# Supplementary material for: A longer time to relapse is associated with a larger increase in differences between paired primary and recurrent IDH wild-type glioblastomas at both the transcriptomic and genomic levels
Source: Acta Neuropathol Commun. 2024 May 18;12:77. doi: 10.1186/s40478-024-01790-3 (PMC11102269; doi:10.1186/s40478-024-01790-3)
Supplement: Supplementary file 1 — Supplementary Material 1 [file 40478_2024_1790_MOESM1_ESM.xlsx]

## Sheet: Note
Additional file 1: Table S1. The GLASS paired primary and recurrent IDH-wt GBM samples used in this study.
	Related to	Content
Paired GBMs:	Figs. 1A, 2, 3, S3 and S8	The corresponding clinical information for each GBM sample. The transcriptional subtype and the cellular proportions of the 12 types of cell states for each GLASS sample were estimated according to the covariate-adjusted gene expression levels (see Materials and Methods).
Effects of covariates:	Fig. 1C	Assessment of the effects of covariates on gene expression. The effect of a covariate was measured by the proportion of genes affected by this covariate at an FDR < 0.05.
RMSE:	Fig. 2A	The RMSE value of the gene expression difference between each the P-R GBM pair.
Mutation feature:	Fig. 2D	Various types of gene mutation features for primary and recurrent GBMs among three TTR Groups.

## Sheet: Paired GBMs
															Transcriptional subtypes							Cell states												TMB
Case_barcode	RNA_barcode	Sample_barcode	GLASS barcode	Sequencing Centers	Case_sex	Case_age_diagnosis_years	Case_vital_status	MGMT_methylation (M: methylated; U: unmethylated; NA: not available)	Surgery_number	Surgical_interval_month (TTR)	Case_overall_survival_mo	Case_source	Primary (TP)/recurrent (R1) GBM	With TMZ treatment (1: yes; 0: no; NA: not available)	Proneural (enrichment score)	Classical (enrichment score)	Mesenchymal (enrichment score)	Proneural (P value)	Classical (P value)	Mesenchymal (P value)	Transcriptional subtype	Stemcell_tumor	Myeloid	Differentiated_tumor	Prolif_stemcell_tumor	Oligodendrocyte	T_cell	Granulocyte	Pericyte	Endothelial	Dendritic_cell	Fibroblast	B_cell	Cumulative_coverage	Mutation_count	GLASS_TMB_coverage_adj_mut_freq (mutations/Mb)
GLSS-19-0266	GLSS-19-0266-TP-01R-RNA-W25W4J	GLSS-19-0266-TP	GLSS-19	Tempus (Chicago, IL)	male	71	dead	M	1	0	35	19	TP	1	5339.36	12663.4	8404.87	0.893	0.00699	0.423	Classical	0.0107457	0.0899065	0	0.718234	0	0.000822107	0.0474138	0.0123795	0.0648561	0	0.0067124	0.0489301	125558956	352	2.8035
GLSS-19-0266	GLSS-19-0266-R1-01R-RNA-FFKUM5	GLSS-19-0266-R1	GLSS-19	Tempus (Chicago, IL)	male	71	dead	NA	2	18	35	19	R1	0	5467.83	12643.4	8996.51	0.83	0.00899	0.042	Classical	0.215792	0.019744	0.157098	0.00309944	0.382506	0.0662449	0.04726	0.00612228	0.017494	0.0280721	0.0437413	0.0128254	118769436	324	2.728
GLSS-19-0267	GLSS-19-0267-TP-01R-RNA-UETVPC	GLSS-19-0267-TP	GLSS-19	Tempus (Chicago, IL)	male	61	dead	U	1	0	14	19	TP	1	8692.39	12597.3	6301	0.000999	0.018	1	Proneural	0.0945928	0.0657932	0	0.623027	0.0160075	0.0543678	0.0382452	0.0169593	0.0476315	0.0304169	0.00202454	0.0109345	117924702	132	1.1194
GLSS-19-0267	GLSS-19-0267-R1-01R-RNA-NCCNA9	GLSS-19-0267-R1	GLSS-19	Tempus (Chicago, IL)	male	61	dead	NA	2	10	14	19	R1	0	8607.08	12526.3	5710.62	0.000999	0.031	1	Proneural	0.32158	0.0334587	0.244627	0	0.171786	0.0385289	0.0273046	0.00603564	0.0346079	0	0.0732421	0.0488289	128941092	145	1.1245
GLSS-19-0268	GLSS-19-0268-TP-01R-RNA-YXIXQF	GLSS-19-0268-TP	GLSS-19	Tempus (Chicago, IL)	male	64	dead	NA	1	0	12	19	TP	1	7199.31	12050.6	7274.74	0.00599	0.348	0.998	Proneural	0	0.0146539	0	0.972922	0	0.00677889	0.00413147	0	0	0.000573233	0.000940987	0
GLSS-19-0268	GLSS-19-0268-R1-01R-RNA-A1U9K5	GLSS-19-0268-R1	GLSS-19	Tempus (Chicago, IL)	male	64	dead	NA	2	10	12	19	R1	0	5289.84	12174.8	7744.44	0.908	0.197	0.928	Classical	0.0266858	0.105919	0.00731373	0	0.665351	0.0527159	0.0263739	0.0163266	0.0300981	0.0283875	0.0213081	0.0195202
GLSS-19-0269	GLSS-19-0269-TP-01R-RNA-MP0LYE	GLSS-19-0269-TP	GLSS-19	Tempus (Chicago, IL)	male	57	dead	NA	1	0	16	19	TP	1	8249.74	12722.7	6059.09	0.000999	0.005	1	Proneural	0.220213	0.0688587	0	0.51436	0.00290469	0.0926907	0.00809477	0.0116776	0.0302578	0.0367398	0	0.0142031	79856430	169	2.1163
GLSS-19-0269	GLSS-19-0269-R1-01R-RNA-1ITEOF	GLSS-19-0269-R1	GLSS-19	Tempus (Chicago, IL)	male	57	dead	NA	2	10	16	19	R1	0	7327.01	12379.9	8232.04	0.004	0.0589	0.596	Proneural	0.108521	0.0181045	0.3013	0.0337781	0.269595	0	0.0873926	0.0076622	0.041137	0	0.081269	0.0512406	98126607	307	3.1286
GLSS-19-0270	GLSS-19-0270-TP-01R-RNA-S2F11G	GLSS-19-0270-TP	GLSS-19	Tempus (Chicago, IL)	female	61	dead	NA	1	0	5	19	TP	0	4555.25	13430.3	7740.26	0.998	0.000999	0.928	Classical	0.182352	0.000138306	0.532087	0.196112	0	0	0	0.00734848	0.0339949	0.00814117	0	0.0398258
GLSS-19-0270	GLSS-19-0270-R1-01R-RNA-5BTPMV	GLSS-19-0270-R1	GLSS-19	Tempus (Chicago, IL)	female	61	dead	NA	2	1	5	19	R1	0	6306.36	12332.1	9723.1	0.263	0.0799	0.000999	Mesenchymal	0.0916816	0.142709	0	0.164927	0.27382	0.0686942	0.173558	0.00795317	0.0168791	0	0.0427338	0.0170444
GLSS-19-0271	GLSS-19-0271-TP-01R-RNA-UD7X6J	GLSS-19-0271-TP	GLSS-19	Tempus (Chicago, IL)	male	56	dead	U	1	0	14	19	TP	1	5352.3	13752	7337.45	0.886	0.000999	0.996	Classical	0.162861	0.0687826	0.248063	0.152914	0	0.0426793	0.128173	0.059464	0.0657182	0.0128524	0.0346575	0.0238359	91601107	245	2.6746
GLSS-19-0271	GLSS-19-0271-R1-01R-RNA-ZGQFM3	GLSS-19-0271-R1	GLSS-19	Tempus (Chicago, IL)	male	56	dead	NA	2	12	14	19	R1	0	6504.08	13397.8	5427.52	0.165	0.000999	1	Classical	0.202594	0.0136706	0.0101319	0.252676	0.437931	0.0357746	0.00448731	0	0.00685729	0.00919342	0	0.0266846	100100464	389	3.8861
GLSS-19-0272	GLSS-19-0272-TP-01R-RNA-SJ0YBY	GLSS-19-0272-TP	GLSS-19	Tempus (Chicago, IL)	male	49	dead	NA	1	0	22	19	TP	1	4847.56	11611.2	11385.4	0.987	0.873	0.000999	Mesenchymal	0	0.0122028	0	0.592541	0	0.0888483	0.123808	0.0323443	0.0250044	0.0068685	0.0959507	0.0224315	99150932	267	2.6929
GLSS-19-0272	GLSS-19-0272-R1-01R-RNA-MW1TDZ	GLSS-19-0272-R1	GLSS-19	Tempus (Chicago, IL)	male	49	dead	NA	2	18	22	19	R1	0	7859.85	12005.9	7573.82	0.000999	0.416	0.965	Proneural	0.215197	0.00694276	0.0266652	0	0.730435	0.0041267	0	0	0.00878367	0.00784875	0	0	102766851	289	2.8122
GLSS-19-0273	GLSS-19-0273-TP-01R-RNA-89TZ9X	GLSS-19-0273-TP	GLSS-19	Tempus (Chicago, IL)	male	48	dead	NA	1	0	29	19	TP	1	4012.56	11875.7	11068.5	1	0.587	0.000999	Mesenchymal	0.062509	0.0199856	0.162751	0.0364843	0.0116917	0.0564425	0.459215	0.0336914	0.0522263	0	0.105004	0	92028018	225	2.4449
GLSS-19-0273	GLSS-19-0273-R1-01R-RNA-7LI1X7	GLSS-19-0273-R1	GLSS-19	Tempus (Chicago, IL)	male	48	dead	NA	2	10	29	19	R1	NA	8927.71	12528.1	5949.49	0.000999	0.031	1	Proneural	0.412074	0.0254358	0	0.397257	0.109537	0.00582544	0	0	0.0161763	0.0266734	0	0.00702163	117764669	2293	19.471
GLSS-19-0274	GLSS-19-0274-TP-01R-RNA-ZZD8PZ	GLSS-19-0274-TP	GLSS-19	Tempus (Chicago, IL)	male	72	dead	NA	1	0	13	19	TP	NA	7286.9	11702.3	10072.5	0.005	0.803	0.000999	Mesenchymal	0.29531	0	0	0.127288	0	0.18068	0.0750196	0.0412482	0.14201	0	0.0936206	0.0448236	90830153	218	2.4001
GLSS-19-0274	GLSS-19-0274-R1-01R-RNA-TB5KM6	GLSS-19-0274-R1	GLSS-19	Tempus (Chicago, IL)	male	72	dead	NA	2	9	13	19	R1	0	6886.21	12157.7	9315.43	0.045	0.209	0.00699	Mesenchymal	0.055738	0.0486103	0.222448	0.258857	0.35462	0	0.0328892	0	0	0.00126467	0	0.0255735	103264915	339	3.2828
GLSS-19-0277	GLSS-19-0277-TP-01R-RNA-7PUAB6	GLSS-19-0277-TP	GLSS-19	Tempus (Chicago, IL)	male	71	dead	NA	1	0	24	19	TP	0	4151.28	11086.9	11366.1	1	0.997	0.000999	Mesenchymal	0.18067	0	0.144419	0.304099	0	0.042983	0.170643	0.0213836	0.0433079	0	0.0489031	0.0435915
GLSS-19-0277	GLSS-19-0277-R1-01R-RNA-ZE7EG2	GLSS-19-0277-R1	GLSS-19	Tempus (Chicago, IL)	male	71	dead	NA	2	1	24	19	R1	1	4783.04	12458.3	8486	0.992	0.044	0.346	Classical	0.220053	0.213643	0.116209	0.122608	0.234797	0.00708173	0	0.00835884	0.0401272	0	0	0.0371213
GLSS-19-0278	GLSS-19-0278-TP-01R-RNA-GRPJQ4	GLSS-19-0278-TP	GLSS-19	Tempus (Chicago, IL)	male	47	dead	NA	1	0	19	19	TP	0	5393.44	12518.6	8563.47	0.869	0.033	0.266	Classical	0.170642	0.0958153	0.241457	0.269466	0.0503289	0.0036178	0.0872936	0.00420742	0.0150542	0	0.0116198	0.0504974	74706681	204	2.7307
GLSS-19-0278	GLSS-19-0278-R1-01R-RNA-IZ869X	GLSS-19-0278-R1	GLSS-19	Tempus (Chicago, IL)	male	47	dead	NA	2	10	19	19	R1	0	5615.52	12614.6	7895.96	0.747	0.013	0.859	Classical	0.235584	0.0269634	0.167764	0.190369	0.103281	0.0681183	0.015472	0.0317642	0.0796702	0.0100844	0.00912168	0.0618073	101116073	492	4.8657
GLSS-19-0280	GLSS-19-0280-TP-01R-RNA-WBZ8RC	GLSS-19-0280-TP	GLSS-19	Tempus (Chicago, IL)	female	58	dead	NA	1	0	22	19	TP	0	4110.29	13573.7	8008.61	1	0.000999	0.803	Classical	0.104996	0	0.139057	0.455126	0.00363196	0.0564996	0.00925195	0.0813849	0.0576893	0.0136408	0.0275663	0.0511564	83589270	248	2.9669
GLSS-19-0280	GLSS-19-0280-R1-01R-RNA-CZ9ZTK	GLSS-19-0280-R1	GLSS-19	Tempus (Chicago, IL)	female	58	dead	NA	2	5	22	19	R1	0	6403.61	13333.8	8256.13	0.218	0.000999	0.57	Classical	0.271577	0.175428	0.101994	0.0734673	0.234161	0.0175333	0.108441	0.00021074	0.0117302	0	0.00390478	0.00155267	107242719	507	4.7276
GLSS-CU-P003	GLSS-CU-P003-TP-01R-RNA-QNW0T1	GLSS-CU-P003-TP	GLSS-CU	Columbia University	male	40	alive	NA	1	0	25	CU	TP	NA	3837.15	12000	10117.4	1	0.425	0.000999	Mesenchymal	0.0448896	0.0218529	0	0.806644	0.0122041	0	0.0370798	0.00406982	0.0499713	0	0	0.0232888	88553547	182	2.0553
GLSS-CU-P003	GLSS-CU-P003-R1-01R-RNA-2OJ4BA	GLSS-CU-P003-R1	GLSS-CU	Columbia University	male	40	alive	NA	2	5	25	CU	R1	NA	4079.51	12541.4	11289.3	1	0.029	0.000999	Mesenchymal	0.196326	0.122825	0.129796	0	0.149956	0.186452	0.0117286	0.00599367	0.00200322	0.0313801	0.127082	0.0364582	90474733	108	1.1937
GLSS-CU-P046	GLSS-CU-P046-TP-01R-RNA-OGSYJ8	GLSS-CU-P046-TP	GLSS-CU	Columbia University	female	60	alive	NA	1	0	45	CU	TP	NA	7772.04	10614.4	7880.09	0.000999	1	0.869	Proneural	0.323934	0.00718739	0	0.607331	0	0.00114203	0.00187982	0.0128095	0.0104568	0.0105888	0.0071521	0.0175183
GLSS-CU-P046	GLSS-CU-P046-R1-01R-RNA-IQAYII	GLSS-CU-P046-R1	GLSS-CU	Columbia University	female	60	alive	NA	2	7	45	CU	R1	NA	6095.35	11476	9539.94	0.402	0.941	0.003	Mesenchymal	0	0.178655	0.0816561	0	0.392022	0.138121	0.120119	0.0148377	0.0398442	0	0.0167258	0.0180185
GLSS-CU-P055	GLSS-CU-P055-TP-01R-RNA-1XD78B	GLSS-CU-P055-TP	GLSS-CU	Columbia University	male	65	alive	NA	1	0	23	CU	TP	NA	3011.28	11360.4	9236.81	1	0.971	0.00799	Mesenchymal	0.00370471	0	0	0.755796	0.0108601	0.0757989	0.0470604	0.0182946	0.0310545	0.0142203	0	0.0432104	91572846	248	2.7082
GLSS-CU-P055	GLSS-CU-P055-R1-01R-RNA-NLRM27	GLSS-CU-P055-R1	GLSS-CU	Columbia University	male	65	alive	NA	2	4	23	CU	R1	NA	3526.72	11439.1	10094.3	1	0.951	0.000999	Mesenchymal	0.297547	0.127256	0.1841	0	0.200501	0.00211991	0.0362923	0	0.0405275	0	0.0771315	0.0345257
GLSS-CU-P069	GLSS-CU-P069-TP-01R-RNA-CVOV9T	GLSS-CU-P069-TP	GLSS-CU	Columbia University	female	65	dead	NA	1	0	15	CU	TP	NA	9921.5	10781	8006.75	0.000999	1	0.805	Proneural	0.0199189	0.0153617	0	0.941236	0.00282625	0	0.00898727	0.0111158	0.000553733	0	0	0	93074809	235	2.5249
GLSS-CU-P069	GLSS-CU-P069-R1-01R-RNA-95RLAP	GLSS-CU-P069-R1	GLSS-CU	Columbia University	female	65	dead	NA	2	8	15	CU	R1	NA	5965.21	11705.3	10547.5	0.496	0.801	0.000999	Mesenchymal	0.0686455	0.0711207	0.140875	0	0.131906	0.306125	0.0128578	0.00253788	0.0241013	0.124979	0.115475	0.00137686	89095368	184	2.0652
GLSS-CU-P102	GLSS-CU-P102-TP-01R-RNA-8PXZZ1	GLSS-CU-P102-TP	GLSS-CU	Columbia University	female	63	alive	NA	1	0	24	CU	TP	NA	7274.14	12989.2	5187.22	0.00599	0.000999	1	Classical	0.279535	0	0.265142	0.437524	0	0	0	0	0.0050455	0.00107282	0.000643453	0.0110367
GLSS-CU-P102	GLSS-CU-P102-R1-01R-RNA-QODUFA	GLSS-CU-P102-R1	GLSS-CU	Columbia University	female	63	alive	NA	2	19	24	CU	R1	NA	5693.9	9957.22	9287.55	0.699	1	0.00699	Mesenchymal	0.0330599	0.0797428	0	0	0.0661652	0.510324	0.148192	0.0119203	0.0170631	0.117809	0.0157242	0
GLSS-CU-R001	GLSS-CU-R001-TP-01R-RNA-YFIDWZ	GLSS-CU-R001-TP	GLSS-CU	Columbia University	male	70	dead	NA	1	0	7	CU	TP	0	4694.92	11808.1	8719.56	0.997	0.681	0.159	Mesenchymal	0	0.0863119	0	0.81469	0	0.0244265	0.0338482	0.014503	0.00598533	0.00565863	0.0116464	0.00292974	90939545	277	3.046
GLSS-CU-R001	GLSS-CU-R001-R1-01R-RNA-SRFKW8	GLSS-CU-R001-R1	GLSS-CU	Columbia University	male	70	dead	NA	2	5	7	CU	R1	NA	5548.72	12242.6	6995.71	0.786	0.129	1	Classical	0.250957	0	0.249412	0	0.355679	0.0268238	0.0251042	0.0147849	0.0406776	0	0	0.0365623	86751245	226	2.6051
GLSS-CU-R002	GLSS-CU-R002-TP-01R-RNA-7CO09H	GLSS-CU-R002-TP	GLSS-CU	Columbia University	male	42	dead	NA	1	0	18	CU	TP	1	3515.55	11754.7	10566.4	1	0.744	0.000999	Mesenchymal	0	0	0	0.633588	0	0.0885378	0.108036	0.0355134	0.0770907	0.0145745	0.0115546	0.0311053	75425765	594	7.8753
GLSS-CU-R002	GLSS-CU-R002-R1-01R-RNA-MH7LMQ	GLSS-CU-R002-R1	GLSS-CU	Columbia University	male	42	dead	NA	2	10	18	CU	R1	NA	4728.8	12964.2	7502.53	0.994	0.000999	0.979	Classical	0.168438	0.106648	0.164477	0	0.534355	0.00060822	0	0	0.00406333	0	0.0163786	0.00503251	83937304	317	3.7766
GLSS-CU-R003	GLSS-CU-R003-TP-01R-RNA-690QLH	GLSS-CU-R003-TP	GLSS-CU	Columbia University	male	67	dead	NA	1	0	17	CU	TP	1	2812.85	13517.8	7964.8	1	0.000999	0.83	Classical	0	0	0.387392	0.458041	0	0.0132969	0.0495261	0.0156452	0.00741323	0.00382809	0.0479315	0.016926
GLSS-CU-R003	GLSS-CU-R003-R1-01R-RNA-TSQJII	GLSS-CU-R003-R1	GLSS-CU	Columbia University	male	67	dead	NA	2	9	17	CU	R1	NA	6362.14	11366.5	6478.13	0.239	0.971	1	Proneural	0.0934231	0.117636	0	0.0103914	0.715348	0.0226999	0.0048958	0.000620765	0.0267174	0	0	0.00826748
GLSS-CU-R004	GLSS-CU-R004-TP-01R-RNA-U0DEP1	GLSS-CU-R004-TP	GLSS-CU	Columbia University	female	50	dead	NA	1	0	27	CU	TP	1	4457.4	10679.2	10323.1	0.999	1	0.000999	Mesenchymal	0.304011	0.0139216	0	0.352742	0.147736	0.0368398	0	0.00730761	0.0316451	0.0565706	0.0410009	0.00822425	75174428	270	3.5916
GLSS-CU-R004	GLSS-CU-R004-R1-01R-RNA-H8JS8M	GLSS-CU-R004-R1	GLSS-CU	Columbia University	female	50	dead	NA	2	6	27	CU	R1	NA	2934.45	11694.6	10509.4	1	0.81	0.000999	Mesenchymal	0.171796	0.0827868	0.292532	0.0992485	0.0322325	0.0139793	0.136478	0.0248504	0.0552948	0	0.0022763	0.0885259	85793013	322	3.7532
GLSS-CU-R005	GLSS-CU-R005-TP-01R-RNA-LOURPF	GLSS-CU-R005-TP	GLSS-CU	Columbia University	female	58	dead	NA	1	0	13	CU	TP	0	5542.9	13381.1	6818.11	0.789	0.000999	1	Classical	0.211291	0.0988878	0.147936	0.0703807	0.236279	0.007906	0.0442828	0.0308396	0.109748	0	0.0223211	0.0201267	87276639	237	2.7155
GLSS-CU-R005	GLSS-CU-R005-R1-01R-RNA-5O1VW3	GLSS-CU-R005-R1	GLSS-CU	Columbia University	female	58	dead	NA	2	5	13	CU	R1	NA	4970.31	12757.7	7633.67	0.979	0.004	0.951	Classical	0.197181	0.0167386	0.0787882	0.460539	0.0157475	0.0773313	0.0583221	0.00773586	0.00630267	0.0117798	0.0109983	0.0585355	91760206	279	3.0405
GLSS-CU-R006	GLSS-CU-R006-TP-01R-RNA-VRCJGW	GLSS-CU-R006-TP	GLSS-CU	Columbia University	male	59	dead	NA	1	0	18	CU	TP	1	7045.38	12267.9	4805.38	0.017	0.11	1	Proneural	0.257683	0.00124728	0.0174469	0	0.455335	0.0370443	0	0.025463	0.157583	0.00367913	0	0.0445182
GLSS-CU-R006	GLSS-CU-R006-R1-01R-RNA-4EGGFS	GLSS-CU-R006-R1	GLSS-CU	Columbia University	male	59	dead	NA	2	11	18	CU	R1	NA	5401.57	12839.2	9202.41	0.861	0.000999	0.011	Classical	0	0.0802348	0.13079	0.621748	0	0.0178677	0.123538	0	0	0	0.0187368	0.00708408
GLSS-CU-R007	GLSS-CU-R007-TP-01R-RNA-P6YJGF	GLSS-CU-R007-TP	GLSS-CU	Columbia University	male	69	dead	NA	1	0	21	CU	TP	1	5510.02	12767.2	8456.29	0.806	0.003	0.373	Classical	0.308494	0.0241448	0.456317	0	0.110389	0	0	0.0128475	0.0557766	0.00466487	0.0264564	0.000910987	55401989	838	15.1258
GLSS-CU-R007	GLSS-CU-R007-R1-01R-RNA-QIALTQ	GLSS-CU-R007-R1	GLSS-CU	Columbia University	male	69	dead	NA	2	12	21	CU	R1	NA	5346.07	11172	10875.3	0.89	0.995	0.000999	Mesenchymal	0	0	0	0.508248	0.00917265	0.361024	0.0402338	0.00283123	0.0088008	0.0467836	0.00463701	0.0182682	73851474	12329	166.943
GLSS-CU-R008	GLSS-CU-R008-TP-01R-RNA-YR7H68	GLSS-CU-R008-TP	GLSS-CU	Columbia University	female	46	dead	NA	1	0	15	CU	TP	1	7985.66	12557.5	5446.06	0.000999	0.025	1	Proneural	0.274876	0.124882	0.12594	0.144124	0.114062	0.0284627	0.00398211	0.0149478	0.130978	0	0.00478241	0.0329615	78864313	211	2.6755
GLSS-CU-R008	GLSS-CU-R008-R1-01R-RNA-1UZMY7	GLSS-CU-R008-R1	GLSS-CU	Columbia University	female	46	dead	NA	2	10	15	CU	R1	NA	7819.38	11608.7	7041.86	0.000999	0.874	0.999	Proneural	0.166218	0.000267481	0.178385	0.33024	0.0403804	0.0373425	0.14719	0.0128169	0	0	0.0328583	0.0543019	85351647	288	3.3743
GLSS-CU-R010	GLSS-CU-R010-TP-01R-RNA-SURYRR	GLSS-CU-R010-TP	GLSS-CU	Columbia University	male	50	dead	NA	1	0	23	CU	TP	1	7764.6	10286.9	9046.6	0.000999	1	0.035	Proneural	0.268314	0.0566844	0.0338773	0.0770313	0	0.068235	0.083374	0.141386	0.145278	0.0182987	0.057419	0.0501025	67274229	270	4.0134
GLSS-CU-R010	GLSS-CU-R010-R1-01R-RNA-7LMTWC	GLSS-CU-R010-R1	GLSS-CU	Columbia University	male	50	dead	NA	2	17	23	CU	R1	NA	8335.29	11280.1	7437.84	0.000999	0.983	0.987	Proneural	0.125038	0.0343179	0.225489	0.35785	0.18444	0.013164	0.0316039	0	0.00130574	0	0	0.0267912	69612051	8941	128.44
GLSS-CU-R019	GLSS-CU-R019-TP-01R-RNA-S5OA7D	GLSS-CU-R019-TP	GLSS-CU	Columbia University	male	48	dead	NA	1	0	18	CU	TP	1	6695.58	11530.3	8740.74	0.0899	0.921	0.149	Proneural	0.0942215	0.0666796	0.0120214	0.690235	0	0.00430211	0.0845483	0.00419652	0.00819259	0.0145121	0.00186839	0.0192228	78294319	158	2.018
GLSS-CU-R019	GLSS-CU-R019-R1-01R-RNA-BGF7KM	GLSS-CU-R019-R1	GLSS-CU	Columbia University	male	48	dead	NA	2	9	18	CU	R1	NA	8490.71	11921.9	7709.37	0.000999	0.537	0.934	Proneural	0.162469	0	0.0641117	0.000972589	0.508174	0.0847522	0.0131238	0.0326118	0.044472	0.000449528	0.0494879	0.0393756	101176873	161	1.5913
GLSS-HF-2548	GLSS-HF-2548-TP-01R-RNA-4R6KR6	GLSS-HF-2548-TP	GLSS-HF	MD Anderson Cancer Center/University of Southern California	male	52	dead	M	1	0	40	HF	TP	1	3830.05	12801.3	8577.66	1	0.000999	0.257	Classical	0.0219424	0.0493289	0.202796	0.457267	0	0.0457502	0.121508	0.0253907	0.0320331	0	0.00513283	0.0388503	121790346	237	1.946
GLSS-HF-2548	GLSS-HF-2548-R1-01R-RNA-F7XJ9B	GLSS-HF-2548-R1	GLSS-HF	MD Anderson Cancer Center/University of Southern California	male	52	dead	NA	2	32	40	HF	R1	0	7489.86	11690.5	7383.2	0.002	0.815	0.994	Proneural	0.275956	0.0304934	0.125753	0.0362672	0.392878	0.0164509	0.00678049	0	0.0432449	0.00926839	0.0212136	0.0416938	115686475	4739	40.9642
GLSS-HF-2919	GLSS-HF-2919-TP-01R-RNA-3AV46F	GLSS-HF-2919-TP	GLSS-HF	MD Anderson Cancer Center/University of Southern California	male	64	dead	U	1	0	19	HF	TP	1	3620.83	11881.6	8140.46	1	0.577	0.679	Classical	0.170725	0	0.127346	0.161556	0	0.127902	0.0683994	0.0440024	0.152308	0.00747614	0.0595212	0.0807634	107804064	264	2.4489
GLSS-HF-2919	GLSS-HF-2919-R1-01R-RNA-R6L8SO	GLSS-HF-2919-R1	GLSS-HF	MD Anderson Cancer Center/University of Southern California	male	64	dead	NA	2	12	19	HF	R1	1	6634.59	12871	6557.7	0.11	0.000999	1	Classical	0.149783	0.0889442	0.0833242	0.193083	0.461654	0.00210789	0.0158752	0	0	0.00104744	0.000535097	0.00364532	109110548	342	3.1344
GLSS-HF-2998	GLSS-HF-2998-TP-01R-RNA-5H7ODC	GLSS-HF-2998-TP	GLSS-HF	MD Anderson Cancer Center/University of Southern California	female	67	dead	U	1	0	4	HF	TP	NA	3287.15	10916	12347.8	1	0.999	0.000999	Mesenchymal	0.220698	0.0431501	0.310229	0.263045	0.0245516	0.0350298	0.0161297	0.00424377	0.0352513	0.00108668	0.00218252	0.0444028
GLSS-HF-2998	GLSS-HF-2998-R1-01R-RNA-2HE04E	GLSS-HF-2998-R1	GLSS-HF	MD Anderson Cancer Center/University of Southern California	female	67	dead	NA	2	1	4	HF	R1	1	4493.73	10958.8	13040.3	0.999	0.999	0.000999	Mesenchymal	0.214724	0.0773121	0.0138798	0.215956	0.186135	0.0453158	0.0924961	0.0286224	0.0347018	0	0.0358696	0.0549874
GLSS-HF-3050	GLSS-HF-3050-TP-01R-RNA-DR0HT8	GLSS-HF-3050-TP	GLSS-HF	MD Anderson Cancer Center/University of Southern California	male	63	dead	U	1	0	22	HF	TP	1	6009.33	12392.9	8146.84	0.475	0.0549	0.675	Classical	0.238524	0.0188276	0.0752117	0.493619	0.00873371	0	0.00279646	0.0297881	0.0769973	0.00997335	0.00785504	0.0376741	110441670	178	1.6117
GLSS-HF-3050	GLSS-HF-3050-R1-01R-RNA-7FET5L	GLSS-HF-3050-R1	GLSS-HF	MD Anderson Cancer Center/University of Southern California	male	63	dead	NA	2	16	22	HF	R1	0	6120.73	11820	10188.8	0.384	0.666	0.000999	Mesenchymal	0.151352	0.0957036	0.191764	0.0294833	0.17559	0.145016	0.147044	0.00465086	0.0137279	0	0.0289613	0.0167063	117902985	260	2.2052
GLSS-HF-57AE	GLSS-HF-57AE-TP-01R-RNA-D8DT15	GLSS-HF-57AE-TP	GLSS-HF	MD Anderson Cancer Center/University of Southern California	female	59	dead	U	1	0	11	HF	TP	1	8650.97	11535.2	8034.03	0.000999	0.917	0.779	Proneural	0.606816	0.0175044	0.0660904	0.133971	0.000775884	0	0.0125904	0.038685	0.0933439	0.00976135	0.0204617	0	98061867	93	0.9484
GLSS-HF-57AE	GLSS-HF-57AE-R1-01R-RNA-QYF4I1	GLSS-HF-57AE-R1	GLSS-HF	MD Anderson Cancer Center/University of Southern California	female	59	dead	U	2	4	11	HF	R1	0	5590.38	11250.2	10311.6	0.76	0.989	0.000999	Mesenchymal	0	0.0724799	0.205336	0.197591	0.122284	0.194911	0.120123	0.0047599	0.0132534	0	0	0.0692614	92293568	120	1.3002
GLSS-HF-6504	GLSS-HF-6504-TP-01R-RNA-5OSIEV	GLSS-HF-6504-TP	GLSS-HF	MD Anderson Cancer Center/University of Southern California	male	64	dead	U	1	0	26	HF	TP	1	5184.22	11511	12114.1	0.941	0.928	0.000999	Mesenchymal	0.000829345	0.0339822	0	0.712843	0	0.0305389	0.122279	0.0225127	0.0264371	0	0.0146446	0.0359335	96176468	205	2.1315
GLSS-HF-6504	GLSS-HF-6504-R1-01R-RNA-BSOQQB	GLSS-HF-6504-R1	GLSS-HF	MD Anderson Cancer Center/University of Southern California	male	64	dead	U	2	8	26	HF	R1	0	5731.37	12329.5	9916.95	0.674	0.0799	0.000999	Mesenchymal	0.233173	0.0246678	0.166609	0	0.478746	0.0330008	0	0.00933454	0.0304487	0.0132785	0.00702129	0.00372021	98085056	189	1.9269
GLSS-HF-6658	GLSS-HF-6658-TP-01R-RNA-QK2ECG	GLSS-HF-6658-TP	GLSS-HF	MD Anderson Cancer Center/University of Southern California	male	60	dead	U	1	0	17	HF	TP	1	8684.8	11645.7	7464.91	0.000999	0.848	0.985	Proneural	0.198162	0.0409231	0	0.474412	0.164257	0.00352352	0.0264656	0.0259935	0.0282582	0	0.00184126	0.036164	96424097	195	2.0223
GLSS-HF-6658	GLSS-HF-6658-R1-01R-RNA-6U0Z1B	GLSS-HF-6658-R1	GLSS-HF	MD Anderson Cancer Center/University of Southern California	male	60	dead	U	2	5	17	HF	R1	0	6727.4	12204.7	8328.87	0.0759	0.167	0.498	Proneural	0.119728	0.0485393	0.537603	0.000809212	0	0.102892	0.0728021	0.00731049	0.0527428	0	0.0182904	0.0392821	96646597	216	2.2349
GLSS-HF-9A7A	GLSS-HF-9A7A-TP-01R-RNA-KGGESL	GLSS-HF-9A7A-TP	GLSS-HF	MD Anderson Cancer Center/University of Southern California	male	49	dead	M	1	0	75	HF	TP	1	5529.34	12083.9	9411.06	0.797	0.3	0.005	Mesenchymal	0.413513	0.0513761	0.10012	0.294855	0.0144116	0.00761285	0.0409862	0.0147039	0.0163676	0	0.00257105	0.0434824	118919939	303	2.5479
GLSS-HF-9A7A	GLSS-HF-9A7A-R1-01R-RNA-RQWI9I	GLSS-HF-9A7A-R1	GLSS-HF	MD Anderson Cancer Center/University of Southern California	male	49	dead	U	2	58	75	HF	R1	1	5077.13	12255.5	9608.16	0.967	0.118	0.003	Mesenchymal	0.094015	0.0063417	0.212873	0.157038	0.16145	0.099036	0.0650525	0.0106713	0.0826833	0.0233904	0.0499315	0.0375167	102705174	349	3.3981
GLSS-HF-B972	GLSS-HF-B972-TP-01R-RNA-4B7AA8	GLSS-HF-B972-TP	GLSS-HF	MD Anderson Cancer Center/University of Southern California	male	49	dead	U	1	0	21	HF	TP	1	2916.12	12977.9	10038.4	1	0.000999	0.000999	Classical	0	0	0.0188305	0.57578	0.00253639	0.0865546	0.259375	0.00687012	0.0108356	0	0.0100111	0.0292061	109963112	258	2.3462
GLSS-HF-B972	GLSS-HF-B972-R1-01R-RNA-JFLQPN	GLSS-HF-B972-R1	GLSS-HF	MD Anderson Cancer Center/University of Southern California	male	49	dead	U	2	7	21	HF	R1	0	6771.02	12730.9	5723.62	0.0639	0.005	1	Classical	0.470326	0.0733751	0.145015	0	0.209822	0	0	0.0123444	0.0348341	0.0151655	0.0284642	0.0106533	102248663	176	1.7213
GLSS-HF-DF35	GLSS-HF-DF35-TP-01R-RNA-IH1LVD	GLSS-HF-DF35-TP	GLSS-HF	MD Anderson Cancer Center/University of Southern California	male	64	dead	U	1	0	13	HF	TP	1	6232.29	12513.6	6308.12	0.311	0.035	1	Classical	0.108449	0.0270226	0	0.804428	0.00539348	0	0	0.00993832	0.0360313	0	0	0.00873719	97606999	200	2.049
GLSS-HF-DF35	GLSS-HF-DF35-R1-01R-RNA-KMLJLA	GLSS-HF-DF35-R1	GLSS-HF	MD Anderson Cancer Center/University of Southern California	male	64	dead	U	2	10	13	HF	R1	0	5918.36	11460.3	10178.4	0.533	0.946	0.000999	Mesenchymal	0.0838358	0.0390963	0.126438	0	0.176479	0.158779	0.307419	0.0119895	0.0042343	0.0260116	0.065718	0	91841417	247	2.6894
GLSS-HF-EE74	GLSS-HF-EE74-TP-01R-RNA-7O75ZV	GLSS-HF-EE74-TP	GLSS-HF	MD Anderson Cancer Center/University of Southern California	male	69	dead	U	1	0	21	HF	TP	1	10678.9	10621.8	7230.09	0.000999	1	0.998	Proneural	0.174053	0.017796	0	0.668567	0	0.0415881	0.0294229	0.00912611	0.0104043	0.0139179	0.00266469	0.0324601
GLSS-HF-EE74	GLSS-HF-EE74-R1-01R-RNA-0ZZ3C0	GLSS-HF-EE74-R1	GLSS-HF	MD Anderson Cancer Center/University of Southern California	male	69	dead	U	2	13	21	HF	R1	0	9866.34	11536.4	6942.69	0.000999	0.917	1	Proneural	0.0604269	0.0987033	0.257807	0	0.372175	0.0162704	0.0354038	0.0180717	0.0591875	0	0.0393364	0.042618
GLSS-HK-0001	GLSS-HK-0001-TP-01R-RNA-BYEBS0	GLSS-HK-0001-TP	GLSS-HK	The Jackson Laboratory	male	62	dead	U	1	0	25	HK	TP	1	9877.01	10948.5	5458.35	0.000999	0.999	1	Proneural	0.300122	0.0196358	0	0.670976	0.000224096	0	0	0	0.00502594	0.00380579	0.000210324	0	2809654153	9115	3.2442
GLSS-HK-0001	GLSS-HK-0001-R1-01R-RNA-QD9QOC	GLSS-HK-0001-R1	GLSS-HK	The Jackson Laboratory	male	62	dead	U	2	10	25	HK	R1	0	5739.71	10827.8	9842.91	0.663	1	0.000999	Mesenchymal	0	0.0269124	0.207396	0	0.178448	0.127418	0.327012	0.0330552	0.0482601	0.0139621	0.0375367	0	2810519300	8953	3.1855
GLSS-HK-0003	GLSS-HK-0003-TP-01R-RNA-Y29F2O	GLSS-HK-0003-TP	GLSS-HK	The Jackson Laboratory	female	67	dead	M	1	0	25	HK	TP	1	5754.37	11329.9	8926.28	0.655	0.975	0.0609	Mesenchymal	0.137562	0.34249	0	0	0.36921	0.0562407	0.041541	0.0179021	0.030017	0	0.00503689	0	2813584753	8019	2.8501
GLSS-HK-0003	GLSS-HK-0003-R1-01R-RNA-34VZDE	GLSS-HK-0003-R1	GLSS-HK	The Jackson Laboratory	female	67	dead	U	2	13	25	HK	R1	0	5227.06	11737.4	8054.82	0.929	0.759	0.768	Classical	0	0	0.0296298	0.896911	0	0.014574	0.0131625	0.000923976	0.0142519	0.0062065	0.00779296	0.0165472	2797644743	9616	3.4372
GLSS-LU-00B9	GLSS-LU-00B9-TP-01R-RNA-S9XA8D	GLSS-LU-00B9-TP	GLSS-LU	University of Leeds (UK)	male	40	dead	U	1	0	NA	LU	TP	1	4920.17	11945	10131	0.984	0.505	0.000999	Mesenchymal	0.238995	0.0109421	0.26434	0.226313	0	0.0374563	0.0355645	0.0459494	0.0698056	0.00433256	0.0194552	0.0468461	71232044	221	3.1025
GLSS-LU-00B9	GLSS-LU-00B9-R1-01R-RNA-1IVJNJ	GLSS-LU-00B9-R1	GLSS-LU	University of Leeds (UK)	male	40	dead	U	2	2	NA	LU	R1	NA	5540.73	11900.5	9602.94	0.79	0.56	0.003	Mesenchymal	0.126467	0.10776	0.0596807	0.204999	0.375533	0.0249842	0.0559993	0.00722846	0.00501099	0	0	0.0323381	68985102	245	3.5515
GLSS-LU-00C1	GLSS-LU-00C1-TP-01R-RNA-7FZMWR	GLSS-LU-00C1-TP	GLSS-LU	University of Leeds (UK)	female	36	dead	NA	1	0	43	LU	TP	1	4302.39	12704	8304.53	1	0.005	0.519	Classical	0.189347	0.0373912	0.375832	0.217609	0	0.0195415	0.0979504	0	0.019536	0	0.0120984	0.0306946	119656763	1085	9.0676
GLSS-LU-00C1	GLSS-LU-00C1-R1-01R-RNA-0LP4B5	GLSS-LU-00C1-R1	GLSS-LU	University of Leeds (UK)	female	36	dead	NA	2	22	43	LU	R1	1	5468.06	11736.1	8337.53	0.83	0.76	0.488	Mesenchymal	0.160374	0.0495973	0	0.195969	0.319777	0.0604519	0.0176887	0.0398411	0.0707386	0.0199057	0.011846	0.0538105	87053875	445	5.1118
GLSS-LU-00C2	GLSS-LU-00C2-TP-01R-RNA-2QRUOC	GLSS-LU-00C2-TP	GLSS-LU	University of Leeds (UK)	female	63	dead	NA	1	0	49	LU	TP	1	7511.5	10627.3	7528.48	0.000999	1	0.973	Proneural	0.331818	0.00711851	0.122113	0.229643	0.149426	0	0.0348825	0.0353106	0.0545909	0.0132359	0.0180914	0.00377044	64037548	431	6.7304
GLSS-LU-00C2	GLSS-LU-00C2-R1-01R-RNA-OWC50D	GLSS-LU-00C2-R1	GLSS-LU	University of Leeds (UK)	female	63	dead	NA	2	45	49	LU	R1	NA	4099.1	10765.2	9340.98	1	1	0.00699	Mesenchymal	0.138354	0.127609	0.270208	0.141587	0.0105136	0.13106	0.050069	0	0.0315724	0.0260019	0.00796108	0.0650645	44298745	411	9.2779
GLSS-LU-00C4	GLSS-LU-00C4-TP-01R-RNA-55QVRE	GLSS-LU-00C4-TP	GLSS-LU	University of Leeds (UK)	male	53	dead	M	1	0	32	LU	TP	1	4802.73	11424.9	8065.38	0.99	0.957	0.757	Mesenchymal	0.304732	0.0312369	0.179324	0.268528	0	0	0.0451498	0.010645	0.0840943	0.0302729	0.0149713	0.0310459	73225719	274	3.7419
GLSS-LU-00C4	GLSS-LU-00C4-R1-01R-RNA-O1YTL6	GLSS-LU-00C4-R1	GLSS-LU	University of Leeds (UK)	male	53	dead	M	2	23	32	LU	R1	NA	1406.13	10008.4	6315.71	1	1	1	Proneural	0.132793	0.0523066	0.0470146	0.178988	0.29182	0.142397	0.0627822	0.0196789	0.025433	0	0	0.046787	85040438	305	3.5865
GLSS-LU-00C7	GLSS-LU-00C7-TP-01R-RNA-7QCLSN	GLSS-LU-00C7-TP	GLSS-LU	University of Leeds (UK)	male	55	dead	U	1	0	24	LU	TP	1	7432.4	9036.21	4251.23	0.003	1	1	Proneural	0.221273	0	0.137591	0.217115	0	0.227232	0.0420561	0.0295894	0.0554356	0.0302966	0.0065139	0.0328967	69233021	189	2.7299
GLSS-LU-00C7	GLSS-LU-00C7-R1-01R-RNA-898J17	GLSS-LU-00C7-R1	GLSS-LU	University of Leeds (UK)	male	55	dead	U	2	17	24	LU	R1	NA	8824.45	10586.8	6785.11	0.000999	1	1	Proneural	0.106531	0.104665	0.218058	0.235343	0.212258	0	0.0379257	0.00611787	0.0318526	0	0.0130928	0.0341548	88864073	532	5.9867
GLSS-LU-0B10	GLSS-LU-0B10-TP-01R-RNA-LNPBXB	GLSS-LU-0B10-TP	GLSS-LU	University of Leeds (UK)	male	67	dead	NA	1	0	29	LU	TP	1	3093.25	11736.7	5816.95	1	0.759	1	Classical	0.144817	0.024428	0	0.617883	0.069677	0.0577942	0.0165379	0	0.0258129	0	0	0.0430497	50318813	492	9.7777
GLSS-LU-0B10	GLSS-LU-0B10-R1-01R-RNA-L1NER4	GLSS-LU-0B10-R1	GLSS-LU	University of Leeds (UK)	male	67	dead	NA	2	17	29	LU	R1	NA	3930.09	12578.9	7639.92	1	0.02	0.95	Classical	0.224508	0.0928518	0.321675	0	0.0379693	0.0149527	0.0913101	0.0662001	0.0713785	0	0.0309993	0.0481555	63638035	221	3.4728
GLSS-LU-0B12	GLSS-LU-0B12-TP-01R-RNA-KNI3OS	GLSS-LU-0B12-TP	GLSS-LU	University of Leeds (UK)	male	47	dead	NA	1	0	19	LU	TP	1	3002.59	11015.4	11365.4	1	0.998	0.000999	Mesenchymal	0	0.134014	0	0.544522	0.00580997	0.113184	0.0960289	0.00440999	0.0169917	0.00873424	0.0381439	0.0381611	59084741	575	9.7318
GLSS-LU-0B12	GLSS-LU-0B12-R1-01R-RNA-3P44CC	GLSS-LU-0B12-R1	GLSS-LU	University of Leeds (UK)	male	47	dead	NA	2	16	19	LU	R1	NA	3663.41	12690.6	8059.25	1	0.005	0.762	Classical	0.2844	0	0.525641	0	0.104	0	0	0.0258545	0.0333066	0.0154626	0	0.0113347	63049168	347	5.5036
GLSS-LU-0B13	GLSS-LU-0B13-TP-01R-RNA-96LHFD	GLSS-LU-0B13-TP	GLSS-LU	University of Leeds (UK)	female	45	dead	M	1	0	18	LU	TP	1	2847.49	11361.2	10303.5	1	0.971	0.000999	Mesenchymal	0.0339319	0.00846449	0.307367	0.22085	0.11214	0.0417334	0.0379893	0.0582518	0.0632697	0.0133742	0.0335278	0.0691002	60125408	531	8.8315
GLSS-LU-0B13	GLSS-LU-0B13-R1-01R-RNA-CZ1AHH	GLSS-LU-0B13-R1	GLSS-LU	University of Leeds (UK)	female	45	dead	M	2	14	18	LU	R1	NA	5285.86	11184.3	10610.3	0.91	0.994	0.000999	Mesenchymal	0.51291	0.0638818	0.052778	0.221304	0.0410455	0.0220625	0.0471192	0.00147461	0.0113597	0	0.0076028	0.0184619	63483315	1261	19.8635
GLSS-MD-0022	GLSS-MD-0022-TP-01R-RNA-EDOJNO	GLSS-MD-0022-TP	GLSS-MD	MD Anderson Cancer Center	male	68	dead	NA	1	0	10	MD	TP	1	9377.31	12298.6	9126.51	0.000999	0.0929	0.021	Proneural	0.0279847	0.0183335	0	0.859694	0.0369866	0	0.00765367	0.00756154	0.0254527	0.00711117	0.00922253	0	2741215010	11585	4.2262
GLSS-MD-0022	GLSS-MD-0022-R1-01R-RNA-WC0V3T	GLSS-MD-0022-R1	GLSS-MD	MD Anderson Cancer Center	male	68	dead	NA	2	4	10	MD	R1	NA	6345.23	11798.4	9797.26	0.244	0.696	0.000999	Mesenchymal	0.14903	0.0997006	0.32408	0	0.0701889	0.182925	0.0609624	0.0237016	0.0220389	0	0.00510662	0.062266	2809100178	10541	3.7524
GLSS-MD-0023	GLSS-MD-0023-TP-01R-RNA-CQNX8Y	GLSS-MD-0023-TP	GLSS-MD	MD Anderson Cancer Center	male	65	alive	NA	1	0	12	MD	TP	1	6204.61	11964.5	10542	0.335	0.474	0.000999	Mesenchymal	0	0.0471704	0.131869	0	0.104158	0.142496	0.37485	0.0509593	0.0358599	0	0.112637	0	2582542826	7680	2.9738
GLSS-MD-0023	GLSS-MD-0023-R1-01R-RNA-KP9FST	GLSS-MD-0023-R1	GLSS-MD	MD Anderson Cancer Center	male	65	alive	NA	2	8	12	MD	R1	NA	10130.5	11409.7	4594.3	0.000999	0.962	1	Proneural	0.191599	0.0138528	0	0.773871	0.0103136	0	0	0	0.00252049	0.00736719	0	0.000476237	2763041999	9711	3.5146
GLSS-MD-0026	GLSS-MD-0026-TP-01R-RNA-7PF2HB	GLSS-MD-0026-TP	GLSS-MD	MD Anderson Cancer Center	male	77	dead	NA	1	0	44	MD	TP	1	10364.1	12094.8	8522.41	0.000999	0.282	0.308	Proneural	0.291887	0.0501711	0	0.368434	0	0.0650752	0	0.0118025	0.0957262	0.0539217	0.0157188	0.047264	2126977882	7229	3.3987
GLSS-MD-0026	GLSS-MD-0026-R1-01R-RNA-CSEWG6	GLSS-MD-0026-R1	GLSS-MD	MD Anderson Cancer Center	male	77	dead	NA	2	34	44	MD	R1	1	7116.26	12389.9	8413.07	0.00899	0.0559	0.415	Proneural	0	0.0220473	0.306479	0.0698555	0.420499	0.00287743	0.114252	0.00327928	0.0063345	0	0.00517013	0.0492065	2789058292	12263	4.3968
GLSS-MD-0035	GLSS-MD-0035-TP-01R-RNA-Z13ESW	GLSS-MD-0035-TP	GLSS-MD	MD Anderson Cancer Center	male	44	dead	NA	1	0	22	MD	TP	1	6133.17	13536.3	9405.7	0.379	0.000999	0.005	Classical	0.175723	0.0330512	0.270696	0.0289819	0.0992253	0.0596466	0.0410229	0.0596369	0.0989331	0	0.0756775	0.0574047	2432053926	6624	2.7236
GLSS-MD-0035	GLSS-MD-0035-R1-01R-RNA-ZXNEZ3	GLSS-MD-0035-R1	GLSS-MD	MD Anderson Cancer Center	male	44	dead	NA	2	20	22	MD	R1	NA	7780.56	12730.1	9328.47	0.000999	0.005	0.00699	Proneural	0.218409	0.0571232	0	0.517534	0.0587627	0.025883	0.0572238	0	0.0175879	0	0	0.0474767	308653071	3632	11.7673
GLSS-MD-0042	GLSS-MD-0042-TP-01R-RNA-D2P9XH	GLSS-MD-0042-TP	GLSS-MD	MD Anderson Cancer Center	male	72	dead	NA	1	0	11	MD	TP	1	5191.65	13223.5	8316.24	0.94	0.000999	0.506	Classical	0.188181	0.0435229	0.240177	0.023904	0.00809621	0.133339	0.0833047	0.115003	0.09158	0.00391583	0.0470326	0.0219437	2770063364	9547	3.4465
GLSS-MD-0042	GLSS-MD-0042-R1-01R-RNA-YL9QDQ	GLSS-MD-0042-R1	GLSS-MD	MD Anderson Cancer Center	male	72	dead	NA	2	8	11	MD	R1	NA	7678.96	12960.4	6264.12	0.000999	0.000999	1	Proneural	0.177577	0.0476943	0	0.600048	0.10759	0.00876836	0.0125058	0	0.00886036	0.00685391	0.00957195	0.0205306	2624777656	59893	22.8183
GLSS-MD-LP04	GLSS-MD-LP04-TP-01R-RNA-LTGS2F	GLSS-MD-LP04-TP	GLSS-MD	MD Anderson Cancer Center	female	45	alive	NA	1	0	39	MD	TP	1	4773.12	13673.2	7354.82	0.993	0.000999	0.995	Classical	0.0330411	0.0418921	0.459179	0.228805	0	0.0736844	0.0353157	0.0026549	0.0225289	0.0445581	0.0102666	0.0480735	72897910	153	2.0988
GLSS-MD-LP04	GLSS-MD-LP04-R1-01R-RNA-TPSKGU	GLSS-MD-LP04-R1	GLSS-MD	MD Anderson Cancer Center	female	45	alive	NA	2	19	39	MD	R1	NA	7382.96	12185.8	6768.74	0.003	0.183	1	Proneural	0.153368	0.0148527	0	0.113825	0.615143	0	0.0320265	0.0169913	0.0299001	0	0.0064119	0.0174813	76698089	537	7.0015
GLSS-SM-R060	GLSS-SM-R060-TP-01R-RNA-ZI9YVM	GLSS-SM-R060-TP	GLSS-SM	Samsung Medical Center	male	31	dead	NA	1	0	39	SM	TP	1	4805.36	13280.7	7243.56	0.99	0.000999	0.998	Classical	0.0718048	0.178108	0.278701	0.139969	0.118726	0	0.138238	0.00771548	0.00557619	0	0	0.0611623	65133461	103	1.5814
GLSS-SM-R060	GLSS-SM-R060-R1-01R-RNA-6SGM43	GLSS-SM-R060-R1	GLSS-SM	Samsung Medical Center	male	31	dead	U	2	18	39	SM	R1	NA	7608.26	12359.1	7392.53	0.000999	0.0659	0.993	Proneural	0.387325	0	0	0.289755	0.0344479	0.107179	0.000587392	0.041117	0.0791683	0.039693	0.0143494	0.00637767
GLSS-SM-R061	GLSS-SM-R061-TP-01R-RNA-AZSPBW	GLSS-SM-R061-TP	GLSS-SM	Samsung Medical Center	male	41	dead	NA	1	0	35	SM	TP	1	3279.36	12999.4	7639.84	1	0.000999	0.95	Classical	0.188574	0.0250564	0.0698394	0.386538	0.035708	0.122756	0.0409953	0.0200331	0.0735924	0	0	0.0369074	83914666	256	3.0507
GLSS-SM-R061	GLSS-SM-R061-R1-01R-RNA-0NG539	GLSS-SM-R061-R1	GLSS-SM	Samsung Medical Center	male	41	dead	NA	2	1	35	SM	R1	1	3588.53	12702.7	8867.05	1	0.005	0.0829	Classical	0.243991	0.0715273	0.250715	0.100113	0.138448	0	0.0515838	0.0145177	0.0128491	0.0140416	0.0419448	0.060269	71879631	194	2.699
GLSS-SM-R063	GLSS-SM-R063-TP-01R-RNA-WIVUSX	GLSS-SM-R063-TP	GLSS-SM	Samsung Medical Center	female	34	dead	M	1	0	33	SM	TP	1	6675.84	11991.5	9147.29	0.0979	0.432	0.017	Mesenchymal	0.293728	0.0426266	0.133515	0.0417802	0.252093	0.105735	0.00681662	0.0075625	0.0257653	0.00234302	0.0495351	0.0385002
GLSS-SM-R063	GLSS-SM-R063-R1-01R-RNA-YQOR0G	GLSS-SM-R063-R1	GLSS-SM	Samsung Medical Center	female	34	dead	M	2	30	33	SM	R1	NA	4771.84	11702.2	9470.72	0.993	0.803	0.003	Mesenchymal	0.0456729	0.0545906	0.157385	0.545039	0.000430711	0	0.0799783	0.0099018	0.0454448	0	0.00267855	0.0588787
GLSS-SM-R064	GLSS-SM-R064-TP-01R-RNA-W6PIW2	GLSS-SM-R064-TP	GLSS-SM	Samsung Medical Center	female	56	dead	M	1	0	42	SM	TP	1	6231.56	12541	5922.23	0.312	0.029	1	Classical	0.427478	0.177221	0	0.0498798	0.101105	0.0784386	0	0	0.084722	0.0113417	0.00065111	0.0691626	88417841	204	2.3072
GLSS-SM-R064	GLSS-SM-R064-R1-01R-RNA-GLLBN3	GLSS-SM-R064-R1	GLSS-SM	Samsung Medical Center	female	56	dead	U	2	26	42	SM	R1	NA	3591.17	12078.4	9109.84	1	0.31	0.024	Mesenchymal	0.0153203	0	0.296879	0.368218	0.0194964	0	0.128425	0.0458246	0	0	0.0747274	0.0511087
GLSS-SM-R065	GLSS-SM-R065-TP-01R-RNA-OM7S2C	GLSS-SM-R065-TP	GLSS-SM	Samsung Medical Center	female	38	dead	M	1	0	26	SM	TP	1	6126.69	12532	7055.9	0.381	0.03	0.999	Classical	0	0.0171332	0	0.862876	0.00133963	0.0325891	0.0470601	0.00728773	0.00869458	0	0.0159468	0.00707283
GLSS-SM-R065	GLSS-SM-R065-R1-01R-RNA-V35ETA	GLSS-SM-R065-R1	GLSS-SM	Samsung Medical Center	female	38	dead	U	2	14	26	SM	R1	NA	8226.41	11994.1	5353.91	0.000999	0.43	1	Proneural	0.361833	0.0519979	0.180114	0	0.252091	0.0123352	0.00905741	0.0189234	0.0631249	0.00713378	0.000488672	0.0429006
GLSS-SM-R066	GLSS-SM-R066-TP-01R-RNA-G9A6CK	GLSS-SM-R066-TP	GLSS-SM	Samsung Medical Center	male	51	dead	U	1	0	23	SM	TP	1	9306	10689.7	8649.21	0.000999	1	0.199	Proneural	0.25387	0.0414322	0.0674266	0.316335	0.134519	0.0114964	0.0837342	0.00464756	0.00786323	0	0.0146985	0.0639772	101563477	164	1.6148
GLSS-SM-R066	GLSS-SM-R066-R1-01R-RNA-MKHTJ4	GLSS-SM-R066-R1	GLSS-SM	Samsung Medical Center	male	51	dead	U	2	14	23	SM	R1	NA	8236.06	11557	8081.62	0.000999	0.91	0.74	Proneural	0.177172	0.0740262	0.313006	0.132989	0.0298415	0.0505445	0.0271841	0.0352535	0.10076	0.0190983	0.014949	0.0251762	101116525	347	3.4317
GLSS-SM-R067	GLSS-SM-R067-TP-01R-RNA-JYXPKW	GLSS-SM-R067-TP	GLSS-SM	Samsung Medical Center	male	51	dead	U	1	0	22	SM	TP	1	6084.23	12886.7	8901.17	0.414	0.000999	0.0709	Classical	0.0196539	0.0445703	0	0.849393	0	0.00558925	0.0311939	0.0110613	0.0145691	0.00645302	0.00412044	0.0133954	54711543	58	1.0601
GLSS-SM-R067	GLSS-SM-R067-R1-01R-RNA-O82WJY	GLSS-SM-R067-R1	GLSS-SM	Samsung Medical Center	male	51	dead	NA	2	1	22	SM	R1	NA	5971.75	11872.6	9395.48	0.491	0.596	0.005	Mesenchymal	0.101124	0	0.0768267	0	0.56274	0.0954442	0.0280667	0.00817892	0.0347355	0.0161929	0.0400286	0.0366617	79730961	97	1.2166
GLSS-SM-R068	GLSS-SM-R068-TP-01R-RNA-0UPMYO	GLSS-SM-R068-TP	GLSS-SM	Samsung Medical Center	male	74	dead	M	1	0	19	SM	TP	1	4906.32	12169.8	6134.87	0.986	0.201	1	Classical	0.304033	0.0474712	0.172147	0.131769	0.0696466	0.0265467	0.0338564	0.069433	0.0797552	0.00540438	0.00651721	0.0534208	103345489	214	2.0707
GLSS-SM-R068	GLSS-SM-R068-R1-01R-RNA-7I5H9P	GLSS-SM-R068-R1	GLSS-SM	Samsung Medical Center	male	74	dead	M	2	16	19	SM	R1	NA	5253.75	11795.3	6072.47	0.922	0.697	1	Classical	0.181549	0.0663509	0.169738	0.333259	0.0641269	0.0318574	0.0712328	0	0.015236	0	0.0165651	0.0500844	100258299	365	3.6406
GLSS-SM-R070	GLSS-SM-R070-TP-01R-RNA-QWG60O	GLSS-SM-R070-TP	GLSS-SM	Samsung Medical Center	female	72	dead	M	1	0	15	SM	TP	1	9601.58	10117.4	7171.1	0.000999	1	0.998	Proneural	0.0766542	0.0557634	0.196281	0.14301	0.120474	0.101979	0.124962	0.0439428	0.0252139	0.000642246	0.0569693	0.0541083	100333171	275	2.7409
GLSS-SM-R070	GLSS-SM-R070-R1-01R-RNA-PXOL5Z	GLSS-SM-R070-R1	GLSS-SM	Samsung Medical Center	female	72	dead	NA	2	7	15	SM	R1	NA	10083.1	10174.8	4152.79	0.000999	1	1	Proneural	0.35837	0.032819	0.151726	0.31149	0.0314938	0.00169735	0.00748715	0.00598511	0.0484102	0	0	0.0505211	99154389	348	3.5097
GLSS-SM-R071	GLSS-SM-R071-TP-01R-RNA-OAXGI8	GLSS-SM-R071-TP	GLSS-SM	Samsung Medical Center	male	65	dead	M	1	0	16	SM	TP	1	5019.76	10843.7	8036.88	0.974	1	0.776	Mesenchymal	0	0	0.329275	0.279101	0	0.11363	0.116069	0.00092993	0.0313695	0.0505188	0.068851	0.0102559	101876489	243	2.3852
GLSS-SM-R071	GLSS-SM-R071-R1-01R-RNA-7AZ6G2	GLSS-SM-R071-R1	GLSS-SM	Samsung Medical Center	male	65	dead	NA	2	11	16	SM	R1	NA	9482.2	10115.9	4949.64	0.000999	1	1	Proneural	0.346543	0.0666689	0.0189413	0.104011	0.348384	0.000751779	0.0137039	0.0244626	0.0355844	0	0	0.0409495	98968398	311	3.1424
GLSS-SM-R072	GLSS-SM-R072-TP-01R-RNA-K18OXT	GLSS-SM-R072-TP	GLSS-SM	Samsung Medical Center	male	75	dead	M	1	0	14	SM	TP	1	7426.88	12457.7	6829.02	0.003	0.044	1	Proneural	0.544625	0.0723222	0.206012	0.0264362	0.0776102	0	0.00479342	0	0.0417732	0.00873416	0	0.017693
GLSS-SM-R072	GLSS-SM-R072-R1-01R-RNA-1DQIND	GLSS-SM-R072-R1	GLSS-SM	Samsung Medical Center	male	75	dead	NA	2	5	14	SM	R1	NA	5059.73	11904.6	9783.37	0.97	0.56	0.000999	Mesenchymal	0	0	0.0336609	0.49057	0.016805	0.136808	0.102477	0.04911	0.0380216	0.0265226	0.0777696	0.0282557
GLSS-SM-R095	GLSS-SM-R095-TP-01R-RNA-5T2HT4	GLSS-SM-R095-TP	GLSS-SM	Samsung Medical Center	female	61	dead	NA	1	0	20	SM	TP	1	6652.62	12364.2	10342.4	0.106	0.0629	0.000999	Mesenchymal	0.147155	0.00876071	0.386547	0.424844	0	0	0.00983392	0.00138158	0.00886528	0.00871474	0	0.0038976
GLSS-SM-R095	GLSS-SM-R095-R1-01R-RNA-BQ7VMI	GLSS-SM-R095-R1	GLSS-SM	Samsung Medical Center	female	61	dead	NA	2	14	20	SM	R1	1	6222.57	10664.6	11308.9	0.317	1	0.000999	Mesenchymal	0.0162156	0.0999464	0	0	0.616493	0.122256	0.0278816	0.0156321	0.0342834	0	0.0446779	0.022614
GLSS-SM-R099	GLSS-SM-R099-TP-01R-RNA-YGXA72	GLSS-SM-R099-TP	GLSS-SM	Samsung Medical Center	female	57	dead	U	1	0	22	SM	TP	1	9273.31	10972.1	8105.74	0.000999	0.999	0.721	Proneural	0.0345132	0.0629085	0	0.848399	0	0.00521198	0.0074669	0.00665156	0.0237293	0.000357129	0.0107624	0
GLSS-SM-R099	GLSS-SM-R099-R1-01R-RNA-MNTPMI	GLSS-SM-R099-R1	GLSS-SM	Samsung Medical Center	female	57	dead	NA	2	2	22	SM	R1	NA	6861.59	10889.7	8417.94	0.046	0.999	0.413	Proneural	0.10393	0.0532837	0.207095	0	0.316628	0.0815993	0.0758838	0.0162247	0.0461418	0	0.00741549	0.0917975
GLSS-SM-R100	GLSS-SM-R100-TP-01R-RNA-EUI7AZ	GLSS-SM-R100-TP	GLSS-SM	Samsung Medical Center	male	45	dead	M	1	0	18	SM	TP	1	5036.58	12086.8	5724.91	0.971	0.296	1	Classical	0.276713	0.0260884	0.00459443	0.532812	0.0382662	0	0	0.0177826	0.0424687	0.0221726	0.00212334	0.0369787	89672811	107	1.1932
GLSS-SM-R100	GLSS-SM-R100-R1-01R-RNA-46UW5U	GLSS-SM-R100-R1	GLSS-SM	Samsung Medical Center	male	45	dead	NA	2	5	18	SM	R1	NA	4078.28	10899.6	9870.66	1	0.999	0.000999	Mesenchymal	0.161434	0.0968465	0.220464	0.0643847	0.0871793	0.123715	0.162475	0.0106447	0.0113798	0	0.0426256	0.0188516	92196171	102	1.1063
GLSS-SM-R101	GLSS-SM-R101-TP-01R-RNA-G7G4Q5	GLSS-SM-R101-TP	GLSS-SM	Samsung Medical Center	female	63	dead	M	1	0	14	SM	TP	NA	6233.31	12743.2	7745.17	0.31	0.005	0.928	Classical	0.067386	0.0147604	0	0.836209	0.0146169	0	0.00524018	0.00152233	0.0338704	0.0195171	0	0.00687769	88376361	261	2.9533
GLSS-SM-R101	GLSS-SM-R101-R1-01R-RNA-7ATA59	GLSS-SM-R101-R1	GLSS-SM	Samsung Medical Center	female	63	dead	NA	2	10	14	SM	R1	NA	5711.78	10359.8	10574.7	0.687	1	0.000999	Mesenchymal	0.147949	0.107689	0.148906	0	0.141488	0.13943	0.107057	0.0183892	0.0250818	0	0.107369	0.0566414	97200245	347	3.5699
GLSS-SM-R103	GLSS-SM-R103-TP-01R-RNA-7YEFHB	GLSS-SM-R103-TP	GLSS-SM	Samsung Medical Center	female	55	dead	NA	1	0	19	SM	TP	1	10588.3	10471.4	7021.45	0.000999	1	1	Proneural	0.105641	0.0139335	0	0.853936	0	0	0.00366775	0.00390371	0.00998911	0.00133073	0.00141604	0.00618268
GLSS-SM-R103	GLSS-SM-R103-R1-01R-RNA-TSX1I7	GLSS-SM-R103-R1	GLSS-SM	Samsung Medical Center	female	55	dead	NA	2	2	19	SM	R1	1	6977.98	11786.3	9169.07	0.028	0.71	0.015	Mesenchymal	0.0134329	0.147258	0.119457	0	0.249219	0.276021	0.0751238	0.00695542	0.0277714	0.0265467	0.0582155	0
GLSS-SM-R104	GLSS-SM-R104-TP-01R-RNA-G52UET	GLSS-SM-R104-TP	GLSS-SM	Samsung Medical Center	male	54	alive	M	1	0	34	SM	TP	1	3326.71	12603.2	9296.8	1	0.015	0.00699	Mesenchymal	0	0	0.0984344	0.473894	0	0.176755	0.199922	0.0252994	0.0150561	0	0.0103381	0.000301051
GLSS-SM-R104	GLSS-SM-R104-R1-01R-RNA-YF3DT7	GLSS-SM-R104-R1	GLSS-SM	Samsung Medical Center	male	54	alive	NA	2	6	34	SM	R1	NA	7600.73	11800.8	4665.53	0.000999	0.691	1	Proneural	0.488697	0.0387786	0.0618974	0	0.324917	0	0	0.00331375	0.0314397	0.00574978	0.0116698	0.0335369
GLSS-SM-R106	GLSS-SM-R106-TP-01R-RNA-P5JI35	GLSS-SM-R106-TP	GLSS-SM	Samsung Medical Center	male	51	dead	U	1	0	13	SM	TP	1	5316.28	11368.9	8963.35	0.9	0.971	0.05	Mesenchymal	0.382479	0.0150303	0.457414	0.0316667	0.055669	0	0.000644784	0.00331858	0.0206887	0.0206219	0	0.0124675	93810386	154	1.6416
GLSS-SM-R106	GLSS-SM-R106-R1-01R-RNA-MFHIBQ	GLSS-SM-R106-R1	GLSS-SM	Samsung Medical Center	male	51	dead	NA	2	7	13	SM	R1	NA	4252.37	9473.71	11543.2	1	1	0.000999	Mesenchymal	0.0519183	0.0437941	0	0.303315	0.0423974	0.233571	0.145128	0.0179432	0.0386285	0	0.0634885	0.0598159	98453799	235	2.3869
GLSS-SM-R107	GLSS-SM-R107-TP-01R-RNA-ZSYP37	GLSS-SM-R107-TP	GLSS-SM	Samsung Medical Center	female	52	dead	U	1	0	21	SM	TP	1	7300.68	10815.1	6860.69	0.005	1	1	Proneural	0.11933	0.0136743	0.0604493	0.433496	0.0322153	0.0467884	0.189699	0.0146227	0.0219574	0	0.00805267	0.0597143	97502617	171	1.7538
GLSS-SM-R107	GLSS-SM-R107-R1-02R-RNA-1K9XUJ	GLSS-SM-R107-R1	GLSS-SM	Samsung Medical Center	female	52	dead	M	2	8	21	SM	R1	NA	7731.52	12107.4	4467.63	0.000999	0.27	1	Proneural	0.221706	0.0838441	0.307041	0.0606028	0.120909	0.038989	0	0.0184865	0.0772967	0.0167528	0.0386948	0.0156774	91022912	240	2.6367
GLSS-SM-R108	GLSS-SM-R108-TP-01R-RNA-KUU8QP	GLSS-SM-R108-TP	GLSS-SM	Samsung Medical Center	female	56	dead	U	1	0	11	SM	TP	1	4189.34	12571.4	9589.8	1	0.021	0.003	Mesenchymal	0.0807719	0.173907	0.180195	0	0.14403	0.111317	0.0946239	0.0190673	0.143419	0	0.00303797	0.0496297	98296916	259	2.6349
GLSS-SM-R108	GLSS-SM-R108-R1-01R-RNA-NICL65	GLSS-SM-R108-R1	GLSS-SM	Samsung Medical Center	female	56	dead	U	2	5	11	SM	R1	NA	4658.74	11122.8	8562.28	0.997	0.996	0.266	Mesenchymal	0.148745	0.0212212	0	0.777701	0.0128823	0	0.012091	0.0051362	0	0.00790461	0.00811456	0.00620431	78045347	308	3.9464
GLSS-SM-R109	GLSS-SM-R109-TP-01R-RNA-I4HTPP	GLSS-SM-R109-TP	GLSS-SM	Samsung Medical Center	female	51	dead	U	1	0	19	SM	TP	1	6450.47	10671.6	9744.03	0.196	1	0.000999	Mesenchymal	0.162772	0.204413	0.151587	0.0954242	0.0198462	0.0948801	0.129858	0.0264721	0.0470588	0	0.0108251	0.0568642	96001183	201	2.0937
GLSS-SM-R109	GLSS-SM-R109-R1-01R-RNA-R5I1C7	GLSS-SM-R109-R1	GLSS-SM	Samsung Medical Center	female	51	dead	U	2	12	19	SM	R1	NA	8469.21	11474.5	7932.81	0.000999	0.941	0.842	Proneural	0.231449	0.000128637	0.200563	0.333565	0.135628	0.00336408	0.012656	0.00445682	0.0286953	0.0104918	0.0122184	0.0267831	94558622	332	3.511
GLSS-SM-R110	GLSS-SM-R110-TP-01R-RNA-RSRC7U	GLSS-SM-R110-TP	GLSS-SM	Samsung Medical Center	male	49	dead	U	1	0	11	SM	TP	NA	2996.06	10943.8	9412.39	1	0.999	0.005	Mesenchymal	0.074124	0.0171038	0.11093	0.515224	0.100354	0	0.0978186	0.00534628	0.0303543	0	0.00563371	0.0431109	95285751	128	1.3433
GLSS-SM-R110	GLSS-SM-R110-R1-01R-RNA-F7JINL	GLSS-SM-R110-R1	GLSS-SM	Samsung Medical Center	male	49	dead	U	2	3	11	SM	R1	1	3454.07	11792.4	9245.15	1	0.7	0.00799	Mesenchymal	0.336032	0.114034	0.141469	0.0694238	0.0420738	0.0883223	0.00625309	0.0314693	0.0378628	0.0480562	0.0287806	0.056223	93829570	124	1.3215
GLSS-SN-0001	GLSS-SN-0001-TP-01R-RNA-TJEI6A	GLSS-SN-0001-TP	GLSS-SN	The Jackson Laboratory	male	52	dead	M	1	0	21	SN	TP	1	9752.8	11082.2	6496.4	0.000999	0.997	1	Proneural	0	0.0277575	0	0.888117	0	0.0109143	0.0199641	0.0166416	0.0145788	0	0.017225	0.00480194	2713030912	7860	2.8971
GLSS-SN-0001	GLSS-SN-0001-R1-01R-RNA-PZAYRK	GLSS-SN-0001-R1	GLSS-SN	The Jackson Laboratory	male	52	dead	M	2	17	21	SN	R1	1	7195.12	11694.3	5148.52	0.00599	0.81	1	Proneural	0.0749923	0.0707409	0.20949	0	0.438927	0.070214	0.0427362	0.00816055	0.0175395	0.0324358	0	0.0347633	2765091165	1579	0.571
GLSS-SN-0002	GLSS-SN-0002-TP-01R-RNA-F7DBXG	GLSS-SN-0002-TP	GLSS-SN	The Jackson Laboratory	female	43	dead	U	1	0	15	SN	TP	0	6305.42	12441.4	8371.46	0.263	0.046	0.46	Classical	0.163945	0.00696783	0.190472	0.0981837	0.0701182	0.130931	0.045509	0.0542655	0.18719	0.0144906	0.020852	0.0170755	2803322276	9959	3.5526
GLSS-SN-0002	GLSS-SN-0002-R1-01R-RNA-1R2HV5	GLSS-SN-0002-R1	GLSS-SN	The Jackson Laboratory	female	43	dead	U	2	8	15	SN	R1	0	6749.93	12039.8	7612.99	0.0699	0.366	0.956	Proneural	0.23037	0.0824963	0.143382	0.371167	0.0537908	0.00242672	0.0478927	0	0	0	0.00733966	0.0611349	2757211320	11715	4.2489
GLSS-SN-0003	GLSS-SN-0003-TP-01R-RNA-QVRC11	GLSS-SN-0003-TP	GLSS-SN	The Jackson Laboratory	female	67	dead	M	1	0	20	SN	TP	1	3125.1	12421.9	10544.8	1	0.0509	0.000999	Mesenchymal	0.00124862	0.00251734	0.342127	0.413301	0	0.033633	0.0807286	0.0237395	0.0233647	0.0115655	0.0508945	0.0168807	2787628052	6130	2.199
GLSS-SN-0003	GLSS-SN-0003-R1-01R-RNA-Y7F49T	GLSS-SN-0003-R1	GLSS-SN	The Jackson Laboratory	female	67	dead	U	2	9	20	SN	R1	0	5413.62	12134.7	6905.32	0.86	0.236	1	Classical	0.116887	0.0768836	0	0.0294779	0.694286	0.0176714	0.00968302	0.000118021	0.0268832	0	0	0.0281094	2793805834	1742	0.6235
GLSS-SN-0004	GLSS-SN-0004-TP-01R-RNA-4JGHFD	GLSS-SN-0004-TP	GLSS-SN	The Jackson Laboratory	female	44	dead	M	1	0	58	SN	TP	1	5242.49	10704.3	11771.9	0.926	1	0.000999	Mesenchymal	0.0268223	0.0590764	0.0276134	0.098422	0.15123	0.110177	0.291653	0.0364838	0.0340638	0.0520931	0.112366	0	2802110161	4223	1.5071
GLSS-SN-0004	GLSS-SN-0004-R1-01R-RNA-986YHA	GLSS-SN-0004-R1	GLSS-SN	The Jackson Laboratory	female	44	dead	M	2	33	58	SN	R1	0	3083.55	12307.2	5684.78	1	0.0879	1	Classical	0.515536	0.00102881	0.242154	0.178585	0.00166417	0	0	0	0.0137097	0.00300893	0	0.0443138	2715922286	204086	75.1443
GLSS-SN-0006	GLSS-SN-0006-TP-01R-RNA-N5ULKZ	GLSS-SN-0006-TP	GLSS-SN	The Jackson Laboratory	female	54	dead	U	1	0	47	SN	TP	1	9125.89	11051	4165.68	0.000999	0.997	1	Proneural	0.400922	0.0183386	0.269112	0.131148	0	0.0253537	0.0798579	0.0120983	0.00325559	0	0.0284404	0.0314729	2809227938	2698	0.9604
GLSS-SN-0006	GLSS-SN-0006-R1-01R-RNA-EB8LM9	GLSS-SN-0006-R1	GLSS-SN	The Jackson Laboratory	female	54	dead	M	2	22	47	SN	R1	1	8135.05	11595.2	4016.99	0.000999	0.886	1	Proneural	0.109428	0.0555957	0	0.311276	0.267223	0.0468357	0.0323483	0.0218773	0.0906557	0.03049	0	0.0342702	2791137384	5712	2.0465
GLSS-SN-0009	GLSS-SN-0009-TP-01R-RNA-1DY2G0	GLSS-SN-0009-TP	GLSS-SN	The Jackson Laboratory	male	55	dead	M	1	0	21	SN	TP	1	6618.52	11658	9985.47	0.114	0.841	0.000999	Mesenchymal	0	0.0874116	0	0.603279	0	0.171619	0.0820233	0	0	0.0266866	0.027924	0.00105659	2793310330	10134	3.628
GLSS-SN-0009	GLSS-SN-0009-R1-01R-RNA-T7P20X	GLSS-SN-0009-R1	GLSS-SN	The Jackson Laboratory	male	55	dead	M	2	7	21	SN	R1	1	5982.66	11680.4	5918.07	0.487	0.822	1	Proneural	0.340253	0.00405312	0.246785	0	0.213571	0	0.00896653	0.0438628	0.0948074	0	0	0.0477012	2808088623	8963	3.1919
GLSS-SN-0010	GLSS-SN-0010-TP-01R-RNA-E97Z4T	GLSS-SN-0010-TP	GLSS-SN	The Jackson Laboratory	male	74	dead	U	1	0	19	SN	TP	1	6976.38	11823.9	8038.52	0.029	0.661	0.775	Proneural	0.326575	0.0301816	0.147776	0	0.404144	0.0168966	0.00520574	0.00918039	0.0420908	0.00262847	0	0.0153217	2789421743	7540	2.7031
GLSS-SN-0010	GLSS-SN-0010-R1-01R-RNA-8FJJ2W	GLSS-SN-0010-R1	GLSS-SN	The Jackson Laboratory	male	74	dead	U	2	11	19	SN	R1	0	3736.94	11018.6	10785.4	1	0.998	0.000999	Mesenchymal	0	0.02734	0	0.636772	0	0.0647088	0.119927	0.0144881	0.0160338	0.00920678	0.0682573	0.0432665	2796827727	11346	4.0567
GLSS-SN-0016	GLSS-SN-0016-TP-01R-RNA-H317OA	GLSS-SN-0016-TP	GLSS-SN	The Jackson Laboratory	male	57	dead	U	1	0	21	SN	TP	1	7071.56	12204	6480.41	0.015	0.167	1	Proneural	0	0.0298474	0	0.885199	0.0120099	0.0349936	0.00287832	0.00320693	0.0127018	0	0	0.0191625	2792809969	9848	3.5262
GLSS-SN-0016	GLSS-SN-0016-R1-01R-RNA-J5JX7F	GLSS-SN-0016-R1	GLSS-SN	The Jackson Laboratory	male	57	dead	NA	2	8	21	SN	R1	0	7135	12032.5	8073.98	0.00899	0.375	0.747	Proneural	0.309066	0.0446523	0.174633	0	0.155165	0.0223355	0.11706	0.0481448	0.0307383	0.0317399	0.0572687	0.00919564	2734207853	22875	8.3662
TCGA-06-0125	TCGA-06-0125-TP-01R-RNA-RCQ5QS	TCGA-06-0125-TP	TCGA-06	TCGA	female	63	dead	M	1	0	48	6	TP	1	6141.66	13619.1	8093.29	0.372	0.000999	0.728	Classical	0.121416	0.0179065	0.0133654	0.723916	0.0227721	0	0.016356	0.00983068	0.0317349	0.00159491	0.00168259	0.039425	2806805354	13039	4.6455
TCGA-06-0125	TCGA-06-0125-R1-11R-RNA-EKH06U	TCGA-06-0125-R1	TCGA-06	TCGA	female	63	dead	M	2	27	48	6	R1	1	5899.87	13164.8	9762.6	0.552	0.000999	0.000999	Classical	0.166216	0.106641	0.206518	0	0.205573	0.145052	0.0662117	0.0205832	0.0211258	0	0.0429979	0.0190816	2815450599	14563	5.1725
TCGA-06-0210	TCGA-06-0210-TP-01R-RNA-JMBENW	TCGA-06-0210-TP	TCGA-06	TCGA	female	72	dead	U	1	0	8	6	TP	0	5383.19	12230	10364.7	0.874	0.144	0.000999	Mesenchymal	0.119457	0.0357995	0.439257	0.155289	0.0204272	0.0187945	0.0822458	0	0.0294934	0	0.0122899	0.0869462	2811638359	10547	3.7512
TCGA-06-0210	TCGA-06-0210-R1-01R-RNA-WB10MK	TCGA-06-0210-R1	TCGA-06	TCGA	female	72	dead	U	2	2	8	6	R1	0	7161.47	12084.9	9636.25	0.00699	0.298	0.002	Mesenchymal	0.313904	0.0746227	0	0.30677	0.116888	0.0589749	0.0118892	0.040387	0.0493314	0.00971958	0.0175123	0	2810834664	11411	4.0596
TCGA-14-1034	TCGA-14-1034-TP-01R-RNA-S6SBZH	TCGA-14-1034-TP	TCGA-14	TCGA	female	60	dead	M	1	0	16	14	TP	NA	3272.62	13362.1	9497.97	1	0.000999	0.003	Classical	0.174389	0.230133	0.115187	0.029802	0.0168183	0.154937	0.0876363	0.0748772	0.0962267	0	0.0109632	0.00903034	2809656794	11042	3.93
TCGA-14-1034	TCGA-14-1034-R1-01R-RNA-GSNR8T	TCGA-14-1034-R1	TCGA-14	TCGA	female	60	dead	M	2	15	16	14	R1	NA	3679.82	12533.3	7106.2	1	0.029	0.999	Classical	0.246341	0	0.097708	0.432093	0.119501	0	0.00583495	0	0.0128091	0.0124007	0.0156128	0.0576996	2810692257	13385	4.7622

## Sheet: Effects of covariates
GeneID	Progression status (pGBM vs. rGBM)		Age		TTR		Gender		Data source		paired P-R sample ID
	P	FDR	P	FDR	P	FDR	P	FDR	P	FDR	P	FDR
A1BG	0.93529	0.977199	1.81331e-06	5.92708e-05	0.943805	0.976263	0.346195	0.557479	1.55863e-17	4.33344e-17	5.6667e-11	8.26714e-10
A1CF	0.746635	0.900533	0.84873	0.922986	0.110494	0.327832	0.207402	0.406346	0.0139609	0.0146901	0.628242	0.650475
A2M	0.553066	0.800007	0.0744403	0.213147	0.989636	0.995446	0.0539592	0.167429	7.02199e-05	8.08781e-05	0.0165448	0.0258625
A2ML1	0.720025	0.887682	0.0186747	0.0823488	0.76055	0.891603	0.491076	0.68726	5.89786e-07	7.43596e-07	0.260426	0.291573
A2MP1	0.167377	0.468639	0.0816016	0.225901	0.49247	0.729097	0.0046746	0.0297187	1.58152e-12	2.86681e-12	0.298973	0.330066
A3GALT2	0.00948336	0.101019	0.3701	0.58582	0.601286	0.80123	0.752729	0.868299	7.28019e-13	1.35326e-12	0.000369977	0.000977397
A4GALT	0.0141643	0.126583	0.0303759	0.116447	0.221908	0.482824	0.01978	0.0832079	5.1417e-17	1.36352e-16	6.97593e-07	3.95168e-06
A4GNT	0.487483	0.760634	0.146201	0.33106	0.177481	0.426905	0.987392	0.993034	4.49161e-12	7.87022e-12	7.57176e-09	6.88415e-08
AAAS	0.950132	0.983211	0.575138	0.751054	0.832615	0.926971	0.181443	0.374085	2.19137e-14	4.61323e-14	6.39196e-05	0.00021448
AACS	0.737345	0.895167	0.025522	0.102657	0.0130825	0.0899031	0.292234	0.503062	6.18525e-16	1.48877e-15	0.431868	0.460861
AACSP1	0.0494285	0.255285	2.05046e-05	0.000423665	5.2845e-08	5.56298e-06	0.891134	0.947288	3.19563e-34	6.57968e-33	0.997089	0.998531
AADACL3	0.101126	0.367084	0.00362681	0.0251407	0.0678214	0.247068	0.303006	0.514583	4.34394e-18	1.27544e-17	0.216838	0.247454
AADAT	0.845695	0.940395	0.264972	0.480029	0.837698	0.92859	0.648644	0.805382	0.00306399	0.00330018	0.0160217	0.0251675
AAED1	0.585546	0.817589	0.950295	0.976866	0.607514	0.805083	0.0264332	0.1025	1.96201e-14	4.15115e-14	0.00486401	0.00907197
AAGAB	0.817267	0.929375	0.982292	0.992226	0.877053	0.947117	0.757347	0.871085	1.14031e-16	2.93411e-16	0.0147814	0.0234959
AAK1	0.0325491	0.20355	0.0982469	0.256299	0.00205121	0.0264722	0.00469924	0.0298568	1.50506e-30	1.89123e-29	0.0210705	0.031951
AAMDC	0.599179	0.825083	0.0137196	0.0654669	0.262832	0.526964	0.00211138	0.0165635	2.43694e-06	2.98128e-06	0.0298652	0.0432558
AAMP	0.138118	0.426962	0.366276	0.583125	0.00176608	0.0237785	0.0128568	0.0615608	9.80953e-25	5.90414e-24	4.93084e-12	9.33773e-11
AANAT	0.891257	0.959465	0.563974	0.742617	0.0250372	0.133783	0.000680449	0.00719481	8.60304e-07	1.07519e-06	0.000102891	0.000326088
AAR2	0.269101	0.58598	0.804524	0.898347	0.274782	0.539737	0.0023105	0.0177207	3.60251e-08	4.87056e-08	0.000394501	0.00103341
AARD	0.287157	0.603308	9.21457e-08	5.11325e-06	0.360664	0.621416	0.0981773	0.250013	1.33043e-25	8.8675e-25	1.68376e-09	1.76988e-08
AARS	0.737824	0.895538	0.634036	0.791992	0.57341	0.783709	0.286754	0.497	4.94068e-16	1.2001e-15	0.00043463	0.00112508
AARS2	0.973619	0.990707	0.288851	0.505531	0.468164	0.71097	0.406084	0.613267	1.43348e-22	6.73903e-22	0.000701103	0.00170357
AARSD1	0.150832	0.445364	0.442349	0.649537	0.045619	0.194302	0.201095	0.398829	3.98327e-14	8.18807e-14	4.28554e-05	0.000151518
AASDH	0.853441	0.943703	0.0822552	0.2269	0.0169731	0.105499	0.72373	0.850869	5.40065e-08	7.23151e-08	0.00155213	0.00338019
AASDHPPT	0.615822	0.833011	0.186077	0.38706	0.752494	0.887319	0.918571	0.960665	1.42703e-07	1.86397e-07	0.00128942	0.00288862
AASS	0.152867	0.448088	0.647034	0.801192	0.859935	0.939316	0.0176387	0.0766065	4.89086e-12	8.54676e-12	0.238383	0.26945
AATF	0.749725	0.901201	0.0747349	0.213592	0.592997	0.79666	0.504586	0.697565	3.44257e-12	6.08421e-12	0.0166803	0.026046
AATK	2.66558e-07	9.23279e-05	0.0185446	0.0819099	0.267285	0.531345	0.841083	0.920046	1.38728e-13	2.72869e-13	0.0673179	0.0875039
AB019441.29	0.139677	0.428961	0.125424	0.299909	0.185007	0.436981	0.191289	0.386411	1.35796e-09	2.0029e-09	0.000330098	0.000886218
ABAT	0.209397	0.521745	0.317407	0.536048	0.34024	0.603466	0.960101	0.981467	6.98015e-05	8.04005e-05	0.0185953	0.0286419
ABC13-48559800H2.1	0.94897	0.982912	0.325632	0.544175	0.091543	0.293582	0.038373	0.13204	8.65388e-24	4.64605e-23	2.66653e-06	1.29879e-05
ABC7-42389800N19.1	0.613367	0.831691	0.00506996	0.0322313	0.00346741	0.0380105	0.174783	0.364342	5.52009e-30	6.42515e-29	1.23201e-13	3.59964e-12
ABCA1	0.455321	0.737685	0.0921228	0.244722	0.423866	0.676714	0.00180724	0.0148329	5.38464e-19	1.73029e-18	0.053554	0.0716638
ABCA10	0.042291	0.23539	0.0105305	0.0547294	0.012169	0.0857847	0.371383	0.581641	1.29797e-13	2.55794e-13	0.0258344	0.0381931
ABCA11P	0.585784	0.817589	0.749939	0.868693	0.281029	0.546651	0.0100956	0.0516199	7.5192e-08	9.97436e-08	0.0228957	0.0343716
ABCA12	0.243143	0.558568	0.691397	0.831015	0.80792	0.915137	1.48031e-05	0.00034972	1.07798e-05	1.2843e-05	0.215323	0.245922
ABCA13	0.51585	0.777613	0.0376115	0.135521	0.0790896	0.269207	0.124153	0.292345	1.97518e-14	4.17696e-14	3.2185e-08	2.51588e-07
ABCA17P	0.463394	0.743085	3.61948e-05	0.000664345	0.00206426	0.0265767	7.96725e-06	0.000209165	5.33867e-28	4.77899e-27	0.0954731	0.119161
ABCA2	0.000159581	0.00684032	0.00528179	0.0331753	0.656552	0.83403	0.580321	0.755205	6.29582e-15	1.38641e-14	0.000599014	0.00148629
ABCA3	0.59028	0.820471	0.0165906	0.0755959	0.461094	0.705912	0.720668	0.849089	3.99828e-23	1.99311e-22	4.89402e-05	0.000170256
ABCA4	0.480871	0.755428	0.0816376	0.22592	0.0606264	0.231788	0.6046	0.77413	1.40081e-06	1.73366e-06	0.000112151	0.000350522
ABCA5	0.00448422	0.0630639	0.0374513	0.135027	0.00404512	0.0420673	0.0592496	0.178505	3.49719e-20	1.27383e-19	0.00164895	0.00356106
ABCA6	0.00655846	0.0797074	0.0437958	0.15017	0.230379	0.49156	0.149015	0.329261	2.22906e-11	3.70704e-11	0.000915306	0.00214705
ABCA7	0.768028	0.908828	0.421471	0.63228	0.134682	0.365742	0.875895	0.938972	2.1786e-24	1.25937e-23	1.58138e-08	1.33439e-07
ABCA8	0.0104404	0.106969	0.444494	0.651221	0.875128	0.946288	0.289307	0.499908	5.13497e-12	8.95944e-12	0.0621141	0.0814845
ABCA9	0.0889904	0.343588	0.002944	0.0214823	0.0457871	0.194708	0.787081	0.888231	1.076e-18	3.34983e-18	0.247593	0.278891
ABCB1	0.00527466	0.0697067	0.42953	0.639323	0.396322	0.654392	0.933392	0.968493	2.05683e-05	2.42003e-05	0.619686	0.642441
ABCB10	0.924743	0.972768	0.427676	0.638245	0.0643676	0.239732	0.173109	0.362134	6.01612e-09	8.52273e-09	0.170353	0.199103
ABCB11	0.863828	0.947432	0.63127	0.790021	0.0745492	0.259992	0.499944	0.694005	1.57139e-11	2.64091e-11	0.00414057	0.00789996
ABCB4	1.92642e-05	0.00156769	0.717292	0.847728	0.894359	0.95497	0.381161	0.590622	0.0208953	0.0218656	0.676889	0.697113
ABCB5	0.714793	0.884533	0.141651	0.324094	0.591121	0.795451	0.350121	0.561402	4.07119e-13	7.72407e-13	0.00635837	0.011415
ABCB6	0.759763	0.905243	0.82739	0.911283	0.738372	0.879263	0.92802	0.965948	7.43914e-09	1.04689e-08	1.95577e-05	7.55127e-05
ABCB7	0.476932	0.752876	0.321997	0.540564	0.930215	0.970009	0.159274	0.343219	2.18076e-12	3.91341e-12	0.0650655	0.084908
ABCB8	0.378752	0.68167	0.207767	0.413945	0.950399	0.978978	0.797541	0.894044	2.67939e-32	4.24649e-31	4.32867e-10	5.19319e-09
ABCB9	0.0222781	0.165372	0.0153963	0.0713963	0.958837	0.982514	0.0910169	0.237923	3.94632e-21	1.5981e-20	1.13241e-05	4.68563e-05
ABCC1	0.564021	0.805235	0.0689963	0.203	0.482455	0.721298	0.338336	0.549687	6.33945e-29	6.38739e-28	0.00924483	0.0157366
ABCC10	0.632714	0.842376	0.10166	0.261989	0.401383	0.658344	0.149812	0.330276	2.55485e-31	3.50802e-30	6.14861e-14	1.95328e-12
ABCC11	0.0449474	0.242951	0.632749	0.791351	0.940679	0.974881	0.798702	0.894738	2.49038e-08	3.39907e-08	0.0767132	0.0981539
ABCC12	0.635723	0.844423	0.487682	0.686756	0.405148	0.661237	0.142454	0.319968	0.376976	0.380645	0.501831	0.529131
ABCC13	0.665698	0.86087	0.00404936	0.0272602	0.00188406	0.0248833	0.227162	0.429807	1.24771e-20	4.77707e-20	0.140843	0.168099
ABCC2	0.694147	0.874904	0.0203165	0.0872059	0.118167	0.339882	0.879895	0.940621	5.30633e-18	1.54388e-17	0.000213618	0.000608737
ABCC3	0.294297	0.610966	0.804462	0.898347	0.297807	0.563505	0.663592	0.814526	7.65706e-10	1.14709e-09	0.00413657	0.00789486
ABCC4	0.173752	0.476785	0.351885	0.569774	0.21389	0.473145	0.651522	0.806516	1.2211e-20	4.68355e-20	0.0169875	0.0264699
ABCC5	0.507086	0.771387	0.895498	0.947985	0.82699	0.9244	0.361582	0.572427	5.9952e-21	2.38156e-20	0.172335	0.201256
ABCC6	0.695423	0.875371	0.000843475	0.00814828	0.00591247	0.054284	0.218366	0.419634	1.36403e-12	2.482e-12	0.000181014	0.000528092
ABCC6P1	0.0162225	0.137699	0.428083	0.638488	0.202628	0.459787	0.126301	0.295399	0.00031307	0.00035086	0.00256442	0.00522345
ABCC6P2	0.0303653	0.195589	0.0134251	0.0644111	0.799636	0.911233	0.122799	0.290375	0.149743	0.152846	0.00842462	0.0145527
ABCC8	0.986808	0.995751	0.123925	0.297751	0.750618	0.886374	0.830894	0.913924	4.31098e-10	6.56072e-10	0.000670682	0.00163818
ABCC9	0.521561	0.780879	0.155359	0.344258	0.773034	0.898444	0.00874801	0.0465816	4.41032e-20	1.58992e-19	1.25753e-05	5.13605e-05
ABCD1	0.920027	0.97087	0.00603359	0.0364976	0.00335712	0.0370093	0.954913	0.978983	6.93451e-27	5.41522e-26	9.76231e-09	8.65946e-08
ABCD2	0.0775243	0.321335	0.320672	0.539223	0.466163	0.708966	0.0136733	0.0641263	0.00206541	0.00224047	0.000387747	0.00101795
ABCD3	0.0169352	0.141677	0.898833	0.94995	0.898817	0.957428	0.152289	0.33375	1.86284e-11	3.11391e-11	0.000144934	0.000437082
ABCD4	0.625052	0.838635	0.527697	0.717394	0.440517	0.689864	0.053347	0.166057	2.25639e-24	1.30153e-23	1.73499e-08	1.4492e-07
ABCE1	0.531399	0.786911	0.0013749	0.0118198	0.947737	0.977741	0.012969	0.0619322	1.29178e-14	2.77021e-14	0.107927	0.132875
ABCF1	0.290698	0.606378	0.139334	0.320358	0.178526	0.428505	0.766589	0.875991	3.37733e-16	8.33945e-16	0.074158	0.0952477
ABCF2	0.113325	0.388329	0.713961	0.845595	0.152222	0.392575	0.805062	0.898114	6.5808e-13	1.22623e-12	0.0185123	0.028531
ABCF3	0.22473	0.539105	0.826226	0.910515	0.734714	0.878066	0.281028	0.490988	5.46674e-12	9.51056e-12	0.000407031	0.00106209
ABCG1	0.000450624	0.0145085	0.260938	0.475171	0.00273333	0.0323228	0.228763	0.43158	1.41892e-13	2.78887e-13	0.0254209	0.0376518
ABCG2	0.00747099	0.0867083	0.226422	0.437032	0.399135	0.656663	0.671837	0.81984	0.000465766	0.000518202	0.133586	0.160526
ABCG4	0.344877	0.654353	0.988351	0.99479	0.766433	0.89486	0.432594	0.637215	0.000974424	0.00107092	0.422242	0.451531
ABCG5	0.318738	0.632207	0.000435844	0.00488505	1.92473e-06	0.000113554	0.656433	0.810167	3.30841e-20	1.20871e-19	0.124225	0.150515
ABCG8	0.195156	0.504452	0.780735	0.88584	0.00434206	0.0439631	0.522025	0.710716	0.828218	0.829415	0.799041	0.812818
ABHD1	0.0566966	0.273573	0.228345	0.439563	0.0538655	0.215171	0.342093	0.553487	0.00151731	0.00165537	0.0172919	0.026868
ABHD10	0.759896	0.905243	0.0227217	0.0946186	0.390238	0.64914	0.303199	0.5148	9.87265e-07	1.23057e-06	0.0269198	0.0395906
ABHD11	0.0383138	0.223099	0.54404	0.729457	0.0434755	0.187846	0.0104052	0.0527249	2.70146e-17	7.35098e-17	1.42347e-15	6.60236e-14
ABHD12	0.277149	0.593398	0.328231	0.546646	0.485609	0.724418	8.66402e-06	0.000223361	5.97249e-12	1.03635e-11	2.67585e-05	9.97116e-05
ABHD12B	0.00179654	0.0352335	0.000394155	0.00451679	0.013494	0.0914708	0.0392962	0.134121	7.82666e-26	5.38558e-25	0.00482857	0.00901448
ABHD13	0.82656	0.933632	0.939767	0.971245	0.205779	0.46385	0.0343903	0.122578	7.21446e-17	1.88917e-16	0.00124976	0.00281122
ABHD14A	0.169552	0.471306	0.307175	0.52548	0.869205	0.942908	0.107455	0.265423	1.14366e-12	2.09236e-12	6.56536e-09	6.05153e-08
ABHD14A-ACY1	0.649422	0.852883	0.515272	0.708352	0.309402	0.575025	0.0591015	0.178291	4.79138e-16	1.16542e-15	9.60526e-06	4.04933e-05
C1DP1	0.0745608	0.314365	0.96783	0.983725	1.27453e-08	1.61003e-06	9.10658e-05	0.00150203	1.66738e-17	4.61965e-17	2.94245e-23	6.86837e-21
ABHD15	0.244388	0.56025	0.917677	0.960058	0.447588	0.695208	0.0009689	0.00944919	5.88926e-13	1.10254e-12	0.000122478	0.000377689
ABHD16A	0.656833	0.855914	0.300986	0.519338	0.301157	0.566824	0.176889	0.367485	8.18096e-18	2.33625e-17	1.22112e-05	5.00546e-05
ABHD16B	0.0736745	0.312641	5.12824e-12	1.52957e-09	1.34635e-06	8.36328e-05	5.55617e-15	1.42046e-12	2.3057e-50	3.64081e-48	3.21895e-35	4.60846e-32
ABHD17A	0.0520298	0.262348	4.71563e-14	4.351e-11	0.117644	0.339161	0.361448	0.572341	2.86893e-43	1.82279e-41	1.07324e-17	7.97506e-16
ABHD17AP6	0.0877136	0.341241	0.0879814	0.237631	0.825433	0.924109	0.664609	0.815056	3.94536e-05	4.58949e-05	2.4416e-06	1.20001e-05
ABHD17B	0.00441217	0.0623774	0.0182286	0.0808297	0.77231	0.898205	0.201755	0.399547	0.00144024	0.00157273	0.00943829	0.0160176
ABHD17C	0.0261338	0.180748	0.958971	0.980569	0.00625472	0.0563747	0.580865	0.755638	2.75747e-13	5.30711e-13	0.000154447	0.000462459
ABHD2	0.473618	0.7509	0.00279265	0.0205736	0.892257	0.953713	6.07027e-05	0.0010766	5.20011e-24	2.87371e-23	2.42125e-05	9.14784e-05
ABHD3	0.18338	0.489484	0.176477	0.373825	0.460991	0.705817	0.122003	0.289058	1.87502e-07	2.43225e-07	0.00263171	0.00533723
ABHD4	0.299071	0.614421	0.43007	0.639683	0.712758	0.86683	0.271494	0.480575	1.54869e-10	2.43311e-10	1.73538e-05	6.81426e-05
ABHD5	0.177304	0.481182	0.383738	0.598011	0.504797	0.73984	0.766944	0.876075	1.8719e-10	2.92123e-10	0.0158202	0.0249003
ABHD6	0.00375574	0.0562053	0.632277	0.790991	0.18487	0.436972	0.0479662	0.154643	0.00570387	0.00609619	0.0939406	0.117467
ABHD8	0.155999	0.452713	0.000205865	0.00271891	0.0117662	0.0838076	0.0419492	0.140715	6.36264e-30	7.35402e-29	3.77999e-11	5.7653e-10
ABI1	0.100778	0.366719	0.00733133	0.0423151	0.294507	0.560051	0.154116	0.33597	4.1779e-12	7.33549e-12	0.0046707	0.00876902
ABI2	0.103055	0.370265	0.0013673	0.011797	0.115903	0.33649	8.48838e-06	0.000220421	5.37511e-26	3.7747e-25	0.00569137	0.0103789
ABI3	0.310642	0.625247	0.59494	0.764867	0.0328528	0.158833	0.0247111	0.0975281	2.76418e-11	4.56481e-11	0.00153139	0.00334145
ABI3BP	0.500635	0.767472	0.0540693	0.173226	0.053044	0.213372	0.292228	0.503062	4.24645e-20	1.53316e-19	0.00549728	0.0100746
ABL1	0.727546	0.891196	0.00776085	0.0440794	0.0255438	0.135713	0.761746	0.873571	3.16887e-26	2.28591e-25	3.15785e-05	0.000115488
ABL2	0.513092	0.775633	0.00687263	0.0403581	0.00311647	0.0352986	3.76025e-06	0.000113256	1.25118e-39	5.21732e-38	0.0290572	0.0422795
ABLIM1	0.184828	0.491053	0.13538	0.314909	0.964314	0.984672	0.00178904	0.0147145	5.18855e-18	1.51063e-17	0.0521566	0.0699865
ABLIM2	0.00127502	0.0283586	0.903627	0.952973	0.335995	0.599747	0.345608	0.556867	0.000246562	0.000277526	0.00380696	0.00734542
ABLIM3	0.0433434	0.238165	0.975343	0.987995	0.827573	0.924475	0.86656	0.9343	6.55226e-09	9.25966e-09	0.000300962	0.000818847
ABO	0.545822	0.796355	3.80043e-08	2.51121e-06	4.00187e-10	8.10756e-08	0.281577	0.491575	6.02971e-44	4.25947e-42	0.383566	0.413844
ABR	0.198367	0.508286	0.126577	0.301687	0.251121	0.514386	0.0363255	0.127328	5.84634e-29	5.91938e-28	0.000451743	0.00116411
ABRA	0.491277	0.762411	0.000164262	0.00227729	0.106766	0.321286	0.827982	0.911897	1.84505e-17	5.09024e-17	0.00422851	0.00804172
ABRACL	0.0785961	0.322865	0.188496	0.390442	0.192042	0.446227	0.00327846	0.02277	9.90185e-20	3.43581e-19	0.00184031	0.00391605
ABT1	0.289378	0.604975	0.00542671	0.0338392	0.0661739	0.243939	0.0297271	0.111044	1.41662e-17	3.95245e-17	0.00012751	0.000391182
ABTB1	0.0195808	0.154481	0.162781	0.355455	0.223133	0.483935	0.000727265	0.00754532	1.01096e-15	2.38523e-15	8.5961e-10	9.65993e-09
ABTB2	0.000650739	0.0184115	0.428859	0.638873	0.366963	0.626481	0.0446396	0.147143	2.77495e-10	4.2795e-10	0.00592286	0.0107427
AC000003.2	0.690498	0.872929	0.0314844	0.119415	8.35896e-06	0.00038604	0.462745	0.664268	7.56055e-43	4.58652e-41	1.14897e-28	6.66869e-26
AC000095.9	0.972008	0.989914	0.0137901	0.0657366	0.961378	0.983405	0.00419481	0.0273312	8.48999e-07	1.06125e-06	0.00741023	0.0130235
AC000367.1	0.373871	0.678639	2.64626e-05	0.00052184	9.54534e-06	0.000434293	0.650914	0.806383	7.32142e-29	7.31971e-28	0.0099116	0.0166956
AC002310.17	0.656387	0.855784	0.205841	0.411395	0.0192731	0.11355	0.0494174	0.157805	0.00317387	0.00341648	0.653287	0.674487
AC002321.2	0.554402	0.8004	0.000341435	0.00402667	0.129782	0.358974	0.844152	0.921576	1.2015e-18	3.7222e-18	9.65052e-07	5.28686e-06
AC002365.1	0.399665	0.69796	0.65462	0.805533	0.0547927	0.217379	0.000559096	0.00620698	3.95399e-27	3.16836e-26	0.0101213	0.0169862
AC002398.9	0.345314	0.654362	8.72762e-07	3.24266e-05	0.042276	0.184566	0.223675	0.426288	5.64442e-26	3.95477e-25	0.000232182	0.000653915
AC002451.1	0.946201	0.982087	4.01941e-05	0.000718379	0.780208	0.90169	0.703871	0.838779	1.55469e-23	8.12136e-23	2.76032e-09	2.7687e-08
AC002472.13	0.00335567	0.0523031	0.00528476	0.0331843	0.00766885	0.0634638	0.521272	0.710049	1.09194e-25	7.36937e-25	0.0109307	0.0181643
AC002985.3	0.197597	0.50746	0.0395901	0.140715	0.243358	0.505966	0.488135	0.685308	4.08243e-15	9.12565e-15	0.000299701	0.000815829
AC003002.6	0.6742	0.865301	0.838065	0.917348	0.200951	0.457796	0.929171	0.966344	5.08248e-14	1.03505e-13	0.165638	0.194153
AC003006.7	0.0779912	0.321992	1.29836e-06	4.43986e-05	0.987854	0.994891	5.79722e-11	6.9164e-09	2.05199e-40	9.45634e-39	0.0100022	0.0168205
AC003029.1	0.422426	0.714186	1.2787e-05	0.000288143	0.738495	0.879263	3.02734e-15	8.31869e-13	7.86195e-51	1.36158e-48	3.51875e-06	1.65924e-05
RPS28	0.20007	0.511182	0.367029	0.583463	0.00110933	0.0174655	0.000415061	0.00492892	9.54351e-25	5.75048e-24	1.86312e-23	4.5989e-21
AC003079.1	0.755228	0.903589	2.41253e-06	7.43315e-05	0.514353	0.747191	0.00110566	0.0103686	8.29294e-25	5.0294e-24	9.30555e-07	5.11746e-06
AC003080.4	0.161714	0.461481	4.63109e-05	0.000798176	0.0283714	0.144652	0.00415226	0.0271615	3.58367e-26	2.57303e-25	1.89255e-07	1.23523e-06
AC003102.1	0.729574	0.892108	2.27403e-05	0.00046229	0.0365645	0.168838	0.0156719	0.070779	1.51992e-25	1.00463e-24	0.000355964	0.000945845
AC003973.6	0.289899	0.605306	7.0983e-08	4.23582e-06	0.327946	0.59209	0.691976	0.832096	9.29643e-33	1.56336e-31	2.61024e-12	5.37764e-11
AC004017.1	0.491938	0.762494	0.000715303	0.00719491	0.430197	0.681907	0.007422	0.0414254	2.22107e-21	9.21513e-21	0.00227091	0.00470505
AC004019.10	0.242155	0.55739	0.00042234	0.00476136	0.16843	0.414279	0.817627	0.905359	6.72262e-15	1.47692e-14	0.00552458	0.0101162
AC004057.1	0.0092307	0.0994885	0.714813	0.84609	1.08574e-06	6.92357e-05	0.0849217	0.228419	7.71061e-21	3.02218e-20	6.39439e-11	9.20989e-10
AC004076.7	0.433541	0.721897	4.30634e-07	1.78186e-05	0.00254779	0.0307826	0.00103491	0.00991293	2.57413e-25	1.65805e-24	0.0329982	0.0471294
AC004076.9	0.30424	0.619588	0.0359553	0.131406	0.164654	0.409538	0.00117385	0.0108657	1.65781e-19	5.61537e-19	0.000127157	0.000390155
AC004166.6	0.922717	0.971912	0.831397	0.913703	0.00293664	0.0339238	0.822329	0.907991	1.01694e-50	1.73323e-48	1.1819e-19	1.35007e-17
AC004381.6	0.10194	0.36867	0.796964	0.895283	0.86019	0.939414	0.393548	0.60175	2.41739e-05	2.83602e-05	0.0574057	0.076098
AC004383.3	0.539103	0.792527	0.00389599	0.0264599	0.0494815	0.204192	0.013049	0.0621485	3.8785e-13	7.37087e-13	0.035318	0.0499575
AC004466.1	0.00791504	0.0896968	0.76924	0.879067	0.631173	0.820586	0.0895064	0.235438	0.00121593	0.00133151	0.0520356	0.0698633
AC004706.1	0.633648	0.842926	0.29438	0.5119	0.285118	0.550521	0.331215	0.542593	2.64849e-22	1.20988e-21	0.0028198	0.00566361
AC004797.1	0.00770004	0.0879566	0.320587	0.539223	0.0094802	0.0729181	0.123693	0.291517	2.27325e-17	6.22839e-17	0.000186593	0.000542083
AC004824.2	0.490689	0.762264	2.1039e-06	6.67374e-05	0.0388705	0.175968	0.000361071	0.00441571	1.34599e-45	1.18951e-43	2.82909e-25	9.49291e-23
AC004832.1	0.260093	0.576805	0.015834	0.0728751	0.911642	0.963034	0.448348	0.652013	1.03263e-11	1.7576e-11	6.77605e-11	9.714e-10
AC004878.3	0.946638	0.982174	0.0617423	0.18885	0.461135	0.705912	0.705353	0.839287	4.98759e-17	1.3238e-16	3.46163e-07	2.09877e-06
AC004889.1	0.301766	0.617007	0.00571035	0.0350671	0.779171	0.901283	2.04842e-06	6.80957e-05	2.66354e-16	6.63182e-16	0.143059	0.170374
AC004893.10	0.676265	0.86641	0.00682012	0.0400717	0.0154145	0.0992201	0.0209347	0.0867065	6.04839e-25	3.72389e-24	2.10422e-10	2.71075e-09
AC004899.1	0.00205384	0.0387237	0.851729	0.924455	0.182749	0.434321	0.269801	0.478437	0.0020588	0.00223342	0.000265503	0.000733617
AC004951.5	0.999759	0.999899	0.75942	0.874265	0.156025	0.398081	0.00403519	0.0265626	4.45591e-31	5.96204e-30	0.00294906	0.00588743
AC004967.7	0.871602	0.951154	0.0032221	0.0230035	0.00835427	0.0670433	0.0202155	0.0844787	2.88159e-27	2.34579e-26	0.00030115	0.000819254
AC004980.10	0.487993	0.760655	0.0697227	0.204411	0.323766	0.588379	0.00122702	0.0112416	5.10343e-23	2.51137e-22	0.00106905	0.00245987
AC004980.7	0.073825	0.31286	0.0252364	0.101986	0.923116	0.967308	0.00171874	0.0142509	1.13941e-19	3.93326e-19	5.8369e-05	0.000198303
AC004980.9	0.107858	0.379201	0.000573412	0.00604221	0.861348	0.939594	0.028543	0.108144	3.01139e-19	9.95377e-19	4.19835e-06	1.94393e-05
AC004985.12	0.883484	0.956463	0.694771	0.833505	0.113774	0.33287	0.00209989	0.0165063	3.68045e-32	5.69025e-31	9.31182e-05	0.000298821
AC005003.1	0.657291	0.8562	0.00443844	0.029211	0.00642278	0.0570426	0.000130153	0.00197948	1.95179e-31	2.72883e-30	0.0148408	0.0235712
AC005013.1	0.29159	0.607292	0.284935	0.501803	0.439791	0.689415	0.0760239	0.211616	0.00391499	0.00420225	0.00790258	0.0137637
AC005014.5	0.364632	0.671106	0.00711258	0.0414049	0.324224	0.588812	0.67317	0.820683	0.000106208	0.000121398	6.99136e-05	0.000231804
AC005042.2	0.629685	0.840442	0.214967	0.422733	0.57295	0.783501	0.778874	0.883077	3.73772e-08	5.05114e-08	0.0889671	0.111978
AC005077.12	0.428477	0.718116	5.53454e-07	2.18885e-05	1.92304e-08	2.30711e-06	0.0146837	0.0674956	1.37499e-31	1.96721e-30	0.0125387	0.0204084
AC005077.14	0.314116	0.628355	0.0368779	0.13355	0.00155984	0.0218986	0.0908085	0.237645	2.70456e-13	5.20855e-13	3.51384e-12	6.96123e-11
AC005077.8	0.407934	0.704438	0.00352041	0.0246016	0.0803603	0.271245	0.543098	0.727021	5.38428e-15	1.19179e-14	0.00173526	0.00372306
AC005082.1	0.509237	0.772689	2.00405e-06	6.45233e-05	0.0482945	0.201501	0.401005	0.608722	2.76098e-24	1.58028e-23	2.40321e-05	9.0829e-05
AC005086.1	0.667779	0.861709	0.00176037	0.0142872	0.00261405	0.0312218	0.0510661	0.161286	1.14037e-31	1.65619e-30	1.7711e-08	1.47256e-07
AC005086.3	0.816209	0.928877	0.000779567	0.00767593	0.0192717	0.11355	0.356905	0.567787	1.46585e-23	7.69474e-23	2.79296e-12	5.7014e-11
AC005086.4	0.483513	0.757307	6.16217e-06	0.000161381	0.833675	0.927289	0.138616	0.313741	2.38837e-18	7.19257e-18	0.000297509	0.000810683
AC005086.6	0.816209	0.928877	0.000779567	0.00767593	0.0192717	0.11355	0.356905	0.567787	1.46585e-23	7.69474e-23	2.79296e-12	5.7014e-11
AC005086.7	0.483513	0.757307	6.16217e-06	0.000161381	0.833675	0.927289	0.138616	0.313741	2.38837e-18	7.19257e-18	0.000297509	0.000810683
AC005086.8	0.667779	0.861709	0.00176037	0.0142872	0.00261405	0.0312218	0.0510661	0.161286	1.14037e-31	1.65619e-30	1.7711e-08	1.47256e-07
AC005154.7	0.153696	0.449493	0.80742	0.899671	0.169773	0.416147	0.00334535	0.0230729	2.86707e-29	3.0152e-28	1.39601e-05	5.62884e-05
AC005154.8	0.479784	0.754604	8.99959e-05	0.0013894	0.000275805	0.00628091	0.888297	0.94557	2.67709e-16	6.66402e-16	4.37853e-07	2.5982e-06
AC005176.2	0.693078	0.874713	0.00290855	0.0212742	0.301243	0.566857	0.195593	0.391631	1.32958e-14	2.84872e-14	4.66718e-05	0.000163317
AC005255.3	0.00276508	0.0469779	0.787526	0.889702	0.282628	0.548307	0.575193	0.751081	0.133336	0.136339	0.00317836	0.00629254
AC005280.1	0.161651	0.461481	0.299323	0.517675	0.272346	0.536621	0.0851348	0.228591	1.84664e-17	5.09399e-17	0.00306755	0.0060962
AC005326.2	0.611362	0.830429	0.388144	0.602007	0.0524903	0.212191	0.170732	0.358824	8.11364e-10	1.2143e-09	0.0116416	0.0191471
AC005336.4	0.0354241	0.213449	0.678861	0.821526	0.191853	0.445989	0.0143158	0.0662552	8.91732e-05	0.000102237	0.0550398	0.0733159
AC005363.9	0.676751	0.866474	0.00163985	0.0135393	0.591991	0.795756	0.489841	0.686217	5.00144e-07	6.33215e-07	0.085237	0.107762
AC005399.1	0.413693	0.708889	0.000141021	0.00200559	0.0256527	0.1359	0.42483	0.630029	5.69923e-43	3.50691e-41	2.39237e-28	1.2844e-25
AC005481.5	0.564716	0.805652	0.908637	0.955764	0.075033	0.260945	0.151864	0.333192	1.17026e-14	2.5207e-14	0.00131288	0.00293109
AC005488.1	0.677858	0.866803	0.00611301	0.0367825	0.855196	0.936816	0.902562	0.952625	2.8738e-08	3.90922e-08	0.382058	0.412462
AC005517.3	0.628923	0.840242	0.101278	0.261254	0.963704	0.984479	0.0116036	0.0571399	4.96925e-16	1.20663e-15	0.0197374	0.0301745
AC005609.1	0.855263	0.944647	2.02688e-06	6.50631e-05	2.57721e-05	0.000949324	0.00880221	0.0467543	6.43649e-28	5.6929e-27	6.66256e-16	3.31969e-14
AC005609.3	0.855263	0.944647	2.02688e-06	6.50631e-05	2.57721e-05	0.000949324	0.00880221	0.0467543	6.43649e-28	5.6929e-27	6.66256e-16	3.31969e-14
AC005618.1	0.202398	0.514359	0.000236387	0.00303413	0.963699	0.984479	0.189903	0.384584	1.58542e-22	7.4225e-22	1.24751e-08	1.07982e-07
AC005682.6	0.595055	0.822932	2.81061e-05	0.000544747	0.960434	0.983235	0.143145	0.320874	4.15771e-16	1.0174e-15	0.154445	0.182377
AC005682.7	0.811536	0.927105	0.207743	0.413945	0.245173	0.507521	0.676139	0.822574	0.00709793	0.00755604	0.208568	0.239046
AC005758.1	0.0180933	0.147235	0.182547	0.382422	0.00147863	0.0211657	0.0195516	0.0825866	2.00067e-05	2.35524e-05	0.214253	0.244804
AC005776.1	0.0823517	0.330252	3.64968e-07	1.56754e-05	0.106039	0.319966	0.38213	0.591824	9.26593e-26	6.32504e-25	0.00154262	0.00336253
AC005779.1	0.227775	0.541887	1.50347e-06	5.0686e-05	0.22062	0.480967	0.000813636	0.00823026	1.32621e-20	5.06677e-20	0.0136143	0.0218967
AC005822.1	0.0632101	0.288695	0.989044	0.995161	0.00715034	0.0607279	0.0073381	0.0411021	1.60058e-11	2.68766e-11	0.323432	0.354572
AC005831.1	0.868354	0.949534	1.89375e-06	6.1712e-05	1.26649e-06	7.90634e-05	0.0358153	0.126088	1.04752e-36	3.03175e-35	0.0114491	0.0188811
AC005841.1	0.875557	0.952934	0.832284	0.914001	0.0905936	0.291941	0.000415555	0.00493041	1.58039e-19	5.36921e-19	3.99299e-08	3.04833e-07
AC005884.1	0.018405	0.148869	0.0730968	0.210847	0.386622	0.645588	0.194017	0.39005	1.34328e-17	3.75857e-17	0.699312	0.71862
AC006011.4	0.369719	0.675777	0.882561	0.941717	0.0911636	0.293031	0.0557733	0.171129	5.90085e-24	3.24011e-23	3.68313e-07	2.21928e-06
AC006014.1	0.677858	0.866803	0.00611301	0.0367825	0.855196	0.936816	0.902562	0.952625	2.8738e-08	3.90922e-08	0.382058	0.412462
AC006014.10	0.319821	0.633243	0.209649	0.416101	0.542855	0.764798	0.148471	0.3286	1.21545e-06	1.50764e-06	0.174163	0.203269
AC006014.7	0.897653	0.961499	0.0104481	0.0544347	0.092783	0.295957	0.00038064	0.00458912	1.27316e-22	6.01964e-22	8.19464e-05	0.000266838
AC006014.8	0.727126	0.891196	0.20607	0.411711	0.895549	0.955528	0.95237	0.977509	3.18285e-29	3.32612e-28	0.000664681	0.00162519
AC006033.22	0.901483	0.963058	0.0114106	0.0578751	0.0622877	0.235332	0.0434416	0.144257	0.318966	0.322768	3.01308e-05	0.000110779
AC006035.1	0.14271	0.43433	0.1219	0.2945	0.967671	0.986368	0.0445392	0.14688	2.08086e-14	4.39042e-14	0.00181043	0.00386163
AC006042.8	0.524075	0.782596	7.88537e-06	0.000196221	2.93539e-06	0.000163734	0.809355	0.900658	9.97863e-30	1.12785e-28	8.13877e-05	0.00026526
AC006111.1	0.825963	0.933605	0.00654264	0.0387688	0.00171504	0.0232601	0.0335186	0.12031	8.94781e-20	3.11939e-19	0.0164788	0.0257763
AC006115.6	0.0236689	0.170739	0.653072	0.804728	0.858743	0.938547	0.00760366	0.0422044	8.21957e-13	1.52129e-12	0.1577	0.185833
AC006116.13	0.452317	0.73576	9.07274e-05	0.00139969	0.0530949	0.213372	0.723917	0.850869	4.79758e-15	1.06599e-14	0.635548	0.657532
AC006116.20	0.62679	0.839335	0.850906	0.924169	0.0379163	0.173061	0.0271663	0.104495	2.19109e-26	1.61419e-25	1.68361e-05	6.63616e-05
AC006116.22	0.799395	0.921139	0.00381928	0.0260875	0.527674	0.754815	0.765257	0.875361	5.28148e-09	7.50578e-09	0.51507	0.541999
AC006116.27	0.141271	0.432042	0.550252	0.733362	0.463901	0.707626	2.66282e-05	0.000557893	2.07896e-14	4.38691e-14	0.0371368	0.0522137
AC006126.3	0.378823	0.681741	0.00745995	0.0428349	0.169954	0.41645	0.586646	0.760317	4.644e-14	9.48544e-14	0.926796	0.934148
AC006195.2	0.045603	0.24416	0.000270876	0.00337026	0.0993521	0.307573	0.38211	0.591824	4.37748e-16	1.06923e-15	0.388234	0.418393
AC006335.11	0.27108	0.587907	0.00596466	0.0361851	0.130418	0.359524	0.512578	0.702884	2.28585e-09	3.32309e-09	0.0344365	0.0488877
AC006449.1	0.889912	0.958895	2.20218e-05	0.000449543	1.76868e-10	3.99815e-08	2.01961e-22	1.97142e-19	2.96541e-48	3.5379e-46	2.93069e-18	2.49748e-16
AC006466.5	0.0332591	0.205771	0.00589317	0.0358411	0.0611302	0.232885	0.0738102	0.207199	7.32432e-14	1.47068e-13	0.00113223	0.00258282
AC006486.1	0.330076	0.642646	0.0010016	0.00922749	0.896718	0.956041	0.267617	0.475987	7.39679e-20	2.60403e-19	0.0475305	0.0646443
AC006486.9	0.830275	0.93501	0.679616	0.821961	0.166842	0.412242	0.0717469	0.203106	1.73056e-06	2.13241e-06	0.23261	0.263674
AC006509.7	0.889024	0.958508	0.00077516	0.00765007	2.8532e-22	1.02121e-18	0.305769	0.517569	6.49152e-52	1.4225e-49	4.69608e-07	2.77132e-06
AC006547.14	0.452048	0.735524	0.000791757	0.00776746	0.00197389	0.0257842	0.956429	0.979564	2.56171e-15	5.82454e-15	7.43758e-14	2.30479e-12
AC006548.19	0.33211	0.644153	0.610986	0.775926	0.223298	0.484041	0.01602	0.0718227	2.41963e-13	4.6749e-13	9.41713e-06	3.98488e-05
AC006946.15	0.74979	0.901201	0.120144	0.29202	0.683145	0.848793	0.0344183	0.122651	3.44872e-06	4.19231e-06	0.108732	0.133743
AC006967.1	0.0842388	0.334077	4.45105e-05	0.000775863	0.0606581	0.231826	0.0902659	0.236624	1.8062e-20	6.78826e-20	7.36251e-05	0.000242686
AC006978.6	0.338677	0.649383	0.00141331	0.0120775	0.00579567	0.0534401	0.000115545	0.00181252	9.61915e-25	5.7928e-24	0.0336114	0.0478618
AC006987.4	0.359255	0.667041	0.421635	0.632483	0.000149555	0.00386486	4.97791e-14	1.09082e-11	4.29466e-18	1.26167e-17	1.09394e-09	1.1992e-08
AC006987.6	0.324054	0.637569	0.108056	0.272964	0.144001	0.380405	0.0403698	0.136569	1.00153e-15	2.36403e-15	1.28753e-06	6.82195e-06
AC006994.1	0.119241	0.397747	0.111268	0.277878	0.383079	0.642003	0.239806	0.443958	8.83776e-18	2.51312e-17	5.20793e-05	0.000179721
AC006995.8	0.968148	0.988776	0.119785	0.291421	0.000146514	0.00380458	0.105755	0.26301	1.84674e-50	2.93768e-48	6.72538e-21	1.03162e-18
AC007000.10	0.252156	0.569307	1.21584e-05	0.000278064	0.000723974	0.0128278	0.992421	0.995782	5.97296e-29	6.03905e-28	0.0266655	0.0392705
AC007000.11	0.766517	0.908087	0.000759019	0.00753579	0.130305	0.359448	0.000217394	0.00298118	8.43837e-26	5.79514e-25	0.00769844	0.013453
AC007000.12	0.374924	0.679106	0.0076681	0.0437145	9.78018e-08	9.29333e-06	5.28801e-09	4.07025e-07	2.89493e-43	1.83388e-41	1.14837e-10	1.56679e-09
AC007040.11	0.802811	0.922636	6.85163e-07	2.63218e-05	0.0269329	0.139605	0.559214	0.738712	7.58124e-18	2.17076e-17	0.00128389	0.0028778
AC007228.8	0.797227	0.920159	0.663478	0.811539	0.0604473	0.231391	0.000246634	0.00329001	3.92043e-22	1.75581e-21	0.145425	0.172857
AC007256.5	0.699776	0.877222	0.00347954	0.0243715	0.00374445	0.0399067	0.000104759	0.00167638	2.34166e-30	2.87355e-29	0.263318	0.294396
AC007318.5	0.992802	0.99768	0.0570101	0.179179	0.767154	0.895333	0.343221	0.554478	1.30802e-20	4.99996e-20	7.43935e-06	3.22227e-05
AC007347.1	0.519267	0.779917	0.0143896	0.067871	0.262587	0.526571	3.29761e-07	1.42775e-05	6.76516e-32	1.01101e-30	0.10493	0.129526
AC007362.1	0.965928	0.98801	0.00235134	0.0179615	0.0113748	0.0820536	0.000272795	0.00358304	6.80182e-23	3.30697e-22	0.0172007	0.0267496
AC007375.1	0.68697	0.871393	0.442687	0.649809	0.00387915	0.0407757	0.132281	0.304637	8.48521e-08	1.12184e-07	0.0730216	0.0940131
AC007382.1	0.185976	0.492943	0.00225744	0.0174258	0.162261	0.406456	0.0028787	0.0206756	6.13852e-21	2.43488e-20	0.261898	0.29293
AC007386.3	0.00642571	0.0788526	0.00306411	0.0221182	0.366283	0.625906	0.552863	0.733471	9.74523e-10	1.4499e-09	0.0572173	0.0758858
OR7E117P	0.198711	0.509044	0.00566872	0.0349013	0.475685	0.716312	0.575272	0.751138	1.36381e-09	2.01125e-09	0.444017	0.472937
AC007401.1	0.306483	0.621878	1.10686e-07	5.92762e-06	0.000796209	0.0138529	0.861182	0.931166	6.18575e-30	7.165e-29	1.47172e-05	5.89871e-05
AC007401.2	0.521162	0.780879	0.039006	0.13933	0.884897	0.950694	0.0643296	0.188538	6.72266e-15	1.47692e-14	0.0523251	0.0701731
AC007461.1	0.641094	0.847729	0.0168963	0.0765016	0.633589	0.821878	0.00431624	0.0279865	6.57017e-24	3.58381e-23	0.00748767	0.0131371
AC007551.2	0.147628	0.440965	0.109106	0.274748	0.859277	0.938987	0.997782	0.998573	2.39053e-07	3.08106e-07	0.811891	0.825303
AC007690.1	0.551838	0.799549	7.05636e-06	0.000178908	1.40727e-07	1.26448e-05	0.54101	0.725411	5.75648e-38	1.93157e-36	0.0119652	0.0196013
AC007875.2	0.420106	0.712591	0.00016851	0.00231822	0.000119287	0.00324901	0.00237853	0.0180479	3.79793e-25	2.39954e-24	0.000299603	0.000815667
AC007875.3	0.47843	0.753772	4.58592e-08	2.95743e-06	5.53028e-05	0.00174223	0.0227779	0.0921023	4.93168e-39	1.88448e-37	3.25661e-09	3.20953e-08
AC007952.5	0.10471	0.373665	0.0476893	0.159001	0.536533	0.760474	0.836082	0.917515	6.87027e-16	1.64775e-15	0.102908	0.127316
AC007952.6	0.0774957	0.321335	0.582716	0.756477	0.565965	0.778994	0.240496	0.444808	1.97739e-25	1.2915e-24	0.000641477	0.00157581
AC007969.5	0.961964	0.987059	0.00842164	0.0466785	0.969788	0.987353	0.547829	0.729669	1.09205e-14	2.35743e-14	0.0664201	0.0864834
AC008060.7	0.407932	0.704438	0.0445311	0.151915	0.00672169	0.0584643	0.0508773	0.160888	6.56743e-15	1.4443e-14	3.18821e-12	6.41677e-11
AC008072.1	0.169268	0.470982	4.29695e-13	2.00602e-10	1.87598e-15	1.4921e-12	0.979298	0.989303	9.6206e-54	2.95146e-51	5.69089e-12	1.06179e-10
AC008132.1	0.313535	0.628047	0.337371	0.55485	0.413713	0.66866	0.397291	0.604751	0.000172716	0.000195626	0.0625701	0.0819875
AC008132.13	0.422476	0.714214	0.000165139	0.00228355	0.57446	0.784285	0.389748	0.598614	8.11368e-11	1.29934e-10	0.00110929	0.00253778
AC008267.1	0.96295	0.987396	3.03342e-05	0.000576483	0.226287	0.487685	0.067597	0.195035	6.09871e-20	2.17125e-19	8.80347e-06	3.74811e-05
AC008268.2	0.862828	0.946964	0.0251841	0.101832	0.615984	0.809918	0.0031025	0.0218303	8.17295e-06	9.78776e-06	8.78897e-10	9.8509e-09
AC008394.1	0.833054	0.935657	1.23675e-07	6.44641e-06	2.24776e-05	0.000858359	0.0422696	0.141547	2.70321e-41	1.37237e-39	1.1927e-10	1.61699e-09
AC008443.1	0.453396	0.736545	0.532004	0.720625	0.546721	0.76721	0.666186	0.81606	1.02559e-07	1.34987e-07	0.09958	0.123612
AC008555.1	0.451506	0.735282	0.0146648	0.0688214	0.901145	0.95832	0.0836678	0.226093	1.86056e-18	5.66505e-18	0.000493836	0.00125832
AC008555.2	0.168547	0.470183	2.91221e-05	0.000558889	3.89113e-08	4.32963e-06	0.901736	0.952288	1.10224e-56	5.26016e-54	3.26986e-40	2.34067e-36
AC008565.1	0.136067	0.422809	1.92181e-05	0.000402385	0.0170421	0.105572	0.980152	0.989599	2.46093e-33	4.44852e-32	2.36298e-10	3.008e-09
AC008592.3	0.181242	0.487337	0.676772	0.820139	0.46487	0.708277	0.658886	0.812074	0.00133132	0.00145541	0.0494146	0.066888
AC008686.1	0.0313637	0.199094	6.48491e-06	0.000167585	0.239743	0.502522	0.0487901	0.15636	4.71478e-36	1.25154e-34	2.94521e-16	1.56944e-14
AC008731.1	0.446653	0.731362	0.913274	0.957785	0.0194835	0.114245	0.468505	0.669512	0.112039	0.114775	0.742145	0.758751
AC008738.1	0.924636	0.972768	0.0390819	0.139578	0.358091	0.619263	8.34408e-07	3.1941e-05	4.91384e-24	2.72674e-23	0.0233446	0.0349507
AC008746.5	0.445641	0.730657	0.563814	0.742542	0.000402646	0.0083625	0.0195183	0.0824949	1.00676e-28	9.87673e-28	3.55557e-06	1.67484e-05
AC008865.1	0.707042	0.880727	0.294595	0.51205	0.0764787	0.263963	2.66082e-06	8.50316e-05	3.06675e-39	1.2062e-37	4.60078e-15	1.87124e-13
AC008914.1	0.669302	0.862327	0.0106335	0.0550916	0.000933502	0.0155035	0.00758457	0.0421528	9.59613e-33	1.60872e-31	1.69992e-11	2.82116e-10
AC008948.1	6.61388e-05	0.0036075	0.0448465	0.152627	1.19698e-07	1.11277e-05	0.0143522	0.0663537	2.20211e-24	1.27159e-23	0.000105116	0.000332162
AC008964.1	0.722063	0.888614	0.00619352	0.0371714	3.37572e-11	9.17639e-09	5.30582e-10	5.37465e-08	4.07606e-41	2.02156e-39	3.57499e-13	9.22752e-12
AC009060.1	0.856521	0.945162	3.7528e-09	3.69685e-07	0.0452434	0.1932	0.0013492	0.0120625	8.28741e-52	1.77972e-49	2.16971e-11	3.51127e-10
AC009061.1	0.951182	0.983515	0.000646857	0.00669458	0.111419	0.329449	0.09633	0.247066	1.24099e-18	3.83954e-18	5.91193e-05	0.000200377
AC009093.1	0.630702	0.841001	9.42651e-09	7.90759e-07	2.8057e-06	0.000157729	0.0200389	0.0839679	1.20117e-40	5.70691e-39	2.47267e-13	6.59383e-12
AC009107.1	0.707591	0.880951	0.00717739	0.0416918	0.029296	0.147629	0.141391	0.318144	1.09221e-16	2.81609e-16	0.183008	0.212562
AC009120.3	0.485614	0.759047	2.48157e-07	1.15341e-05	0.00528199	0.0503019	0.00343049	0.0235292	1.52808e-30	1.91791e-29	0.137017	0.164144
AC009237.11	0.198918	0.509331	0.266556	0.48156	0.0054757	0.0516099	0.0187518	0.0802343	3.1407e-20	1.14939e-19	0.00189271	0.00401264
AC009237.17	0.0182116	0.147806	0.46619	0.670244	0.235311	0.497225	0.267178	0.475482	1.32366e-06	1.6394e-06	0.00323323	0.00638353
AC009237.8	0.304676	0.619789	0.0929794	0.24651	0.00480625	0.0470545	0.0307965	0.113807	5.12177e-32	7.76217e-31	4.49403e-10	5.37058e-09
AC009238.7	0.0182116	0.147806	0.46619	0.670244	0.235311	0.497225	0.267178	0.475482	1.32366e-06	1.6394e-06	0.00323323	0.00638353
AC009245.3	0.598133	0.82466	0.0775854	0.218683	0.598353	0.799504	0.684281	0.827914	7.66625e-07	9.60827e-07	5.92049e-06	2.63453e-05
AC009299.4	0.287229	0.603308	0.0822124	0.226842	0.227051	0.488766	0.894692	0.94899	3.68327e-30	4.38947e-29	5.73636e-09	5.36925e-08
AC009362.2	0.297246	0.612853	0.0196324	0.0851793	0.082874	0.276741	0.657617	0.811023	6.39976e-09	9.05189e-09	0.752945	0.769061
AC009403.2	0.470974	0.748976	6.37216e-05	0.00104619	0.0548454	0.217508	0.000325765	0.00407443	1.34534e-36	3.81151e-35	2.62858e-06	1.28234e-05
AC009469.1	0.322152	0.63569	4.00242e-05	0.000717462	0.14239	0.378117	6.4248e-14	1.36607e-11	1.9e-33	3.50538e-32	6.00649e-11	8.70961e-10
AC009948.7	0.79339	0.918889	0.00814173	0.0455384	0.201853	0.458758	0.0170772	0.0749811	2.61285e-08	3.56283e-08	0.576809	0.601426
AC009951.1	0.595712	0.823543	1.4904e-09	1.72077e-07	2.98449e-10	6.28352e-08	0.614486	0.781308	2.67167e-44	1.99216e-42	7.92065e-05	0.000258859
AC009951.2	0.236062	0.550546	1.86147e-09	2.05e-07	0.0705903	0.252612	0.0143185	0.0662552	1.99878e-31	2.78908e-30	1.22364e-08	1.06044e-07
AC009961.2	0.753474	0.902957	0.10436	0.266739	0.0658457	0.243589	0.492859	0.688832	8.99677e-08	1.18786e-07	0.999982	1
AC009967.3	0.712449	0.883363	0.000957465	0.00892816	0.00660631	0.0579773	0.0942857	0.243577	7.74659e-22	3.36689e-21	0.000244581	0.000683815
AC010150.1	0.488401	0.760655	0.163323	0.356275	0.00763897	0.0633031	0.0936091	0.242316	1.66997e-17	4.62625e-17	0.786078	0.800466
AC010327.2	0.557215	0.801691	0.00842839	0.0466855	0.484124	0.723138	7.87857e-09	5.83422e-07	2.52057e-27	2.066e-26	5.45184e-18	4.43478e-16
AC010336.1	0.313469	0.628047	0.000679317	0.00692046	0.0581899	0.226091	0.160263	0.34444	1.02921e-21	4.42486e-21	4.36483e-05	0.000154042
AC010441.1	0.192943	0.501994	0.124983	0.299354	0.641486	0.825901	0.00641213	0.0373374	2.90709e-11	4.79344e-11	0.073327	0.0943554
AC010468.1	0.0320182	0.201647	0.895307	0.947831	0.229321	0.49081	0.789031	0.889052	4.64992e-07	5.89693e-07	0.905312	0.913909
AC010492.2	0.998348	0.999139	0.0281691	0.110349	0.863213	0.940381	0.258913	0.465224	2.16179e-08	2.96187e-08	0.0532921	0.0713585
AC010525.1	0.111972	0.386156	7.52565e-06	0.00018858	7.04469e-05	0.00208957	0.0397414	0.135155	9.6033e-38	3.10589e-36	1.43554e-05	5.77091e-05
AC010536.1	0.866077	0.948456	0.0156552	0.0722534	0.0152946	0.0987232	0.0690839	0.197923	2.95879e-25	1.89898e-24	0.0413802	0.0572872
AC010547.9	0.541855	0.794452	0.0570802	0.179298	0.260177	0.524138	0.475079	0.675248	8.34338e-13	1.54341e-12	0.00198924	0.00419347
AC010614.1	0.831409	0.935134	1.73597e-14	2.15815e-11	1.5336e-09	2.43956e-07	0.132794	0.305294	3.65046e-48	4.30734e-46	1.18593e-13	3.49352e-12
AC010642.1	0.00697351	0.0826895	0.0300422	0.115516	0.2698	0.533788	2.53132e-05	0.000535568	3.12444e-25	1.99932e-24	5.95523e-05	0.000201749
AC010733.5	0.546166	0.796368	0.0863601	0.234698	0.499219	0.734716	0.0436868	0.144703	7.10594e-09	1.00184e-08	0.030342	0.0438577
AC010877.1	0.717059	0.885958	2.59121e-05	0.00051429	0.211033	0.470264	0.00597963	0.0355516	4.11882e-16	1.00823e-15	1.17908e-05	4.85817e-05
AC010886.2	0.195511	0.504991	1.55369e-08	1.2002e-06	0.000180931	0.00457655	0.935015	0.969226	1.47635e-33	2.76896e-32	8.23453e-14	2.52263e-12
AC010900.2	0.143114	0.434953	3.40714e-06	9.8876e-05	0.966174	0.985674	0.953799	0.978168	1.0166e-15	2.39695e-15	0.000457802	0.00117712
AC010970.2	0.733116	0.893193	0.50785	0.702404	2.24846e-05	0.000858359	0.0105894	0.0534194	4.69039e-34	9.51144e-33	4.40375e-13	1.10872e-11
AC010980.2	0.972323	0.99006	3.09155e-06	9.08222e-05	2.15551e-05	0.00083105	0.154063	0.335937	1.67306e-35	4.14884e-34	7.92904e-05	0.000259093
AC011043.1	0.0616078	0.285074	3.80168e-07	1.62308e-05	0.000440446	0.00897398	3.79596e-10	3.9572e-08	4.48198e-43	2.80614e-41	0.000460845	0.00118409
AC011242.6	0.347701	0.655952	0.000240023	0.0030645	0.81617	0.919364	0.0283175	0.107651	2.42032e-06	2.96111e-06	0.00016441	0.000487528
AC011290.5	0.100553	0.366244	0.151609	0.338617	0.0125103	0.0873489	0.0874077	0.232571	1.41864e-18	4.37342e-18	0.000229833	0.000648236
AC011294.3	0.874849	0.952707	3.08636e-14	3.01271e-11	1.92874e-11	5.52262e-09	0.00195237	0.0156584	4.72434e-47	4.99779e-45	0.0392417	0.0547289
AC011322.1	0.0137344	0.124872	0.943725	0.973414	0.562652	0.776699	0.48704	0.684654	0.0509432	0.0526926	0.506082	0.533221
AC011330.5	0.0088938	0.096706	0.859035	0.928493	0.00198279	0.0258219	1.96435e-07	9.27129e-06	2.00741e-23	1.03727e-22	0.00191082	0.00404604
AC011385.1	0.54372	0.7953	7.52763e-05	0.00119745	0.0653986	0.242395	0.167693	0.354741	1.47915e-22	6.94465e-22	0.00247769	0.00507279
AC011385.2	0.528399	0.785122	0.0156319	0.0721883	0.128048	0.356635	0.814867	0.903987	2.40879e-25	1.55716e-24	7.55738e-09	6.87398e-08
AC011475.1	0.588378	0.819305	0.1433	0.326615	0.00990295	0.0751204	0.414769	0.621385	3.57438e-16	8.80878e-16	0.475986	0.504208
AC011484.1	0.0692309	0.302134	0.8294	0.912327	0.468367	0.711127	0.758248	0.871935	0.000107169	0.000122457	0.0654113	0.0852888
AC011498.1	0.544381	0.795603	8.87745e-11	1.67231e-08	0.000695335	0.0124852	0.245674	0.451005	4.43008e-44	3.1818e-42	6.55597e-20	7.95421e-18
AC011515.2	0.780713	0.913029	0.0964227	0.253139	0.320132	0.584744	0.00586781	0.0350323	1.23099e-06	1.52648e-06	0.0945983	0.118201
AC011530.4	0.420143	0.712591	0.0529119	0.170588	0.0428482	0.186231	0.0873192	0.23248	1.20383e-10	1.90622e-10	0.130769	0.157591
AC011551.3	0.78061	0.913029	4.89743e-05	0.000839364	0.0301432	0.150261	0.583367	0.757471	1.94356e-19	6.53176e-19	0.106969	0.131809
AC011718.1	0.809071	0.925866	0.0682099	0.201903	0.102743	0.3135	0.000581428	0.00638025	1.05744e-12	1.94106e-12	0.0196156	0.0300204
AC011737.2	0.308967	0.624139	0.192619	0.395239	0.0332046	0.159809	0.352594	0.563788	4.50127e-12	7.8865e-12	0.000186371	0.000541953
AC011755.1	0.0277495	0.185587	0.706867	0.841194	0.345444	0.607551	0.877787	0.939774	1.87724e-13	3.65889e-13	0.00186772	0.00396925
AC011816.1	0.0197433	0.155181	6.58172e-05	0.00107648	0.0169785	0.105501	0.513771	0.703695	4.16403e-19	1.35181e-18	0.0792607	0.100998
AC011841.1	0.309173	0.624352	0.448996	0.655752	0.53712	0.760821	0.526934	0.714458	1.22066e-12	2.22811e-12	4.30174e-07	2.55758e-06
AC011897.1	0.00108816	0.0254555	1.55707e-06	5.24107e-05	0.028927	0.146643	0.879453	0.94041	7.6036e-23	3.67764e-22	1.07253e-05	4.46193e-05
AC011933.1	0.343824	0.653881	0.0617377	0.18885	0.00121463	0.0185626	1.22471e-06	4.44266e-05	4.53593e-13	8.57475e-13	4.2727e-08	3.24227e-07
AC011997.1	0.940433	0.97985	0.225131	0.43544	0.305889	0.571502	0.12429	0.292505	1.07048e-10	1.70134e-10	0.409065	0.438729
AC012065.5	0.186136	0.493303	0.0626585	0.190756	0.0331716	0.159722	0.457253	0.659913	3.41241e-15	7.67587e-15	0.0115707	0.0190538
AC012066.1	0.242231	0.55739	0.416267	0.627479	0.536838	0.760662	6.38423e-07	2.51101e-05	1.11147e-26	8.44616e-26	0.000501142	0.00127512
AC012074.1	0.027474	0.184481	0.262735	0.477444	0.0909238	0.292585	0.051739	0.162592	2.60631e-09	3.77415e-09	0.00905459	0.015463
AC012215.1	0.476646	0.752866	0.719765	0.849026	0.4335	0.684325	0.44527	0.649384	0.00358557	0.00385309	0.402499	0.432313
AC012314.1	0.123113	0.403581	0.0213039	0.0902407	0.00563929	0.0525691	0.00154856	0.0133022	1.94763e-32	3.12596e-31	1.79002e-06	9.10485e-06
AC012314.2	0.0720854	0.309133	0.90179	0.951924	0.963838	0.984479	0.105651	0.262842	1.21358e-07	1.59126e-07	2.18913e-05	8.36057e-05
AC012358.4	0.807949	0.925223	0.0286226	0.111697	0.0391685	0.176879	7.19259e-05	0.00124265	2.51938e-23	1.28574e-22	0.00354018	0.00689857
AC012454.4	0.584616	0.81704	2.77841e-06	8.32013e-05	0.673589	0.842526	0.219248	0.420749	6.99108e-34	1.38755e-32	1.26583e-13	3.67844e-12
AC012615.1	0.0856712	0.337205	0.000121555	0.00177336	0.605712	0.804042	2.44383e-12	3.97586e-10	1.6686e-36	4.69021e-35	1.16196e-15	5.54512e-14
AC013439.4	0.528522	0.785154	0.00793914	0.0447841	0.061397	0.233487	0.980449	0.989806	3.96012e-10	6.04218e-10	0.165291	0.193788
AC013474.4	0.145335	0.437984	1.1951e-05	0.000274857	0.0018906	0.0249543	0.00887678	0.047034	8.51972e-26	5.84727e-25	3.06465e-07	1.89119e-06
AC015815.1	0.562169	0.804619	0.000101132	0.00152193	0.0646765	0.240382	0.159681	0.343808	7.40343e-14	1.48601e-13	0.041151	0.0570288
AC015818.3	0.189291	0.49713	7.92985e-05	0.00124666	2.77524e-07	2.24899e-05	0.0792067	0.217801	2.72792e-31	3.72897e-30	0.677836	0.697987
AC015922.7	0.0970303	0.359893	0.0145511	0.0684223	0.659363	0.834876	0.22453	0.426962	0.00263488	0.00284527	0.200444	0.230473
AC015987.2	0.0219416	0.164295	0.000604988	0.0063222	8.26692e-09	1.11655e-06	1.16973e-10	1.3221e-08	6.80759e-51	1.18856e-48	2.63528e-18	2.2637e-16
AC016586.1	0.578644	0.813458	4.92315e-06	0.00013509	4.26526e-08	4.69726e-06	0.0523661	0.163811	7.39312e-36	1.9198e-34	0.32023	0.351312
AC016712.1	0.436717	0.723711	0.000298624	0.00363894	0.00501875	0.0485266	0.0252307	0.0989642	7.62115e-29	7.60169e-28	2.02908e-08	1.65936e-07
AC016734.1	0.134225	0.419699	5.80025e-06	0.000154733	0.0411946	0.181953	0.621684	0.786487	6.29598e-23	3.07357e-22	0.00218989	0.00455564
AC016745.1	0.776178	0.912297	0.184116	0.384432	0.706857	0.863268	0.200127	0.397495	7.64762e-24	4.1431e-23	0.00156025	0.00339512
AC016757.3	0.00323409	0.0512939	0.426481	0.637013	0.453931	0.699845	0.235786	0.439226	1.4229e-17	3.96892e-17	0.00132603	0.00295675
AC016773.1	0.0662755	0.295774	0.0240401	0.0984669	0.121339	0.345499	0.274627	0.484365	1.77013e-15	4.08308e-15	5.0329e-09	4.7697e-08
AC016831.6	0.484842	0.758554	0.00482372	0.0311173	0.736799	0.878651	0.373587	0.583517	1.77953e-10	2.78051e-10	0.00274529	0.00553309
AC016894.1	0.740322	0.8975	0.241595	0.45527	0.0183232	0.110469	0.0002287	0.00309436	5.05627e-24	2.8007e-23	0.494153	0.521574
AC017081.1	0.108838	0.380969	8.55709e-06	0.000210015	0.331074	0.595203	0.889597	0.946463	5.92018e-41	2.8918e-39	6.80443e-10	7.86042e-09
AC017104.2	0.435245	0.72256	7.288e-08	4.29972e-06	0.142326	0.377994	0.938325	0.971175	5.88284e-37	1.76198e-35	1.9391e-13	5.31151e-12
AC018442.1	0.957324	0.985548	0.000151108	0.00212651	0.0459005	0.194939	0.80747	0.899446	5.72386e-13	1.07269e-12	0.00782661	0.0136481
AC018462.3	0.042491	0.235969	0.138743	0.319465	0.188043	0.441431	0.753567	0.868831	1.77361e-05	2.09311e-05	0.0128041	0.020771
AC018696.2	0.763437	0.906741	0.000168912	0.00232097	0.254071	0.518009	0.504657	0.697574	3.51403e-20	1.27926e-19	0.00570174	0.0103934
AC018696.5	0.0129457	0.120996	0.0284366	0.111113	0.228551	0.490177	0.553897	0.734157	0.00643158	0.00685722	0.931712	0.938737
AC018696.6	0.757219	0.904751	0.00137061	0.0117971	0.810364	0.916166	0.0654954	0.190889	1.24599e-27	1.05595e-26	1.03938e-05	4.33748e-05
AC018720.10	0.669708	0.862595	0.00435987	0.0288531	0.0344926	0.163661	6.19941e-06	0.000171341	1.19768e-42	7.06598e-41	3.13533e-16	1.66661e-14
AC018755.1	0.694414	0.875098	0.0447297	0.152399	0.341142	0.604151	0.00649079	0.0376424	3.2356e-27	2.6181e-26	7.84284e-10	8.89255e-09
AC018755.16	0.147567	0.440965	0.000641081	0.00664761	0.376236	0.635493	0.0244779	0.096932	4.19709e-24	2.35026e-23	3.27737e-07	2.00118e-06
AC018755.2	0.110881	0.384672	6.57974e-09	5.81481e-07	0.302248	0.567525	8.76781e-08	4.70986e-06	9.50518e-30	1.0766e-28	1.27463e-07	8.66496e-07
AC018804.6	0.707745	0.88105	0.0744313	0.213147	0.000356834	0.0076437	0.714923	0.845521	3.69806e-17	9.92449e-17	2.50532e-07	1.58194e-06
AC018804.7	4.50977e-05	0.00288894	0.580821	0.755073	0.484442	0.723462	0.0459259	0.150121	0.000493461	0.000548503	0.683551	0.703502
AC018816.3	0.607928	0.828955	0.0257069	0.103056	0.0079563	0.0648431	0.88815	0.94557	1.02809e-12	1.88929e-12	0.140249	0.167473
AC018867.2	0.633626	0.842926	0.460456	0.665833	0.578339	0.787011	0.944482	0.974523	0.00021917	0.000247186	0.2507	0.281873
AC019097.7	0.143037	0.43483	0.943598	0.973378	0.651082	0.831173	0.940502	0.972285	2.4268e-23	1.24232e-22	0.000528432	0.00133413
AC019109.1	0.98595	0.995225	1.08803e-05	0.00025342	0.0226214	0.125854	0.0454618	0.148984	7.86312e-26	5.40873e-25	1.23959e-07	8.44282e-07
AC019171.1	0.0332683	0.205771	0.44224	0.649509	0.465145	0.708539	0.63452	0.795465	0.000549169	0.000609258	0.0607398	0.0799012
AC019181.3	0.954511	0.984569	0.0688008	0.202758	0.77218	0.8982	0.17266	0.36139	3.55812e-09	5.11553e-09	0.310839	0.341848
AC019319.1	0.0672086	0.297625	0.000246938	0.00312676	0.0468071	0.197404	0.619487	0.784774	1.72738e-34	3.68011e-33	8.43806e-20	9.95645e-18
AC020629.1	0.608324	0.829129	1.66166e-05	0.000357199	3.94504e-06	0.000210746	0.377242	0.587261	1.65181e-38	5.97182e-37	4.39612e-07	2.60648e-06
AC020766.1	0.226682	0.540589	0.153237	0.341329	0.109921	0.326856	0.464878	0.666216	0.000226329	0.000255126	0.211446	0.242034
AC020907.1	0.000573279	0.0170279	0.435092	0.643809	0.701441	0.859974	0.0255462	0.0998735	0.000500595	0.000556318	0.304372	0.335388
AC020907.2	0.0591199	0.279033	9.45757e-07	3.45999e-05	0.00220607	0.0278178	0.0482599	0.155373	8.2843e-32	1.2244e-30	0.000155675	0.000465357
AC020910.2	0.62144	0.836075	2.17057e-05	0.000443933	0.000390177	0.00820672	2.15701e-05	0.000474122	2.76823e-35	6.58811e-34	0.150615	0.178404
AC020922.1	0.628293	0.83993	0.145113	0.329279	0.982007	0.992515	0.000352086	0.0043305	5.90435e-19	1.89191e-18	1.21629e-07	8.30521e-07
AC021218.2	0.904268	0.964406	0.0153048	0.0710792	0.288922	0.554148	0.00132013	0.0118917	3.12231e-06	3.80219e-06	0.00157209	0.00341777
AC021593.1	0.429543	0.718612	0.638703	0.795369	0.00229345	0.0285684	0.361518	0.572368	1.15797e-22	5.50286e-22	0.00776659	0.0135545
AC021860.1	0.100372	0.366169	1.79715e-07	8.7153e-06	3.93134e-06	0.000210537	0.00932746	0.0487365	4.22547e-49	5.63615e-47	2.80838e-09	2.80903e-08
AC022153.1	0.356636	0.66465	0.197508	0.401351	0.0155759	0.0999677	0.00261337	0.0193258	7.52135e-13	1.39652e-12	0.00746896	0.0131107
AC022182.2	0.168774	0.470516	0.697815	0.83563	0.263296	0.527454	0.620416	0.785399	4.73852e-05	5.49547e-05	0.301089	0.332112
AC022400.1	0.602703	0.826639	0.00878777	0.0481054	0.00705234	0.0602323	0.422226	0.627712	2.80215e-18	8.38575e-18	0.526372	0.553106
AC022400.2	0.792308	0.918379	0.00844961	0.0467391	0.0750026	0.260881	0.00145996	0.0127398	1.27372e-12	2.3216e-12	0.111087	0.136253
AC022431.2	0.00182295	0.0355889	0.00885501	0.0483351	0.256065	0.51995	0.146995	0.326309	7.16037e-11	1.1514e-10	9.94884e-07	5.42125e-06
AC022498.1	0.864343	0.947616	7.61872e-12	2.09759e-09	5.52957e-14	2.96869e-11	0.454894	0.657569	6.63503e-52	1.43927e-49	9.52621e-07	5.22276e-06
AC022532.1	0.132879	0.417922	0.334906	0.552433	0.639051	0.824688	0.158618	0.342343	2.33372e-13	4.5142e-13	0.0157784	0.0248418
AC022558.1	0.130542	0.414397	0.0342266	0.126937	0.0677028	0.246958	0.000433609	0.00509117	1.07583e-31	1.56633e-30	0.00478153	0.00894298
AC022596.2	0.00139521	0.0300009	0.0270217	0.106992	0.539079	0.761927	0.805966	0.898423	0.00376894	0.0040469	0.182379	0.211925
AC023590.1	0.310755	0.625265	2.73067e-06	8.1901e-05	9.25746e-10	1.63347e-07	0.0250235	0.0983491	1.08499e-57	6.65721e-55	3.80716e-42	8.17588e-38
AC023632.1	0.684778	0.870009	3.68774e-05	0.000672276	0.000128922	0.00343926	0.610014	0.778248	3.90301e-30	4.63078e-29	0.00124874	0.0028095
AC024257.1	0.241021	0.555833	0.000875414	0.00836649	0.0103788	0.0776906	0.674563	0.821494	9.59607e-17	2.48528e-16	0.99803	0.999088
AC024560.3	0.164424	0.465525	0.849187	0.922986	0.899057	0.957468	0.364413	0.575213	2.75257e-14	5.74231e-14	0.311693	0.342752
AC024580.1	0.285444	0.601916	0.600927	0.76879	0.0932673	0.29664	0.0001386	0.00207998	2.93286e-20	1.07811e-19	3.6712e-06	1.72326e-05
AC024592.12	0.092002	0.349565	0.0707197	0.206193	0.19847	0.454503	0.407155	0.614107	2.87528e-05	3.36365e-05	5.62259e-05	0.000192269
AC024937.6	0.194669	0.503918	0.339789	0.557488	0.000874219	0.0148059	0.116784	0.280845	2.76033e-30	3.35284e-29	4.74314e-12	9.03806e-11
AC025278.1	0.751294	0.901746	5.41667e-05	0.000910909	0.712619	0.866768	0.102621	0.257182	4.09691e-26	2.92102e-25	2.12089e-13	5.72907e-12
AC025627.7	0.035828	0.214803	0.0127881	0.0623439	0.775664	0.899733	0.340188	0.551556	6.5515e-05	7.55401e-05	0.219041	0.249597
AC026150.6	0.110944	0.384672	0.32352	0.541926	0.0870969	0.285995	0.786709	0.88802	3.76091e-08	5.08152e-08	0.00320402	0.00633411
AC026310.1	0.806031	0.924369	0.0118825	0.0595006	0.430093	0.681907	0.559431	0.738855	2.72369e-09	3.94093e-09	0.259288	0.290419
AC026369.1	0.697272	0.875969	2.00992e-08	1.49353e-06	3.66073e-07	2.79766e-05	0.00027713	0.00361785	6.7184e-47	7.00377e-45	8.10236e-05	0.000264194
AC026703.1	0.582213	0.815538	0.203667	0.408733	0.882778	0.949947	0.962927	0.982732	1.63937e-05	1.93766e-05	0.213162	0.2438
AC026740.1	0.296799	0.612508	0.33259	0.550302	0.636784	0.82347	0.0168205	0.074266	2.62648e-16	6.54562e-16	4.4182e-05	0.000155747
AC026954.6	0.796958	0.920159	0.529311	0.718745	0.864605	0.940989	0.866325	0.93414	0.000176415	0.000199732	0.0875121	0.110321
AC027228.1	0.158422	0.456597	4.06601e-05	0.000725229	0.487963	0.72586	0.106855	0.264612	9.61673e-10	1.43148e-09	0.0995401	0.123581
AC027307.3	0.257766	0.574762	1.30045e-05	0.00029182	0.00165617	0.0228428	0.0261473	0.101684	2.81486e-32	4.44805e-31	8.93402e-05	0.000288246
AC027612.3	0.611274	0.83041	0.0770512	0.217749	0.0326282	0.158169	2.16233e-07	1.00294e-05	1.37056e-31	1.96591e-30	1.02772e-05	4.29715e-05
AC027612.4	0.00351718	0.0534168	0.348428	0.565997	0.84326	0.931005	0.104046	0.259751	7.86186e-15	1.71771e-14	4.13866e-09	4.0035e-08
AC027612.6	0.504163	0.768973	0.713437	0.84516	0.402114	0.658839	0.1539	0.335772	1.7483e-15	4.03491e-15	4.15351e-08	3.16076e-07
AC027763.2	0.0612838	0.284408	3.15452e-05	0.000594239	0.039936	0.178635	0.000245129	0.0032778	5.08813e-16	1.23424e-15	6.76453e-05	0.000225362
AC032027.1	0.239465	0.554449	0.000218151	0.00284541	0.700242	0.859247	0.0313465	0.115229	1.70007e-22	7.92469e-22	1.93548e-09	2.01378e-08
AC034102.1	0.469908	0.748034	2.58118e-06	7.84542e-05	0.342719	0.605307	0.000672688	0.00713029	5.07348e-29	5.1833e-28	3.90531e-08	2.98883e-07
AC034228.7	0.843976	0.94011	0.037145	0.13428	0.0234829	0.128636	0.735655	0.858458	2.10253e-13	4.08319e-13	0.0837068	0.106028
AC036108.1	0.000233949	0.00908624	1.89828e-08	1.42537e-06	0.0141203	0.0937835	8.01895e-05	0.00135383	4.17372e-29	4.30917e-28	1.41019e-06	7.38269e-06
AC037459.4	0.0706676	0.305929	6.22722e-10	8.68374e-08	4.21665e-07	3.15514e-05	0.455943	0.658464	3.48083e-38	1.20761e-36	7.44944e-16	3.66919e-14
AC040173.1	0.302653	0.617662	0.0458758	0.154751	0.269934	0.533873	1.18924e-05	0.000291208	3.10891e-33	5.52681e-32	6.32472e-08	4.62034e-07
AC040977.1	0.980672	0.993538	0.305055	0.523581	5.26597e-14	2.89966e-11	1.37918e-18	6.73133e-16	2.39392e-63	5.71216e-60	3.90508e-26	1.49753e-23
AC055811.5	0.111686	0.385834	0.199946	0.404107	0.202365	0.459535	0.418024	0.624397	0.000472834	0.000525983	0.183945	0.213479
AC061975.1	0.841563	0.939322	0.0116814	0.058873	0.855799	0.936995	0.191598	0.386816	2.96278e-32	4.66464e-31	1.09782e-17	8.12956e-16
AC061975.10	0.865125	0.94803	0.0114492	0.0580299	0.038948	0.176197	0.406777	0.613838	4.72511e-16	1.14982e-15	0.2555	0.28667
AC061975.4	0.634135	0.843297	0.00710126	0.0413839	0.892659	0.953936	0.145187	0.323903	1.70659e-10	2.67141e-10	0.0590702	0.0780481
AC061975.5	0.842315	0.939599	2.92603e-05	0.000560541	0.49499	0.731081	0.289209	0.499779	8.4533e-17	2.19909e-16	5.92502e-06	2.63546e-05
AC061975.7	0.40111	0.698754	0.00511871	0.0324548	0.72165	0.871474	0.338321	0.549687	3.02833e-28	2.79593e-27	1.99018e-06	1.00177e-05
AC061975.9	0.348126	0.656077	0.169511	0.365011	0.497562	0.733589	0.290425	0.501139	1.28792e-17	3.61166e-17	0.000194873	0.00056332
AC061992.1	0.981329	0.993824	0.505198	0.700487	0.230594	0.49171	0.0646337	0.189153	1.34113e-25	8.92772e-25	0.094639	0.118237
AC062017.1	0.2307	0.544814	0.000669937	0.00685744	0.655594	0.833514	0.0274326	0.105159	5.32e-27	4.19872e-26	2.1445e-07	1.37842e-06
AC063976.7	0.92915	0.97479	0.000229678	0.00296059	0.00410215	0.0425367	0.269257	0.477995	3.81416e-27	3.06202e-26	0.0527184	0.070652
AC064836.3	0.522019	0.780918	0.557263	0.73858	0.492686	0.729197	0.600944	0.771246	0.000153719	0.000174561	0.170538	0.199298
AC064850.4	0.512333	0.775018	0.00875609	0.0479762	0.517494	0.749422	0.281712	0.491684	5.77067e-17	1.52317e-16	0.000598061	0.00148465
AC067945.3	0.034285	0.209552	0.0254081	0.102348	5.9513e-05	0.00184955	0.0310662	0.114434	1.99058e-26	1.47304e-25	0.722471	0.740505
AC068044.1	0.45963	0.740421	2.59652e-05	0.000514869	0.48859	0.726324	0.364606	0.575408	6.12632e-10	9.23507e-10	0.0727008	0.0936378
AC068134.10	0.546295	0.796384	0.26322	0.478057	0.957695	0.982184	0.458481	0.66102	2.25253e-07	2.90878e-07	0.342006	0.373068
AC068279.1	0.360463	0.66781	0.00817303	0.0456597	0.05821	0.226091	0.523998	0.712252	0.002706	0.00292149	0.0626091	0.0820336
AC068279.2	0.639429	0.846648	0.00085554	0.00822952	0.0892931	0.289751	0.107228	0.265015	8.44158e-11	1.34994e-10	0.029564	0.0429093
AC068279.3	0.240733	0.555564	0.430456	0.640036	0.131577	0.361146	0.231148	0.433871	1.10446e-06	1.37362e-06	0.292214	0.323236
AC068522.4	0.398932	0.697587	0.882103	0.941416	0.635752	0.823051	0.0287	0.108586	4.10682e-07	5.22538e-07	0.218141	0.248756
AC068533.7	0.692875	0.874676	0.224213	0.434016	0.897782	0.956722	0.0106633	0.0537269	1.18143e-14	2.54322e-14	0.0140117	0.0224339
AC068620.1	0.268679	0.585561	0.804171	0.898347	0.175632	0.424567	0.961103	0.981954	2.65114e-29	2.80645e-28	0.00505366	0.00937209
AC068896.1	0.359301	0.667041	1.07949e-06	3.83342e-05	0.0158988	0.101284	0.00805162	0.0439538	1.67719e-20	6.32442e-20	0.000713157	0.00172798
AC068987.1	0.97588	0.991788	0.10661	0.270524	0.0227105	0.126184	0.0317337	0.116076	2.36564e-11	3.92871e-11	0.000388013	0.00101853
AC069200.1	0.218647	0.531761	0.00210518	0.0164875	0.207049	0.465734	0.0104851	0.0530182	5.69512e-31	7.54024e-30	3.54451e-11	5.4487e-10
AC069213.1	0.0995739	0.36491	0.00145528	0.0123454	0.000227505	0.00541648	0.000219349	0.00300224	4.82722e-42	2.67867e-40	2.86462e-07	1.78364e-06
AC069257.6	0.75601	0.904115	0.319267	0.53817	0.489618	0.726946	0.100847	0.254338	6.81748e-13	1.2689e-12	0.140454	0.16769
AC069282.6	0.572624	0.810305	0.291399	0.508404	6.93699e-07	4.79009e-05	1.14684e-06	4.19549e-05	5.66448e-40	2.47749e-38	1.5784e-09	1.67471e-08
AC069368.3	0.838455	0.937803	0.292648	0.509866	3.19897e-06	0.000175698	3.88399e-05	0.000759642	2.39175e-36	6.55138e-35	0.00926878	0.0157734
AC069547.1	0.00977338	0.102606	0.479442	0.680211	0.0330358	0.159407	0.128869	0.299605	4.05113e-21	1.63807e-20	0.00117695	0.00266867
AC072052.7	0.0432377	0.238135	0.0330468	0.123551	0.584947	0.791068	4.06912e-05	0.000787957	8.78934e-19	2.75952e-18	0.000191969	0.000555597
AC073052.1	0.960644	0.986531	1.37334e-07	6.95576e-06	9.20329e-06	0.000420512	0.460336	0.662271	4.27786e-32	6.53858e-31	0.0284893	0.0415744
AC073063.10	0.265136	0.582139	0.583328	0.756963	0.379996	0.638877	0.967966	0.984422	5.07624e-05	5.87921e-05	0.00688875	0.012219
AC073065.3	0.527288	0.784491	2.6522e-09	2.7515e-07	0.00742851	0.062291	0.382567	0.59203	3.67819e-39	1.43096e-37	3.63427e-20	4.64559e-18
AC073069.2	0.340054	0.650397	0.134615	0.313704	0.0311577	0.153677	0.921254	0.962347	2.92451e-10	4.50271e-10	0.99994	1
AC073107.1	0.571394	0.809402	2.71957e-05	0.000532387	0.896274	0.95591	0.00165776	0.0139408	1.05341e-27	8.99484e-27	4.4799e-07	2.65469e-06
AC073109.2	0.793528	0.919	0.0447069	0.152354	0.0575869	0.224646	0.000175569	0.00250903	2.2486e-20	8.3617e-20	0.000121234	0.000374821
AC073150.6	0.736398	0.894667	0.0980124	0.256	0.55648	0.773088	0.937803	0.970851	7.23202e-09	1.01874e-08	0.358228	0.389102
AC073333.1	0.0980141	0.361845	1.30319e-08	1.04425e-06	7.98672e-06	0.000372049	0.295463	0.506633	4.78541e-51	8.56389e-49	1.81768e-11	2.99805e-10
AC073343.1	0.105164	0.374156	0.0352323	0.129646	0.000462895	0.00925519	2.30341e-05	0.000496146	5.18741e-26	3.65245e-25	6.0675e-05	0.000204777
AC073410.1	0.684765	0.870009	0.000271416	0.00337502	0.0660372	0.243794	0.90312	0.952906	9.76366e-15	2.11579e-14	0.0637234	0.0833462
AC073415.2	0.643664	0.849477	0.349919	0.567862	0.0458531	0.194912	7.1447e-06	0.000191074	1.8445e-12	3.32722e-12	0.0438832	0.0603131
AC073464.10	0.645588	0.850525	0.166675	0.360939	0.282691	0.548307	0.38757	0.596552	1.08222e-08	1.50904e-08	0.0522157	0.0700526
AC073464.7	0.624142	0.83807	0.991539	0.996427	0.795304	0.909268	0.0872079	0.232327	1.31051e-05	1.55564e-05	0.00292326	0.00584352
AC073551.1	0.469937	0.748034	0.125334	0.299861	0.000219597	0.00528682	0.0177836	0.0770275	2.11286e-11	3.51925e-11	8.29066e-06	3.55089e-05
AC073621.2	0.278681	0.595398	0.645269	0.799697	0.516577	0.748801	0.29724	0.508543	0.000155643	0.000176671	0.224603	0.255407
AC073657.1	0.721721	0.8884	5.04342e-05	0.000860266	0.976343	0.989849	0.00635016	0.0371681	1.0114e-23	5.39085e-23	0.000142854	0.000432024
AC073869.1	0.00131557	0.0289764	0.0686132	0.202511	0.856229	0.93717	0.0514529	0.162076	2.15134e-06	2.63834e-06	0.819539	0.832684
AC073940.1	0.808563	0.925571	0.134896	0.314094	0.0193689	0.113732	0.30917	0.520781	4.13114e-15	9.23166e-15	8.80158e-06	3.74805e-05
AC074019.2	0.418197	0.711913	0.00824311	0.0459518	0.284964	0.550404	0.613486	0.780486	2.53388e-31	3.48145e-30	8.89394e-22	1.5403e-19
AC074091.13	0.280954	0.597792	0.000329639	0.00393715	0.00199609	0.0259637	0.0548327	0.169259	2.98802e-19	9.88164e-19	6.05958e-06	2.68863e-05
AC074367.1	0.296788	0.612508	4.67655e-06	0.000129419	9.97176e-07	6.45011e-05	0.714191	0.845028	1.37362e-27	1.15771e-26	0.465906	0.49453
AC079210.1	0.395218	0.694714	8.77406e-07	3.25428e-05	0.000190098	0.00471948	0.224948	0.427525	4.81414e-38	1.63323e-36	1.07017e-07	7.4207e-07
AC079325.6	0.0610435	0.283992	0.820906	0.907119	0.0122612	0.0862181	0.452592	0.655612	3.01546e-05	3.52419e-05	0.00259754	0.00528039
AC079354.1	0.120145	0.398886	0.546681	0.731032	0.213144	0.472369	0.969844	0.984747	3.2311e-13	6.18375e-13	0.00218904	0.00455432
AC079602.1	0.740781	0.897708	2.93379e-05	0.0005609	0.172579	0.419864	0.565913	0.74362	2.44911e-35	5.87649e-34	2.37594e-21	3.9553e-19
AC079753.4	0.168121	0.469676	2.2607e-09	2.42743e-07	2.33101e-10	5.05641e-08	0.370274	0.580623	1.52731e-42	8.93708e-41	0.378513	0.40919
AC079776.2	1.37123e-05	0.00123727	0.808851	0.900611	0.843473	0.93106	0.102003	0.25632	0.00190869	0.00207278	0.536708	0.562866
AC079781.8	0.675112	0.86576	0.370358	0.586061	0.141431	0.376595	0.00404066	0.0265849	5.74949e-13	1.07721e-12	0.00453385	0.00854449
AC083799.1	0.223096	0.537046	0.00327826	0.0232652	0.364638	0.624201	6.76275e-05	0.00118265	4.27458e-32	6.53822e-31	0.0100271	0.0168557
AC083862.6	0.333417	0.644662	0.00303786	0.0219805	0.060225	0.230927	0.817901	0.905473	5.2195e-09	7.41965e-09	0.324777	0.355955
AC083899.1	0.42059	0.712765	1.97021e-05	0.000409405	0.000103647	0.00290198	0.132164	0.304465	3.96414e-28	3.61026e-27	0.000231769	0.000652924
AC083899.3	0.329952	0.64258	0.000524433	0.00564804	0.916977	0.965109	0.00127043	0.0115409	1.3485e-18	4.16318e-18	3.03502e-05	0.000111509
AC084125.2	0.0498471	0.256461	3.71806e-05	0.000676083	0.215331	0.474816	0.0633458	0.186579	1.18235e-29	1.32245e-28	5.65219e-08	4.16401e-07
AC087163.2	0.214405	0.527477	0.332946	0.550553	0.0270579	0.140016	0.293647	0.504385	1.26529e-13	2.49514e-13	0.592811	0.616703
AC087269.1	0.406482	0.703304	0.000732394	0.00733041	0.972158	0.988271	0.0150455	0.0685555	2.62734e-10	4.05798e-10	0.0186855	0.0287629
AC087380.14	0.773452	0.911459	0.575925	0.751654	0.812151	0.917172	0.0098884	0.0508846	1.11619e-14	2.40738e-14	0.494068	0.521561
AC087392.1	0.375646	0.679727	4.26251e-07	1.77398e-05	0.0014688	0.0210846	0.431538	0.636288	5.01688e-33	8.71663e-32	5.82974e-09	5.44557e-08
AC090103.1	0.491154	0.762411	1.43099e-06	4.85474e-05	0.0230568	0.127254	0.191122	0.386255	6.43914e-31	8.45753e-30	1.58636e-07	1.05634e-06
AC090186.1	0.265348	0.582376	0.0938491	0.248081	0.00512847	0.049277	0.247822	0.452973	3.09999e-36	8.41622e-35	4.64507e-08	3.49397e-07
AC090286.2	0.844299	0.9403	0.480782	0.68128	0.0259734	0.136878	0.380037	0.589838	1.81391e-07	2.35455e-07	0.339959	0.371023
AC090425.1	0.0258673	0.179715	0.000152333	0.00213534	0.0191182	0.112916	0.236734	0.440429	1.89582e-18	5.76914e-18	0.0237899	0.0355523
AC090427.1	0.114205	0.38964	8.27207e-06	0.000204657	0.589805	0.794409	0.696212	0.834188	2.5121e-15	5.71598e-15	0.0210833	0.031968
AC090519.4	0.291549	0.607275	6.1762e-06	0.000161552	0.68752	0.850958	0.0122136	0.059374	2.0451e-34	4.3142e-33	7.65538e-21	1.14965e-18
AC090519.6	0.13386	0.419098	0.0105403	0.0547674	0.921121	0.96658	0.388434	0.597366	1.4689e-26	1.1018e-25	2.0917e-13	5.65735e-12
AC090571.1	0.147457	0.440965	0.0110301	0.0566072	0.000845059	0.0144488	0.0438614	0.14509	5.06884e-15	1.12417e-14	0.219773	0.250338
AC090616.2	0.549542	0.798256	0.0474592	0.158579	0.783797	0.902909	0.801644	0.896357	2.94159e-06	3.58537e-06	0.295003	0.326052
AC090673.2	0.369976	0.67597	0.00149544	0.0126187	0.684543	0.849649	0.734725	0.857932	5.96764e-17	1.57419e-16	1.29267e-09	1.39568e-08
AC090804.1	0.330759	0.643056	0.373292	0.588665	0.63647	0.823434	0.0516905	0.162592	1.46875e-07	1.91741e-07	6.07752e-06	2.69491e-05
AC090945.1	0.530016	0.786034	0.489865	0.688923	0.711075	0.866059	0.716844	0.846674	1.24111e-08	1.72421e-08	0.0102856	0.0172229
AC090958.5	0.421179	0.713144	0.122653	0.295619	0.00532664	0.0506373	0.480155	0.679405	2.65891e-13	5.12523e-13	1.44552e-05	5.80559e-05
AC091167.3	0.0447514	0.242234	0.0982162	0.25625	0.958612	0.982514	0.655996	0.809697	9.49128e-09	1.32725e-08	0.0111224	0.0184294
AC091171.1	0.583962	0.816581	0.0466697	0.156697	0.00304473	0.0347713	0.0136695	0.0641263	8.43532e-16	2.0063e-15	0.000264776	0.000731986
AC091390.2	0.857478	0.945327	0.0262861	0.104749	4.9826e-07	3.66443e-05	4.4023e-10	4.56712e-08	7.1117e-49	9.0907e-47	1.39397e-08	1.19646e-07
AC091738.3	0.0704673	0.305591	0.0953906	0.251285	0.041651	0.182915	4.66701e-09	3.65781e-07	1.10061e-11	1.8699e-11	2.54613e-27	1.13913e-24
AC091948.1	0.87725	0.953436	0.0117164	0.0589526	0.000395775	0.00827582	0.481695	0.680821	8.79839e-32	1.29592e-30	1.93163e-06	9.7398e-06
AC092143.1	0.795288	0.919547	0.0384756	0.137987	0.138064	0.370946	0.0513404	0.161852	2.77067e-06	3.37992e-06	8.91554e-10	9.9512e-09
AC092291.1	0.465812	0.745126	0.0986966	0.257014	0.000848922	0.0144687	0.414979	0.621542	3.49167e-27	2.81154e-26	0.00903151	0.0154285
AC092299.6	0.158597	0.456918	0.539487	0.726284	0.585288	0.791068	0.0140067	0.0652467	9.93686e-14	1.97697e-13	0.00255036	0.00519927
AC092299.7	0.34523	0.654353	0.137842	0.318326	0.00151961	0.0214978	0.000271181	0.00356402	1.07804e-21	4.62556e-21	6.31496e-06	2.78525e-05
AC092299.8	0.617527	0.834154	1.98095e-06	6.40675e-05	0.278042	0.543147	0.00379898	0.0253679	1.29805e-29	1.44508e-28	5.04076e-15	2.01209e-13
AC092338.5	0.894567	0.960551	0.822721	0.90799	0.2273	0.489006	0.912184	0.957389	1.90377e-09	2.78138e-09	0.0379563	0.0532092
AC092653.5	0.737351	0.895167	0.728934	0.855215	0.386972	0.645705	0.299825	0.511336	1.24422e-05	1.47802e-05	0.534433	0.560863
AC092675.3	0.121084	0.40029	0.000264347	0.00331205	0.00103511	0.0167009	0.266038	0.474369	7.97308e-22	3.45973e-21	6.44838e-06	2.83768e-05
AC092811.1	0.256275	0.573282	0.0236291	0.097254	0.0335011	0.160666	0.237365	0.440984	8.39352e-23	4.04512e-22	0.000892548	0.00210008
AC092850.1	0.118749	0.396845	0.162636	0.355229	0.425326	0.677687	0.553521	0.733964	0.000118347	0.000134979	0.46713	0.495706
AC092933.4	0.354796	0.663293	4.44878e-05	0.000775863	0.251544	0.514977	0.363391	0.574106	5.30638e-26	3.72888e-25	6.95502e-10	8.00853e-09
AC092964.1	0.880529	0.955158	0.0359812	0.131456	0.287272	0.552644	0.926283	0.964887	3.29848e-27	2.66497e-26	1.36226e-13	3.91104e-12
AC092964.2	0.994253	0.997966	0.0134151	0.0643919	0.046951	0.197748	0.044509	0.146802	1.71821e-07	2.23316e-07	0.0897735	0.112828
AC093107.7	0.0809617	0.327245	0.264851	0.479878	0.119263	0.341991	0.333933	0.54551	0.124446	0.127333	0.0211462	0.0320476
AC093157.1	0.820129	0.93029	4.60779e-06	0.000127845	0.00347555	0.0380105	0.0180229	0.0778288	7.28174e-24	3.95487e-23	0.000884228	0.00208256
AC093162.5	0.683803	0.869749	0.338475	0.556055	0.011534	0.0827574	0.245577	0.450904	4.81989e-08	6.47243e-08	0.00834219	0.0144284
AC093323.1	0.758272	0.905054	0.000137808	0.00196508	0.00305967	0.034876	0.460775	0.662681	9.8933e-31	1.27373e-29	9.11259e-09	8.11666e-08
RPL41P1	0.0789408	0.323583	0.0333675	0.124426	9.18124e-17	8.57248e-14	6.12072e-10	6.00194e-08	1.04151e-33	2.00416e-32	6.87909e-21	1.04772e-18
AC093616.4	0.207821	0.520372	0.0689412	0.202966	0.0469188	0.19772	0.00490034	0.0308083	2.19434e-17	6.01985e-17	0.000336671	0.000901515
AC093642.5	0.0349577	0.212042	0.730366	0.856194	0.0177921	0.108178	0.000720745	0.00751359	1.82557e-26	1.35467e-25	1.44957e-08	1.23923e-07
AC093668.2	0.500595	0.767472	0.000464604	0.00514419	7.05945e-09	9.84426e-07	0.06012	0.180268	2.91761e-35	6.90039e-34	0.00548002	0.0100498
AC093677.1	0.770132	0.910114	0.000190451	0.00255493	0.521171	0.751216	0.940173	0.97225	1.75185e-12	3.16542e-12	0.00402623	0.007711
AC093724.2	0.907673	0.965591	0.00198801	0.0157479	0.00115603	0.0179118	0.000303912	0.00388483	1.02552e-25	6.94515e-25	0.0419977	0.058056
AC093802.1	0.382914	0.684914	1.63707e-07	8.06334e-06	4.20738e-06	0.000222546	0.0254961	0.0997313	2.07141e-35	5.05494e-34	1.57506e-05	6.25682e-05
AC093838.4	0.750347	0.901326	0.504238	0.699787	0.00199211	0.0259276	0.228627	0.431418	1.73233e-20	6.52289e-20	3.00134e-07	1.85886e-06
AC093847.1	0.0950628	0.355541	4.50649e-05	0.000781719	0.900585	0.958093	0.00552177	0.0334877	1.47661e-21	6.25817e-21	0.0113452	0.0187386
AC096582.7	0.161223	0.460783	0.00420953	0.0280396	0.0273908	0.141398	0.499221	0.693407	3.53792e-33	6.2481e-32	5.40821e-05	0.000185886
AC096582.9	0.453657	0.736656	0.105537	0.269021	0.372049	0.631302	0.398534	0.606042	1.47268e-11	2.48046e-11	0.466516	0.49508
AC096644.1	0.752811	0.902596	0.00284243	0.0208902	0.294001	0.559636	0.543694	0.727228	1.78984e-16	4.52518e-16	0.34624	0.377379
AC096677.1	0.699243	0.877014	0.000145572	0.00206347	0.187399	0.440757	4.20596e-12	6.3163e-10	2.0402e-46	2.01905e-44	4.22094e-09	4.07209e-08
AC097359.1	0.947924	0.982702	2.10562e-07	1.00262e-05	0.000405938	0.00842272	0.00268785	0.0197002	3.10291e-34	6.40105e-33	0.0340259	0.0483762
AC097359.2	0.958282	0.985795	0.00122241	0.0108164	0.224256	0.484886	0.985315	0.991916	2.67814e-08	3.6493e-08	0.0187379	0.0288299
AC097374.2	0.986003	0.995225	0.762381	0.875787	2.30166e-07	1.91582e-05	0.161109	0.345635	4.14408e-38	1.4126e-36	7.18919e-16	3.54915e-14
AC097635.5	0.0707225	0.305956	0.162494	0.355098	0.587788	0.792836	0.43496	0.639866	0.00018064	0.000204418	0.269815	0.301017
AC097658.1	0.703262	0.879106	0.405304	0.617911	0.0573165	0.223835	0.187934	0.382368	2.67481e-26	1.94849e-25	0.000146174	0.000440203
AC097721.1	0.362835	0.669406	4.17536e-07	1.74447e-05	3.85721e-09	5.91668e-07	0.334657	0.546277	4.32212e-31	5.79385e-30	6.33507e-09	5.87162e-08
AC098474.1	0.0124803	0.118884	0.699855	0.837058	0.347159	0.608884	0.301152	0.512623	7.24738e-26	5.01732e-25	1.73674e-08	1.4501e-07
AC098614.2	0.995131	0.998153	0.461962	0.667113	0.000320597	0.00703281	0.192739	0.38829	1.84335e-15	4.24743e-15	1.84084e-05	7.16549e-05
AC098824.6	0.332165	0.644157	0.0204794	0.0877332	0.261478	0.525525	0.483518	0.68232	0.00149747	0.00163405	0.15639	0.184481
AC098826.5	0.344861	0.654353	0.479814	0.680411	0.51541	0.747968	0.0219749	0.0898193	5.77939e-07	7.2913e-07	0.0849919	0.107485
AC098831.4	0.0806577	0.326631	0.331545	0.549547	0.938953	0.974154	0.0887359	0.234673	0.0385084	0.0399617	0.551544	0.57682
AC099522.1	0.00474026	0.0653383	0.0234749	0.0967979	0.305594	0.57141	0.317002	0.528211	7.56652e-07	9.4852e-07	2.05398e-06	1.02915e-05
AC100852.1	0.467248	0.745922	0.231355	0.443139	0.731259	0.876442	0.0212696	0.0875363	2.15879e-17	5.92537e-17	2.7655e-05	0.000102625
AC102948.2	0.612168	0.830835	9.19769e-05	0.00141308	0.317929	0.582802	0.552896	0.733471	1.85442e-19	6.24783e-19	0.000798307	0.00190867
AC103564.9	0.18224	0.48781	0.901088	0.951464	0.0242362	0.131155	0.0165269	0.0734206	0.000176675	0.000199995	0.414746	0.44409
AC103801.1	0.401332	0.698768	6.97801e-11	1.38752e-08	1.04313e-10	2.517e-08	0.0277834	0.106165	1.30821e-44	1.01422e-42	0.00667339	0.0118842
AC104058.1	0.102237	0.369248	4.41811e-05	0.00077263	0.0354904	0.166536	0.226121	0.428743	3.9768e-28	3.61872e-27	0.179276	0.208714
AC104395.1	0.0834721	0.332649	0.399611	0.612755	0.000901292	0.0151331	1.86094e-07	8.88081e-06	5.0675e-23	2.49483e-22	8.11674e-08	5.79896e-07
AC104395.2	0.130902	0.41511	0.31879	0.53766	0.0143592	0.0945613	0.00803444	0.0439032	2.83463e-13	5.44682e-13	0.0254161	0.03765
AC104438.1	0.691331	0.873623	3.26884e-07	1.4268e-05	8.33505e-06	0.000385765	0.49256	0.688536	6.0545e-35	1.3672e-33	7.20853e-06	3.12797e-05
AC104451.2	0.623048	0.837242	0.00176468	0.0143114	0.184686	0.436972	1.23446e-08	8.69178e-07	2.72113e-30	3.30897e-29	1.08697e-08	9.51986e-08
AC104472.1	0.681484	0.869002	5.35036e-06	0.000144892	0.139251	0.372916	0.72963	0.854722	6.81241e-28	5.99978e-27	4.34602e-15	1.79138e-13
AC104532.2	0.0118506	0.115415	7.11718e-07	2.69562e-05	0.00165251	0.0228072	0.0495623	0.15808	7.66726e-29	7.64412e-28	0.000187575	0.000544302
AC104600.1	0.400496	0.698394	0.00190151	0.0151915	0.698012	0.857929	0.892733	0.947994	3.65853e-32	5.66044e-31	9.8771e-18	7.44248e-16
AC104651.1	0.0450348	0.242963	0.636348	0.793588	0.301259	0.566857	0.514774	0.704406	0.010784	0.0114009	0.229814	0.260757
AC104667.3	0.843442	0.939905	0.0189642	0.0831816	0.201361	0.458157	0.0918892	0.239335	5.67167e-12	9.85909e-12	3.56535e-05	0.000128574
AC104698.1	0.0804456	0.326203	0.600874	0.768776	0.00516295	0.0494603	0.746121	0.864114	1.20792e-12	2.2056e-12	0.000119055	0.000369147
AC104809.3	0.563602	0.804959	0.32705	0.545703	0.732215	0.876781	0.403718	0.611284	3.40968e-10	5.22461e-10	0.0738252	0.0948997
AC105020.1	0.141458	0.432367	2.78566e-06	8.32013e-05	3.64283e-07	2.79392e-05	0.000546124	0.00610198	3.31821e-41	1.66492e-39	9.67289e-11	1.33414e-09
AC105036.1	0.23766	0.552353	2.25463e-06	7.0483e-05	0.105112	0.318149	0.817477	0.905287	4.47042e-36	1.18962e-34	3.27117e-17	2.22305e-15
AC105206.1	0.805491	0.924034	1.31087e-08	1.0465e-06	6.31025e-09	8.97434e-07	0.25781	0.464155	9.99066e-30	1.12861e-28	0.00337768	0.00663334
AC105402.3	0.561257	0.804403	0.709442	0.842739	8.95323e-06	0.000409959	0.00474799	0.0301131	8.37211e-06	1.00201e-05	0.000304675	0.00082748
AC105761.1	0.615827	0.833011	0.0462358	0.15558	0.98814	0.994903	0.0103476	0.0525719	1.80845e-17	4.99313e-17	2.46518e-06	1.20984e-05
AC107021.1	0.0750473	0.315266	0.435525	0.644123	0.477925	0.718074	0.404716	0.612191	1.85154e-13	3.61077e-13	0.0717188	0.0925578
AC108448.2	0.119343	0.397963	0.228203	0.439403	0.508093	0.742484	0.057359	0.174573	7.92314e-05	9.10376e-05	0.53459	0.560966
FLYWCH2	0.0224499	0.165877	3.53077e-13	1.68496e-10	0.00312004	0.0353205	0.037515	0.130256	3.74634e-37	1.15097e-35	1.98393e-20	2.73109e-18
AC108868.3	0.0265463	0.181266	0.0461468	0.155378	0.0796437	0.270072	0.080342	0.219993	2.14789e-17	5.8977e-17	4.38924e-07	2.60312e-06
AC109135.1	0.0313004	0.19881	0.10956	0.275584	0.00281977	0.0329638	0.000421971	0.00498442	2.21806e-24	1.28014e-23	0.00768396	0.0134338
AC109631.1	0.0115944	0.114051	0.780724	0.88584	0.923182	0.967308	6.05468e-08	3.43979e-06	1.42324e-13	2.79686e-13	0.00259207	0.00527027
AC109829.1	0.625465	0.838875	0.109595	0.275592	0.848444	0.933802	0.261114	0.468261	4.43434e-13	8.39008e-13	0.000798637	0.00190924
AC109925.1	0.450888	0.735106	0.00597483	0.0362214	0.0897387	0.290494	0.237549	0.44118	1.20631e-18	3.73655e-18	4.82902e-06	2.19998e-05
AC110299.5	0.835289	0.936504	0.0400543	0.141899	0.968427	0.986621	0.362595	0.573391	1.57496e-05	1.86318e-05	0.354554	0.385424
AC110619.2	0.283322	0.599874	0.703566	0.839393	0.703566	0.861563	0.0486463	0.156109	2.55411e-11	4.22929e-11	0.016466	0.0257619
AC110771.1	0.619916	0.835174	0.197765	0.401684	0.22565	0.486736	0.0163699	0.072904	4.02306e-19	1.30902e-18	1.50277e-05	6.00745e-05
AC110781.3	0.0249793	0.176108	0.00394696	0.0267048	0.782159	0.902608	0.760228	0.872579	2.05043e-11	3.41871e-11	0.00700742	0.0123988
AC110926.4	0.739256	0.896568	0.000217023	0.00283318	0.378623	0.637661	0.683983	0.827879	2.86137e-30	3.46576e-29	5.92154e-14	1.88953e-12
AC111200.2	0.283693	0.600057	9.10708e-05	0.00140398	0.0425007	0.185245	0.274878	0.484645	4.73416e-29	4.85512e-28	1.58592e-09	1.68186e-08
AC112198.1	0.455766	0.737705	0.428248	0.638522	0.0335097	0.160666	0.290577	0.501257	8.27002e-05	9.49777e-05	0.999975	1
AC112218.1	0.961513	0.986966	0.362321	0.579456	0.039688	0.177975	0.00185895	0.0151331	2.21224e-21	9.18027e-21	0.54772	0.573406
AC112229.1	0.372278	0.677425	0.0012849	0.0112725	0.203109	0.460489	0.440088	0.644224	3.1241e-09	4.5033e-09	0.00116389	0.00264548
AC112229.4	0.374582	0.679002	3.32132e-06	9.6516e-05	0.27602	0.540883	0.153189	0.335003	2.17632e-15	4.98363e-15	1.87024e-05	7.26283e-05
AC112693.2	0.577616	0.813059	5.26358e-09	4.91231e-07	2.01724e-05	0.000789885	0.353434	0.564603	2.94335e-33	5.2586e-32	6.33223e-08	4.62061e-07
AC113612.1	0.757219	0.904751	0.00137061	0.0117971	0.810364	0.916166	0.0654954	0.190889	1.24599e-27	1.05595e-26	1.03938e-05	4.33748e-05
AC113612.2	0.335505	0.646591	0.00556244	0.0344544	0.0454536	0.19381	7.92786e-05	0.00134056	2.47037e-13	4.77164e-13	0.000571569	0.0014269
AC114546.1	0.376519	0.680182	0.000947789	0.00887261	2.73134e-05	0.000989132	3.97015e-07	1.67833e-05	2.54986e-53	7.39975e-51	2.16818e-23	5.2911e-21
AC114812.9	0.25705	0.573819	0.00503097	0.0320628	0.555503	0.772359	0.942006	0.973277	1.17483e-08	1.6352e-08	0.734441	0.751447
AC115115.4	0.271928	0.588378	5.89514e-05	0.000978346	0.00340514	0.0374809	0.0723934	0.204485	2.14197e-07	2.76968e-07	0.126002	0.152428
AC115617.2	0.0209634	0.159982	0.381674	0.596063	0.455482	0.70098	0.713471	0.844596	5.44892e-07	6.88611e-07	0.000309569	0.000838969
AC115618.1	0.91209	0.967075	0.000501815	0.0054592	6.18448e-05	0.00190548	0.674267	0.82118	1.45783e-31	2.07605e-30	2.58445e-07	1.62331e-06
AC115618.2	0.91209	0.967075	0.000501815	0.0054592	6.18448e-05	0.00190548	0.674267	0.82118	1.45783e-31	2.07605e-30	2.58445e-07	1.62331e-06
AC116050.1	0.189068	0.496726	0.101921	0.262233	0.0160744	0.101828	0.167732	0.354741	6.12632e-22	2.6899e-21	6.7265e-09	6.18371e-08
AC116407.2	0.771702	0.910466	0.000143704	0.00204104	0.151108	0.391015	0.00171478	0.0142407	8.31843e-36	2.13682e-34	0.000362319	0.000960591
AC117395.1	0.0511707	0.259969	0.23885	0.45224	0.306042	0.571502	0.000446448	0.00521341	1.66966e-20	6.29824e-20	0.000366123	0.000969601
AC117834.1	0.00190646	0.0369173	0.000764255	0.00757028	0.022384	0.125018	0.402533	0.610222	9.7453e-27	7.4424e-26	2.79653e-10	3.4835e-09
AC118758.8	0.45776	0.739063	0.417387	0.628392	0.00215073	0.0273458	0.120684	0.286882	5.85381e-28	5.20972e-27	8.56336e-05	0.000277373
AC119673.1	0.178711	0.483717	0.00172666	0.0140721	4.93623e-05	0.00159168	7.58517e-13	1.33518e-10	5.45154e-51	9.67536e-49	1.50413e-23	3.84539e-21
AC122129.1	0.93063	0.975604	9.46894e-06	0.000227202	0.00116151	0.017975	9.18463e-05	0.00151142	1.71719e-38	6.16666e-37	5.19897e-08	3.86191e-07
AC123768.1	0.585275	0.817566	0.000807291	0.00788026	0.518266	0.749671	0.761863	0.873636	1.24266e-14	2.66968e-14	0.00767202	0.0134188
AC123768.3	0.218438	0.531432	0.484685	0.684462	4.94653e-06	0.000247615	0.000482937	0.00553714	1.6186e-29	1.77888e-28	2.46418e-07	1.55917e-06
AC124309.1	0.518544	0.77954	0.274997	0.490603	0.102373	0.313238	0.330269	0.541579	7.12536e-12	1.22974e-11	0.000758163	0.00182324
AC124890.1	0.273876	0.590215	4.37313e-05	0.000767409	1.1624e-10	2.74313e-08	0.00235021	0.0179229	7.05693e-23	3.42326e-22	1.67886e-08	1.40889e-07
AC124914.3	0.832354	0.935473	0.0236183	0.0972396	0.00362744	0.039106	0.711583	0.843429	5.68055e-25	3.50848e-24	4.59143e-06	2.10237e-05
AC125232.1	0.395657	0.695201	0.00472821	0.030667	0.158995	0.402142	0.000657144	0.00698968	4.56941e-32	6.95451e-31	8.71028e-06	3.71285e-05
AC125634.1	0.117487	0.394593	0.477967	0.679263	0.604068	0.803022	0.0862933	0.230721	2.92173e-12	5.19363e-12	0.002889	0.00578312
AC126614.1	0.3825	0.684749	0.00101427	0.00932026	0.0504213	0.206759	0.245867	0.451204	5.62433e-13	1.05487e-12	3.45948e-08	2.68398e-07
AC127032.2	0.486555	0.759745	4.11355e-05	0.000732492	0.142176	0.377876	0.894925	0.94904	3.02417e-17	8.18449e-17	0.0142137	0.0227163
AC127032.4	0.0274768	0.184481	0.0863352	0.23466	0.47565	0.716312	0.00276391	0.0200863	2.02563e-33	3.72435e-32	4.16877e-06	1.9319e-05
AC127032.5	0.268772	0.585561	0.191497	0.394148	0.00730182	0.0614686	0.307736	0.519521	1.02047e-20	3.94431e-20	0.0048486	0.00904716
AC127496.1	0.956516	0.985388	0.000235687	0.00302713	0.069974	0.251672	0.118195	0.282915	5.72114e-29	5.80082e-28	0.218011	0.248634
AC128709.1	0.883693	0.956469	0.0482788	0.160369	0.00266585	0.0316994	0.0459132	0.15012	2.45357e-15	5.58575e-15	0.00138948	0.0030746
AC129492.6	0.206982	0.519491	0.0686996	0.202571	0.341649	0.604558	0.664684	0.815056	0.000181636	0.000205513	0.00582066	0.0105806
AC129778.2	0.0772651	0.320818	0.158508	0.349196	0.413991	0.668821	0.125469	0.294125	5.262e-12	9.16698e-12	0.0253561	0.0375723
AC131097.4	0.744171	0.899249	0.456995	0.662703	0.0950419	0.299993	0.358319	0.569372	0.00192628	0.00209167	0.000346112	0.000924241
AC131568.1	0.520682	0.780841	0.000674566	0.00688512	0.658676	0.834876	0.0253085	0.0991787	1.16866e-19	4.02841e-19	0.00011037	0.00034584
AC131571.1	0.211986	0.524531	1.19816e-05	0.000275192	0.978285	0.990788	0.628002	0.790683	1.01692e-26	7.75231e-26	2.40706e-12	4.98953e-11
AC131571.2	0.602509	0.826614	3.45131e-12	1.13334e-09	3.24571e-10	6.76714e-08	0.498452	0.692788	4.32856e-50	6.63971e-48	7.4285e-18	5.82216e-16
AC131971.1	0.0122067	0.117194	0.921894	0.962304	0.0555635	0.219626	0.0795552	0.218443	2.48375e-33	4.486e-32	4.57788e-12	8.79339e-11
AC132008.1	0.65542	0.855352	0.00368563	0.0254498	0.233674	0.495327	1.14626e-06	4.19549e-05	4.52867e-16	1.10427e-15	2.26154e-05	8.61171e-05
AC132186.1	0.052568	0.263823	8.1451e-11	1.56354e-08	7.41783e-08	7.27387e-06	0.310246	0.521462	8.06168e-37	2.35544e-35	6.04648e-05	0.000204312
AC132192.1	0.91612	0.968759	0.0931653	0.246768	0.357	0.618073	0.000781139	0.00797289	3.25393e-22	1.47267e-21	0.107562	0.132463
AC132872.1	0.204678	0.516229	0.682508	0.82365	0.000884359	0.0149305	0.0230854	0.0930304	1.45754e-26	1.09443e-25	1.32332e-09	1.42376e-08
AC132872.2	0.212927	0.525662	4.00501e-06	0.000112871	0.00309573	0.0351193	0.31804	0.529126	3.79424e-34	7.74536e-33	9.14392e-07	5.03373e-06
AC135048.1	0.0934575	0.352167	0.0460122	0.155047	0.337073	0.600625	0.677768	0.823763	1.33348e-11	2.25254e-11	3.37201e-06	1.5988e-05
AC135178.1	0.730997	0.892381	0.00151496	0.0127583	0.0614367	0.233514	0.00128275	0.0116183	3.35942e-28	3.08306e-27	2.4765e-05	9.32705e-05
AC135776.1	0.405665	0.702675	0.00202203	0.0159617	0.0378294	0.172811	0.00134378	0.0120534	1.15132e-28	1.12276e-27	0.0317884	0.0456321
AC135983.2	0.0806439	0.326631	0.00130649	0.0114378	0.115141	0.334957	0.303023	0.514583	9.02421e-20	3.14374e-19	8.08028e-11	1.1416e-09
AC136289.1	0.751446	0.901777	0.00703326	0.0411103	0.00722706	0.0611509	0.014739	0.0676037	2.16542e-15	4.96026e-15	0.000182328	0.00053142
AC137056.1	0.130469	0.414278	0.0200503	0.0864337	0.00233734	0.0289472	0.651956	0.806748	2.54307e-10	3.93264e-10	0.994089	0.995897
AC137932.1	0.995969	0.998191	4.50296e-05	0.000781719	1.60704e-06	9.8043e-05	0.0669113	0.193786	2.63209e-33	4.73799e-32	0.00289463	0.00579223
AC138393.1	0.640512	0.847505	0.0253099	0.102167	0.000113443	0.00311135	0.00624605	0.0366987	3.97118e-22	1.77632e-21	0.00133492	0.00297163
AC138517.4	0.271061	0.587907	0.0015851	0.0131785	0.315355	0.580462	0.475916	0.676008	2.03125e-08	2.78765e-08	0.966256	0.971004
AC138655.1	0.684644	0.870009	0.00727261	0.0420515	0.325267	0.589858	0.0191206	0.0811975	1.90549e-13	3.71228e-13	0.280218	0.311362
AC138688.1	0.558293	0.80251	0.621745	0.783199	0.0574761	0.224296	6.30502e-09	4.80143e-07	2.79965e-38	9.8079e-37	5.04135e-12	9.51344e-11
AC138688.2	0.431722	0.720334	1.93028e-07	9.29432e-06	0.99866	0.999125	0.0165308	0.0734226	1.70111e-15	3.93106e-15	5.60825e-06	2.51435e-05
AC138688.3	0.122355	0.402379	0.00295384	0.0215322	0.0592146	0.228383	0.589491	0.76257	6.00938e-35	1.35844e-33	1.02702e-18	9.50657e-17
AC138688.4	0.405449	0.702675	0.803262	0.897846	4.04281e-05	0.00135867	0.000635764	0.00682651	6.55715e-30	7.56663e-29	1.21662e-14	4.48916e-13
AC138688.6	0.133163	0.418163	0.000283535	0.00349938	0.000105751	0.0029532	0.0237432	0.0946861	1.83377e-30	2.27369e-29	0.000191494	0.000554597
AC138744.2	0.958823	0.985795	0.0249417	0.101156	0.524984	0.753461	0.199462	0.39695	0.000158545	0.000179918	0.111456	0.136656
AC138783.11	0.578564	0.813399	0.905088	0.953601	0.127182	0.355713	0.0785543	0.216554	3.54315e-17	9.52424e-17	0.00833597	0.0144216
AC138783.12	0.0612197	0.284408	0.0517903	0.168031	0.0170513	0.105587	0.00691982	0.0394173	1.33421e-25	8.88713e-25	1.5001e-11	2.52663e-10
AC138827.2	0.126412	0.407734	0.0173505	0.0779829	0.0243811	0.131686	0.0195078	0.0824665	5.72238e-41	2.81208e-39	1.09933e-12	2.49557e-11
AC138951.1	0.933271	0.97663	1.28467e-09	1.53268e-07	1.84285e-05	0.000736969	0.13239	0.304854	1.35435e-50	2.27224e-48	5.96579e-21	9.21694e-19
AC139099.3	0.456137	0.737851	0.969851	0.984875	3.35201e-07	2.62717e-05	0.212038	0.411971	4.32966e-31	5.80034e-30	1.3678e-12	3.0376e-11
AC139100.2	0.134335	0.419736	0.0201481	0.0866926	0.0582052	0.226091	0.486967	0.684654	4.9502e-26	3.49115e-25	0.000353416	0.000940705
AC139426.2	0.606577	0.828515	0.00490645	0.0314851	0.893356	0.954326	0.00190282	0.0153737	7.06447e-39	2.64302e-37	9.50553e-07	5.21275e-06
AC139677.10	0.365167	0.671431	5.36483e-07	2.13351e-05	0.252818	0.516582	6.47365e-09	4.91242e-07	7.66748e-44	5.31159e-42	2.12138e-10	2.72794e-09
AC139677.11	0.850274	0.942246	0.885853	0.943237	1.94904e-07	1.67613e-05	0.00214235	0.016742	2.00551e-29	2.16641e-28	4.78022e-22	8.6996e-20
AC139677.3	0.540474	0.793833	0.00503932	0.0321031	0.52723	0.75481	0.660373	0.812874	1.74374e-39	7.13271e-38	4.9338e-24	1.37602e-21
AC139677.7	0.478991	0.754075	0.0429131	0.148232	0.446616	0.694603	0.00501584	0.0312787	1.54763e-16	3.93038e-16	0.00405693	0.00776147
AC140061.11	0.0315409	0.199688	0.000529858	0.00568719	0.00225683	0.0282433	0.515584	0.704946	9.22691e-20	3.20991e-19	0.000378393	0.00099632
AC140061.12	0.554801	0.800534	0.00403326	0.0271774	6.73363e-06	0.000322778	0.115494	0.279138	1.21877e-20	4.67542e-20	0.580318	0.604879
AC140061.9	0.385493	0.687233	0.000928883	0.0087337	0.0533723	0.214165	0.0980179	0.249814	1.57983e-20	5.97936e-20	0.0879707	0.110841
AC140481.2	0.823296	0.931989	0.00120632	0.0107004	0.208693	0.467638	0.0254614	0.0996506	3.92111e-20	1.41952e-19	2.02289e-08	1.65555e-07
AC141586.5	0.220719	0.534318	0.0451776	0.153462	0.121684	0.346114	0.452627	0.655616	5.62204e-16	1.35869e-15	0.114033	0.139459
AC144530.1	0.086489	0.338994	0.52477	0.715066	0.210708	0.470027	0.36941	0.579898	8.90124e-23	4.27925e-22	0.000473215	0.00121124
AC144568.2	0.882523	0.955925	0.0227977	0.0947589	0.0132985	0.0909219	0.323372	0.534803	9.93645e-22	4.2754e-21	1.45706e-06	7.58737e-06
AC144568.4	0.836129	0.937066	0.403641	0.616252	0.159136	0.402241	0.201018	0.398778	4.7931e-15	1.06511e-14	0.000271135	0.000747256
AC145212.1	0.953173	0.984105	0.217369	0.425797	0.151815	0.391902	0.747346	0.865143	9.94931e-25	5.98659e-24	4.2579e-19	4.29288e-17
AC145676.2	0.475253	0.752018	0.00205734	0.0161836	0.0119404	0.0847464	0.943538	0.974064	9.96326e-20	3.45544e-19	0.00014297	0.000432278
AC159540.14	0.133565	0.418976	1.00474e-05	0.000237629	4.67615e-06	0.000239581	0.202096	0.399912	1.14113e-33	2.17829e-32	1.49128e-05	5.96597e-05
AC174470.1	0.847488	0.94119	0.6181	0.78077	0.747026	0.884706	0.303994	0.515783	9.93636e-24	5.30408e-23	0.000154424	0.000462454
AC187652.1	0.61925	0.834907	0.157629	0.347759	0.285649	0.55115	0.000765406	0.00784962	1.66654e-21	7.02986e-21	0.00118296	0.0026806
AC211429.1	0.866244	0.948456	3.52119e-11	8.21929e-09	0.741607	0.881225	7.76705e-14	1.60382e-11	5.55543e-52	1.22993e-49	1.21159e-10	1.63847e-09
AC211476.1	0.677858	0.866803	0.00611301	0.0367825	0.855196	0.936816	0.902562	0.952625	2.8738e-08	3.90922e-08	0.382058	0.412462
AC211486.1	0.677858	0.866803	0.00611301	0.0367825	0.855196	0.936816	0.902562	0.952625	2.8738e-08	3.90922e-08	0.382058	0.412462
AC217770.1	0.125134	0.406606	1.02205e-08	8.44178e-07	4.62146e-06	0.00023743	0.124145	0.292345	6.38047e-32	9.58187e-31	8.20895e-07	4.56821e-06
AC217770.2	0.888875	0.958503	0.00147625	0.0124813	0.000141908	0.00370288	0.4001	0.607655	3.5541e-28	3.24923e-27	2.27651e-06	1.12854e-05
AC217772.1	0.97162	0.989799	0.000490587	0.00536423	0.00794024	0.064786	6.71196e-08	3.74388e-06	6.80684e-46	6.30073e-44	5.86815e-20	7.20106e-18
AC217775.1	0.119118	0.397585	0.0121858	0.0604228	1.42283e-05	0.000593231	0.797922	0.894253	3.6521e-24	2.05688e-23	0.342622	0.373664
AC217778.1	0.213944	0.526943	0.126574	0.301687	0.242139	0.504848	0.000364134	0.00443867	1.91116e-35	4.69591e-34	9.87454e-08	6.89425e-07
AC217778.2	0.100158	0.365736	0.0120626	0.0599979	0.235073	0.497074	0.0110099	0.0550752	1.3333e-23	7.01953e-23	0.000639817	0.00157227
AC217779.1	0.263237	0.580163	1.44083e-06	4.86906e-05	0.00694099	0.0596723	0.00207338	0.0163617	9.98085e-28	8.5462e-27	0.00190196	0.00403046
AC217779.2	0.0999147	0.36522	0.517842	0.710305	0.0330094	0.159334	2.07639e-06	6.87227e-05	1.35509e-33	2.55268e-32	2.58657e-23	6.10401e-21
AC225613.1	0.0452557	0.243059	0.00127226	0.0111837	2.30012e-05	0.000874251	0.740486	0.860795	1.12538e-44	8.82024e-43	2.29017e-28	1.26106e-25
AC225613.6	0.426075	0.716576	0.00235194	0.0179615	0.215992	0.475347	0.250563	0.456148	1.5226e-29	1.67767e-28	1.06321e-14	3.9571e-13
AC225613.7	0.269687	0.586593	0.811562	0.902234	2.47282e-06	0.000141989	0.748148	0.86565	2.14282e-40	9.85376e-39	7.64202e-06	3.30139e-05
AC226119.4	0.211948	0.524526	0.989131	0.99518	0.00109901	0.0173581	0.261442	0.468575	0.00244828	0.00264751	2.39891e-06	1.18185e-05
AC226150.4	0.75127	0.901746	0.0445465	0.15192	2.09007e-05	0.00081165	1.45383e-10	1.62609e-08	6.10538e-34	1.22307e-32	5.37839e-10	6.33228e-09
AC231657.1	0.295589	0.611774	1.11111e-08	9.00417e-07	0.497763	0.733764	0.201081	0.398829	1.17184e-21	5.00803e-21	2.50816e-07	1.58327e-06
SPATC1L	0.00762291	0.0874944	1.10066e-09	1.37423e-07	1.00673e-07	9.51811e-06	0.0133914	0.0633021	1.11764e-32	1.85769e-31	7.49305e-19	7.12005e-17
AC233263.2	0.757219	0.904751	0.00137061	0.0117971	0.810364	0.916166	0.0654954	0.190889	1.24599e-27	1.05595e-26	1.03938e-05	4.33748e-05
AC233294.1	0.0477656	0.250615	0.144989	0.329172	0.277701	0.542859	7.65028e-05	0.0012978	2.18382e-09	3.17949e-09	1.42453e-11	2.4107e-10
AC239799.1	0.968752	0.988829	0.463075	0.66787	0.0528564	0.213099	0.00394406	0.026146	1.7242e-32	2.78191e-31	2.54011e-05	9.53984e-05
AC239802.1	0.122409	0.402379	3.0576e-05	0.000580052	0.113289	0.33227	0.0903671	0.236807	6.06741e-20	2.16082e-19	0.00050885	0.00129121
AC239803.1	0.255001	0.5721	0.0283285	0.110791	0.00637118	0.0569217	0.640142	0.799387	1.07328e-12	1.96862e-12	0.0487278	0.0660583
AC239811.1	0.475069	0.752009	0.525376	0.715495	0.0104515	0.0780954	0.00236659	0.018003	5.20554e-29	5.31316e-28	1.1366e-07	7.82572e-07
AC239811.2	0.844487	0.9403	0.231198	0.443064	0.124128	0.35042	2.87448e-06	9.02476e-05	2.53631e-40	1.15888e-38	2.14762e-10	2.75397e-09
AC239860.1	0.529686	0.786017	0.463706	0.668373	1.39119e-07	1.26058e-05	0.133114	0.30585	1.63003e-22	7.61636e-22	6.20437e-10	7.23338e-09
AC240565.2	0.36658	0.67267	0.253833	0.468465	0.0148655	0.0969443	0.000104086	0.00166685	9.73772e-38	3.14062e-36	1.90687e-07	1.24166e-06
AC241377.1	0.935609	0.977244	0.0384847	0.137987	0.980024	0.991829	0.000172128	0.00246431	2.99744e-23	1.51673e-22	5.92261e-05	0.000200707
AC241585.1	0.166041	0.467152	2.2005e-07	1.04472e-05	0.609366	0.805606	0.426077	0.631181	3.12357e-40	1.40921e-38	2.0958e-14	7.43924e-13
AC241585.3	0.309691	0.624515	0.0360689	0.131602	0.0138909	0.0928775	4.1901e-05	0.000804852	3.04745e-30	3.6725e-29	2.43486e-07	1.54334e-06
AC241929.1	0.0359692	0.215464	0.120786	0.292598	0.081243	0.273163	0.0171404	0.0751358	3.79048e-21	1.53905e-20	0.000892344	0.00209983
AC241952.1	0.835539	0.936621	0.500247	0.697178	0.0101716	0.0765361	0.0163576	0.0728646	5.03609e-34	1.0174e-32	9.67645e-07	5.29566e-06
AC242426.1	0.194454	0.503875	0.000128408	0.00186105	0.849154	0.934248	0.00842737	0.0455061	1.05239e-34	2.31085e-33	0.916283	0.924375
AC242842.1	0.000715947	0.0194867	0.112513	0.279621	0.777295	0.90054	0.0085613	0.0459507	2.63259e-08	3.58929e-08	0.0855569	0.108117
AC242842.2	0.0523232	0.263147	0.241342	0.454874	0.151009	0.390958	0.420902	0.626847	9.69779e-16	2.2921e-15	3.88757e-05	0.000138773
AC242988.1	0.224874	0.539331	0.519005	0.711136	0.424612	0.677354	0.000712766	0.00745938	1.38604e-15	3.22517e-15	5.71116e-05	0.000194709
AC243428.1	0.0453048	0.243059	0.85947	0.928763	0.824959	0.924065	0.0586173	0.177248	0.00229506	0.00248507	0.0114932	0.0189437
AC243547.1	0.085792	0.337371	0.208076	0.414395	0.00278091	0.0327134	5.51402e-07	2.20509e-05	6.21151e-37	1.85267e-35	1.07233e-08	9.40701e-08
AC243756.1	0.291749	0.607407	0.0236308	0.097254	0.228443	0.490041	0.0555004	0.170584	2.49221e-12	4.45149e-12	0.164758	0.193248
AC243756.2	0.41098	0.706842	2.59377e-06	7.84542e-05	0.78239	0.902608	0.00118676	0.0109522	8.91315e-32	1.30923e-30	0.000157107	0.000468749
AC243772.2	0.498226	0.766229	0.000214247	0.00280204	0.00037079	0.00786052	0.00306911	0.021645	1.09273e-26	8.3096e-26	0.0165979	0.0259323
AC243960.1	0.119218	0.397747	0.000299915	0.00364704	0.024886	0.133295	0.0268086	0.103477	1.8974e-12	3.41921e-12	1.36832e-07	9.24409e-07
AC244090.2	0.667458	0.861637	2.74637e-05	0.000535194	0.0137038	0.0922537	2.35706e-13	4.47946e-11	6.45957e-35	1.45408e-33	7.75909e-11	1.1013e-09
AC244102.1	0.683517	0.869719	0.0197308	0.0854446	0.0162931	0.10288	0.000641983	0.00687268	1.59642e-13	3.12574e-13	0.152352	0.180193
AC244394.1	0.952981	0.984009	0.0125811	0.0615863	0.236972	0.498969	0.695945	0.834101	1.38178e-16	3.52336e-16	4.09654e-07	2.44642e-06
AC244452.1	0.87212	0.951406	8.40155e-06	0.000207172	0.00484533	0.0473401	0.127867	0.298278	7.34823e-24	3.98896e-23	0.0291866	0.042439
AC244517.1	0.466966	0.745694	2.1899e-08	1.59417e-06	0.0378818	0.172941	0.000185033	0.00261592	3.57764e-21	1.45511e-20	2.90772e-13	7.643e-12
AC244669.1	0.639324	0.846648	1.75858e-05	0.000372441	0.00465198	0.0459951	0.851288	0.92536	2.36527e-32	3.76533e-31	7.48399e-12	1.35171e-10
AC245100.1	0.534359	0.788953	0.00073646	0.00735946	0.437559	0.687708	0.0298377	0.11134	5.77077e-34	1.15928e-32	5.60235e-07	3.24988e-06
AC245150.1	0.82962	0.934884	0.000109705	0.00162813	0.208879	0.467671	1.19622e-05	0.000292583	6.13044e-38	2.0411e-36	0.999433	1
AC245177.2	0.813406	0.927958	0.00190066	0.0151904	0.127127	0.355713	0.801074	0.89632	6.08137e-06	7.31966e-06	0.11553	0.141038
AC245389.1	0.41098	0.706842	2.59377e-06	7.84542e-05	0.78239	0.902608	0.00118676	0.0109522	8.91315e-32	1.30923e-30	0.000157107	0.000468749
AC245884.1	0.326154	0.639649	0.253231	0.467715	0.00331738	0.03676	0.00820236	0.0445826	3.12984e-16	7.74971e-16	0.000110932	0.000347218
AC245884.2	0.947475	0.982568	2.54927e-05	0.000507374	0.752701	0.887463	0.000133578	0.00201729	9.86398e-12	1.68158e-11	5.87352e-08	4.31374e-07
AC245884.3	0.858514	0.945466	0.00372709	0.0256701	0.873525	0.945523	1.15522e-05	0.000284173	4.34596e-26	3.08527e-25	3.39122e-24	9.97623e-22
AC247039.1	0.639324	0.846648	1.75858e-05	0.000372441	0.00465198	0.0459951	0.851288	0.92536	2.36527e-32	3.76533e-31	7.48399e-12	1.35171e-10
AC253572.1	0.996885	0.99861	0.0291781	0.113391	0.301987	0.567333	3.41606e-06	0.000105251	3.52977e-16	8.70285e-16	1.96167e-09	2.03511e-08
AC253572.2	0.0311961	0.198296	0.0310118	0.118061	0.875854	0.946696	7.17957e-05	0.00124239	1.81841e-29	1.97424e-28	1.54233e-09	1.63886e-08
AC253576.3	0.490216	0.761887	0.524485	0.714998	5.01416e-05	0.00161196	2.8342e-07	1.25753e-05	3.58959e-27	2.88605e-26	0.00257443	0.00523838
ACAA1	0.44582	0.730685	0.503413	0.699411	0.00662926	0.0580838	0.000722739	0.00752351	2.41864e-21	9.99235e-21	1.8404e-11	3.02855e-10
ACAA2	0.814613	0.92817	0.682192	0.823642	0.197268	0.453001	0.562413	0.741197	6.1906e-14	1.25099e-13	1.89076e-05	7.33322e-05
ACACA	0.705638	0.879943	0.957748	0.979924	0.126285	0.354231	0.000817817	0.00826088	9.88392e-33	1.65438e-31	0.0790208	0.100743
ACACB	0.0376823	0.221221	0.12471	0.298967	0.538014	0.761231	0.0014849	0.0128946	2.55379e-34	5.31935e-33	0.00664573	0.0118403
ACAD10	0.309465	0.624508	0.0874165	0.236741	0.129737	0.358929	0.67414	0.821119	1.26286e-27	1.06898e-26	0.00792076	0.0137877
ACAD11	0.640932	0.84759	0.176198	0.37353	0.593662	0.797095	0.0869695	0.231989	5.57482e-13	1.04595e-12	0.249117	0.280328
ACAD8	0.00432155	0.0614604	0.898159	0.949725	0.0933537	0.296783	0.0872529	0.232418	3.96638e-09	5.68536e-09	0.0565887	0.0751355
ACAD9	0.453028	0.736247	0.487685	0.686756	0.259847	0.523861	0.614167	0.781085	3.50487e-17	9.42961e-17	0.0106766	0.0177971
ACADL	0.285236	0.601772	0.724382	0.851805	0.556677	0.773263	0.655455	0.809471	1.66554e-13	3.25692e-13	4.05079e-08	3.08806e-07
ACADM	0.792972	0.918702	0.0292282	0.113483	0.601508	0.801346	0.234494	0.437864	3.42134e-12	6.04867e-12	1.32863e-05	5.38549e-05
ACADS	0.289985	0.605309	9.3424e-07	3.43541e-05	0.0141187	0.0937835	0.0704636	0.200746	3.28058e-35	7.69109e-34	3.47797e-15	1.47317e-13
ACADSB	0.00339258	0.0524805	0.427093	0.637596	0.360874	0.621416	0.00780241	0.0429964	2.78033e-21	1.14295e-20	0.00408938	0.0078159
ACADVL	0.147197	0.440812	0.0949983	0.250594	0.0640212	0.239105	0.0316086	0.115855	4.71553e-18	1.3789e-17	5.8961e-12	1.09343e-10
ACAN	0.494513	0.76384	0.11972	0.291323	0.872499	0.944782	0.527508	0.714985	8.48514e-08	1.12184e-07	0.00156941	0.00341298
ACAP1	0.272659	0.588898	0.0485636	0.160917	0.964887	0.984876	0.326822	0.538476	3.1777e-11	5.22921e-11	1.12525e-05	4.65872e-05
ACAP2	0.528195	0.785037	0.154309	0.342617	0.14808	0.386488	4.66525e-08	2.74923e-06	2.21945e-31	3.07899e-30	1.90496e-06	9.61434e-06
ACAP3	0.387753	0.689207	0.538679	0.725729	0.626861	0.817622	0.147271	0.326787	2.25754e-24	1.30184e-23	4.25106e-09	4.09562e-08
ACAT1	0.819392	0.930121	0.269266	0.484647	0.359416	0.620755	0.557004	0.7371	0.000370512	0.000414026	0.0119093	0.0195171
ACAT2	0.0027422	0.0468411	0.152494	0.340204	0.76155	0.891944	0.576812	0.75228	6.49024e-10	9.76377e-10	0.00108808	0.00249643
ACBD3	0.649473	0.852897	0.0811819	0.225135	0.838781	0.929081	0.060478	0.181023	7.19924e-06	8.63853e-06	0.0317912	0.0456331
ACBD4	0.520602	0.780776	0.929173	0.965596	0.277344	0.542388	0.0146246	0.0673234	2.91563e-19	9.65211e-19	8.00137e-07	4.4631e-06
ACBD5	0.0181991	0.147806	0.00145544	0.0123454	0.130728	0.359967	0.24226	0.446848	1.29333e-13	2.54903e-13	8.0699e-05	0.000263295
ACBD6	0.0273847	0.18418	0.929679	0.965839	0.344918	0.607212	0.156369	0.339228	2.44089e-10	3.78006e-10	0.374705	0.405339
ACBD7	0.0732093	0.311549	0.0148402	0.0693717	0.761621	0.891944	0.912329	0.957484	6.95281e-10	1.04436e-09	0.00336419	0.00660927
ACCS	0.24535	0.561118	0.0616789	0.188844	0.737379	0.878855	0.729208	0.854416	2.00742e-21	8.39031e-21	1.72362e-06	8.80467e-06
ACCSL	0.266683	0.583977	0.271226	0.486965	0.337082	0.600625	0.19931	0.396833	0.48196	0.485123	0.245758	0.277071
ACD	0.530037	0.786034	0.024915	0.101067	0.021501	0.121579	0.00258672	0.0192106	2.64025e-18	7.91889e-18	1.42587e-08	1.22064e-07
ACE	0.00647618	0.0791553	0.562515	0.741707	0.340449	0.603666	0.342389	0.553841	7.22662e-15	1.58262e-14	5.20645e-05	0.000179699
ACE2	0.154162	0.45037	0.089809	0.24068	0.610408	0.806429	0.929066	0.966344	0.295657	0.299492	0.543779	0.569725
ACER1	0.528614	0.785225	0.00874469	0.0479551	0.0787149	0.268579	0.280059	0.490001	3.5309e-19	1.15836e-18	2.12023e-10	2.72794e-09
ACER2	0.485746	0.759199	0.615158	0.779198	0.798476	0.910924	0.773958	0.879963	3.80581e-16	9.35337e-16	1.64787e-08	1.38505e-07
ACER3	0.615891	0.833045	0.668894	0.814915	0.204879	0.462515	0.108511	0.267449	4.28671e-13	8.11934e-13	0.000582593	0.00145108
ACHE	0.389378	0.690154	0.0656047	0.196796	0.0736609	0.258582	0.00412539	0.0270429	5.58432e-13	1.04755e-12	2.7291e-07	1.70568e-06
ACIN1	0.130715	0.41464	0.255114	0.469628	0.589323	0.794159	0.315925	0.527032	1.10909e-15	2.60587e-15	0.00451937	0.00852044
ACKR2	0.104758	0.373761	0.0090216	0.0489487	0.539972	0.762587	0.498037	0.692663	3.04793e-20	1.11773e-19	0.0782961	0.0999475
ACKR3	0.104581	0.373504	0.141379	0.323646	0.203712	0.46103	0.489232	0.685995	3.51638e-07	4.48956e-07	0.223932	0.254725
ACKR4	0.332563	0.644411	0.136918	0.317118	0.224296	0.484925	0.00501403	0.0312787	6.68598e-12	1.15568e-11	0.0239241	0.0357348
ACLY	0.0721485	0.309198	0.0546263	0.174257	0.835603	0.927656	0.258953	0.465241	2.51336e-13	4.85337e-13	0.0160617	0.0252175
ACMSD	0.991689	0.997261	0.879238	0.940416	0.116028	0.336697	0.677759	0.823763	4.06832e-08	5.48444e-08	0.046001	0.0628657
ACN9	0.189661	0.497624	0.944369	0.973518	0.411446	0.666451	0.00199922	0.0159071	6.97392e-13	1.29745e-12	8.30028e-05	0.000270074
ACO1	0.693684	0.874713	0.000326921	0.00391339	0.275286	0.540222	0.226212	0.428765	2.58915e-14	5.41401e-14	2.32268e-05	8.82199e-05
ACO2	0.226318	0.540427	0.692328	0.831844	0.358646	0.619823	0.0326331	0.118198	4.69551e-18	1.37341e-17	3.15105e-07	1.93561e-06
ACOT1	0.978508	0.992934	0.190335	0.392439	0.257872	0.521522	0.670547	0.818786	4.36762e-13	8.26895e-13	7.82853e-08	5.61522e-07
ACOT11	0.702425	0.878748	0.0385385	0.13812	0.177297	0.426705	0.0163376	0.0728207	1.55472e-33	2.90579e-32	8.69191e-06	3.70796e-05
ACOT12	0.156601	0.453648	0.126172	0.301128	0.360699	0.621416	0.0624538	0.18484	7.31615e-11	1.17592e-10	0.0298736	0.0432623
ACOT13	0.43384	0.72192	0.0602359	0.18583	0.804775	0.913729	0.18727	0.381588	1.09073e-23	5.80075e-23	0.000406305	0.00106045
ACOT2	0.4045	0.701753	0.326906	0.545563	0.0523213	0.211848	0.654758	0.808959	2.03012e-16	5.10442e-16	3.83535e-05	0.000137045
ACOT4	8.27838e-05	0.00422276	0.0909007	0.242406	0.67684	0.844575	0.073494	0.206663	5.31538e-05	6.15021e-05	0.973259	0.977538
ACOT6	0.0116876	0.11452	0.0279672	0.109738	0.473114	0.714294	0.729667	0.854722	3.93615e-13	7.47646e-13	1.5644e-06	8.08364e-06
ACOT7	0.0188646	0.151107	0.0241249	0.0987386	0.454791	0.700573	0.499193	0.693407	6.61573e-07	8.31711e-07	4.5089e-06	2.06855e-05
ACOT8	0.773004	0.911152	0.218708	0.427402	0.0864917	0.284711	0.0485326	0.155814	3.42243e-14	7.07379e-14	5.56371e-06	2.49594e-05
ACOT9	0.0481368	0.251518	0.222511	0.431547	0.471702	0.713064	0.609278	0.777575	6.79283e-12	1.17386e-11	0.00219811	0.00457009
ACOX1	0.345101	0.654353	0.0144663	0.0681432	0.842657	0.93082	0.00127677	0.0115739	1.07626e-24	6.45428e-24	0.0144675	0.023067
ACOX2	0.437772	0.724502	0.122514	0.295383	0.018666	0.111534	0.475141	0.675283	6.81899e-07	8.56712e-07	0.00133245	0.00296707
ACOX3	0.38535	0.687066	0.209919	0.416376	0.209577	0.468532	0.0124831	0.060372	3.93615e-26	2.81294e-25	0.000993566	0.00230718
ACOXL	0.837284	0.937551	4.00795e-07	1.701e-05	4.20103e-06	0.000222546	0.56194	0.740757	4.69683e-32	7.13831e-31	0.00199538	0.00420477
ACP1	0.409327	0.705255	0.191244	0.393878	0.440324	0.689777	0.755158	0.869871	1.25658e-07	1.64634e-07	0.00888782	0.0152303
ACP2	0.738761	0.896119	0.0845119	0.231274	0.00291952	0.0337987	0.50093	0.694613	3.77264e-25	2.38427e-24	0.000271745	0.000748555
ACP5	0.00033809	0.0118635	0.138053	0.318511	0.0159302	0.101292	0.244807	0.449874	1.05234e-07	1.3844e-07	0.00420768	0.00800913
ACP6	0.121059	0.400269	0.014494	0.0682512	0.00562389	0.0525557	0.0435095	0.14446	7.17559e-14	1.44217e-13	2.37898e-05	9.00558e-05
ACPL2	0.0782997	0.322489	0.324213	0.542588	0.983596	0.992685	0.420742	0.626808	1.97781e-08	2.71744e-08	0.0914577	0.114716
ACPP	0.151406	0.446175	0.663137	0.811343	0.839665	0.929431	0.262239	0.469458	2.23673e-12	4.0105e-12	0.0123131	0.0200747
ACPT	0.585178	0.817559	0.229539	0.441145	0.838225	0.928909	0.0517783	0.162683	4.07628e-20	1.47321e-19	2.78338e-05	0.000103199
ACR	0.217988	0.531146	0.986085	0.993907	0.905446	0.960267	0.389565	0.598434	1.0047e-12	1.84694e-12	0.0285827	0.0416851
ACRBP	0.0930697	0.35129	0.400227	0.613113	0.106098	0.320098	0.125876	0.294625	3.17978e-12	5.63043e-12	1.01387e-06	5.51214e-06
ACRC	0.0641543	0.290722	0.916671	0.959567	0.0875318	0.287028	0.00108601	0.0102605	3.01211e-19	9.95463e-19	0.00496708	0.00923663
ACRV1	0.17973	0.485252	0.156243	0.345553	0.198644	0.454723	0.773536	0.879623	0.159994	0.163186	0.00107119	0.00246373
ACSBG1	0.0318565	0.200914	0.660676	0.809736	0.445855	0.693973	0.913442	0.957961	6.24498e-14	1.26175e-13	0.0170243	0.0265156
ACSBG2	0.503363	0.768973	0.710627	0.843366	0.0740703	0.259234	0.297509	0.508786	1.93728e-07	2.5109e-07	0.28953	0.320581
ACSF2	0.223025	0.537046	7.23797e-07	2.73654e-05	0.704324	0.86204	0.0006259	0.00675292	2.83745e-17	7.69954e-17	8.48929e-08	6.04268e-07
ACSF3	0.29575	0.611786	0.220524	0.42904	0.531827	0.757522	0.0961581	0.246894	2.07443e-25	1.352e-24	1.9198e-08	1.58568e-07
ACSL1	0.00108465	0.0254289	0.150546	0.337196	0.0737301	0.25866	0.982655	0.990728	9.74832e-15	2.11289e-14	0.0102721	0.0172029
ACSL3	0.300221	0.615372	0.956145	0.979124	0.203616	0.461029	0.0085632	0.0459507	8.67853e-09	1.21684e-08	0.0297534	0.0431317
ACSL4	0.344018	0.65396	0.127314	0.30291	0.523669	0.75273	0.013479	0.063534	7.11645e-14	1.43122e-13	0.00477312	0.00892959
ACSL5	0.145036	0.437452	0.547163	0.731106	0.736018	0.878625	0.126581	0.295791	0.0021839	0.00236673	0.138553	0.165752
ACSL6	0.514202	0.776437	0.800781	0.896508	0.894976	0.955296	0.00358339	0.0242755	0.000286423	0.000321551	0.0773003	0.0988257
ACSM1	0.0534473	0.265839	0.667449	0.813662	0.540707	0.763173	0.226477	0.428926	0.00517033	0.00553145	0.0403822	0.0561009
ACSM2A	0.87901	0.954405	1.26637e-07	6.58483e-06	0.000115945	0.00317591	0.0204727	0.0852697	2.22013e-33	4.05075e-32	0.0109697	0.0182164
ACSM2B	0.894757	0.960551	2.2548e-06	7.0483e-05	0.00095172	0.0156874	0.00513057	0.0318246	2.52218e-38	8.86477e-37	1.7138e-10	2.24004e-09
ACSM3	0.380899	0.683701	1.40803e-05	0.00031144	4.12604e-09	6.23991e-07	0.00186796	0.0151812	9.70921e-36	2.47631e-34	3.54665e-05	0.000128029
ACSM4	0.790565	0.91709	0.00420572	0.0280338	0.0241499	0.130865	0.761387	0.873393	2.61039e-06	3.18856e-06	0.000568521	0.00142096
ACSM5	0.00343645	0.0527356	0.169983	0.365513	0.433851	0.684667	0.688752	0.830713	2.10267e-08	2.88345e-08	0.030834	0.0444684
ACSS1	0.195813	0.505301	0.255598	0.469946	0.0839015	0.278957	0.116966	0.281093	1.27771e-10	2.01949e-10	0.0582252	0.0770654
ACSS2	0.181609	0.487575	0.00170071	0.0139184	0.598281	0.799458	0.0350524	0.124244	9.88445e-13	1.81815e-12	0.064801	0.0846113
ACSS3	0.0512969	0.260303	0.216681	0.425029	0.606318	0.804392	0.00879597	0.0467442	7.71079e-06	9.24098e-06	0.000108253	0.00034057
ACTA1	0.0938242	0.352621	0.0616114	0.188706	0.493775	0.729989	0.0752274	0.210107	1.23737e-08	1.71913e-08	0.117408	0.143095
ACTA2	0.701097	0.878211	0.7911	0.891664	0.0768107	0.264599	0.0491788	0.15723	2.28056e-06	2.79394e-06	0.003449	0.0067518
ACTB	0.0676996	0.298593	0.0319774	0.12073	0.0370281	0.170237	0.288641	0.49924	1.19267e-27	1.01471e-26	3.12576e-05	0.000114373
ACTBP12	0.138225	0.426967	0.492297	0.690726	0.032923	0.158989	0.116573	0.280619	7.69497e-11	1.23449e-10	0.270988	0.302143
ACTBP13	0.845467	0.940395	0.000926048	0.00871564	0.255988	0.51995	0.757293	0.871085	6.57688e-13	1.22571e-12	0.136672	0.163758
ACTBP7	0.0102487	0.105635	0.971011	0.98542	0.989138	0.995395	0.00491538	0.0308492	3.45288e-21	1.40623e-20	0.00435824	0.00825846
ACTC1	0.848118	0.941598	0.396384	0.60981	0.2249	0.485596	0.528476	0.715891	0.109447	0.112163	0.218626	0.249217
ACTG1	0.059051	0.279014	0.00176994	0.0143432	3.15973e-05	0.00111972	0.655349	0.809471	2.36897e-23	1.21504e-22	0.00924297	0.0157359
ACTG1P1	0.993655	0.997875	0.204267	0.409399	0.100876	0.310349	0.123425	0.291216	2.99045e-14	6.21203e-14	0.00304455	0.00605498
ACTG1P10	0.00596445	0.075077	0.367779	0.584176	0.000112587	0.00309182	0.00639385	0.0373018	7.68166e-29	7.65493e-28	2.57317e-05	9.63704e-05
ACTG1P12	0.696034	0.875597	0.760511	0.874698	0.700237	0.859247	0.680819	0.825648	0.00427616	0.00458421	0.734868	0.751812
ACTG1P3	0.535407	0.789875	0.0278978	0.109566	0.143445	0.379649	0.198827	0.396197	7.14383e-20	2.51994e-19	0.00175254	0.00375494
ACTG1P9	0.914917	0.968256	0.00104036	0.00953955	0.000132211	0.00350912	0.0659376	0.191871	5.10914e-21	2.0447e-20	0.829718	0.842149
ACTG2	0.0224113	0.165788	0.262404	0.477027	0.409882	0.665272	0.227528	0.430126	0.000717095	0.000792446	0.0481222	0.0653446
ACTL10	0.556067	0.800947	0.259315	0.473622	0.197343	0.453001	0.758913	0.872323	1.36553e-12	2.48452e-12	0.000660613	0.00161653
ACTL6A	0.610648	0.830015	0.504936	0.700434	0.476743	0.717092	0.652348	0.80698	0.000121212	0.000138223	0.126155	0.152604
ACTL6B	0.591573	0.821262	0.577959	0.752851	0.947143	0.977491	0.626919	0.789874	0.112771	0.115509	0.00416699	0.00794364
ACTN1	0.347108	0.655639	0.364862	0.58152	0.488045	0.72586	0.860231	0.930559	4.90635e-14	1.00023e-13	0.310641	0.341666
ACTN2	0.215314	0.528502	0.374269	0.589168	0.774773	0.899223	0.79022	0.889879	1.20922e-10	1.91391e-10	0.038688	0.054055
ACTN3	0.546362	0.796384	0.216922	0.425269	0.444896	0.693189	0.895469	0.949117	8.46489e-05	9.71793e-05	0.525366	0.552158
ACTN4	0.749715	0.901201	0.105441	0.268892	0.301435	0.566881	0.327935	0.539276	2.12324e-23	1.09449e-22	3.33062e-05	0.000121147
ACTR10	0.94312	0.980942	0.24106	0.45459	0.572221	0.782773	0.163594	0.349258	2.75412e-18	8.24431e-18	0.000962976	0.00224635
ACTR1A	0.132816	0.417786	0.473261	0.675706	0.0626555	0.235985	0.0305869	0.113309	1.34243e-10	2.11866e-10	0.000138892	0.000421678
ACTR1B	0.339526	0.649619	0.153269	0.34133	0.0891203	0.289453	0.0600917	0.180208	3.88557e-21	1.57528e-20	1.68886e-10	2.21283e-09
ACTR2	0.673631	0.864998	0.0301804	0.115923	0.303681	0.569121	0.141458	0.318229	1.08761e-12	1.99358e-12	6.22223e-05	0.000209407
ACTR3	0.202154	0.514205	0.00252884	0.0189685	0.207804	0.466748	0.142934	0.320775	1.02263e-11	1.74114e-11	0.00848752	0.0146436
ACTR3B	0.527874	0.784963	0.174777	0.371557	0.0488869	0.202654	0.0119945	0.0586097	6.35696e-09	8.99312e-09	0.0914556	0.114716
ACTR3C	0.0311415	0.198296	0.028966	0.11273	0.0636593	0.238293	0.0542262	0.167966	3.44635e-10	5.27854e-10	0.000186509	0.00054206
ACTR5	0.93803	0.978348	0.6788	0.821526	0.429175	0.68121	0.0946939	0.244322	1.91355e-07	2.48059e-07	0.0157673	0.024826
ACTR6	0.425155	0.716095	0.239354	0.452719	0.685885	0.85043	0.01764	0.0766065	3.13736e-12	5.55851e-12	0.0726817	0.0936205
ACTR8	0.285913	0.602192	0.704328	0.83979	0.525784	0.753953	0.595453	0.76695	3.42949e-10	5.25383e-10	0.367921	0.398563
ACTRT3	0.0638457	0.290454	3.5048e-08	2.35942e-06	0.963025	0.984386	0.0690292	0.197878	1.82306e-06	2.24344e-06	1.41368e-07	9.51683e-07
ACVR1	0.721587	0.8884	0.155236	0.344141	0.396108	0.654176	0.751012	0.867143	7.38784e-11	1.18682e-10	0.0867428	0.109441
ACVR1B	0.832042	0.935359	0.619084	0.781588	0.911149	0.962819	0.992406	0.995782	7.41941e-13	1.3783e-12	0.0323587	0.0463362
ACVR1C	5.41515e-06	0.000664516	0.396546	0.609812	0.432633	0.6838	0.0390447	0.133453	0.000295932	0.000332069	0.267176	0.298233
ACVR2A	0.845152	0.940311	0.00490406	0.0314851	0.181683	0.432962	0.0288218	0.108806	1.32593e-13	2.6109e-13	0.237472	0.268519
ACVR2B	0.532903	0.78789	0.00540952	0.03378	0.11466	0.334101	5.66536e-05	0.00101981	1.68398e-27	1.40496e-26	0.01283	0.0208053
ACVRL1	0.28098	0.597792	0.54343	0.729203	0.059023	0.227924	0.572726	0.749089	4.69675e-14	9.58499e-14	0.000706218	0.00171387
ACY1	0.49124	0.762411	0.126301	0.301368	0.0658976	0.243589	0.0157245	0.0709122	3.61729e-20	1.31329e-19	6.00142e-13	1.46289e-11
ACY3	0.530311	0.786096	0.473478	0.675829	0.248104	0.510886	0.21542	0.416431	0.000715558	0.000790788	0.00773694	0.0135115
ACYP1	0.684006	0.869842	0.446164	0.652682	0.0594171	0.228879	0.859927	0.930467	7.41917e-10	1.11215e-09	0.0511358	0.0688446
ACYP2	0.849634	0.942178	0.861234	0.929678	0.717305	0.869394	0.392285	0.600913	1.10594e-08	1.54081e-08	0.0029622	0.00590871
AD000092.3	0.824041	0.932463	0.00842278	0.0466785	0.186173	0.438817	0.712577	0.844094	3.42469e-09	4.92732e-09	0.262735	0.29379
AD000671.6	0.124005	0.404832	0.000497972	0.00542565	0.00137337	0.0202007	0.00397485	0.0262807	1.15401e-18	3.58333e-18	1.22131e-08	1.05927e-07
ADA	0.396703	0.696068	0.808762	0.900605	0.173953	0.422289	0.254547	0.460756	4.11474e-09	5.88858e-09	0.000250398	0.00069663
ADAD2	0.0279026	0.186294	0.889069	0.94528	0.693865	0.85494	0.906953	0.954548	0.000700235	0.000774213	0.307471	0.338387
ADAL	0.297593	0.613087	0.136421	0.316411	0.00108305	0.0172396	0.16866	0.355933	9.82639e-15	2.12852e-14	2.28599e-05	8.6965e-05
ADAM10	0.588329	0.819296	0.00273858	0.020234	0.762259	0.892336	0.000436452	0.00511896	8.63347e-24	4.63625e-23	0.0427246	0.0589585
ADAM11	0.134179	0.419676	0.608831	0.774184	0.729256	0.875759	0.593459	0.765243	5.32687e-10	8.0639e-10	0.287544	0.318611
PPDPF	0.371775	0.677074	4.13134e-10	6.11866e-08	0.000206733	0.00503925	0.969019	0.984536	3.9909e-34	8.13909e-33	2.78819e-16	1.48946e-14
ADAM15	0.653154	0.854358	0.030589	0.116971	0.0228648	0.12668	0.0255292	0.0998252	2.27301e-35	5.49696e-34	8.23046e-17	5.079e-15
ADAM17	0.389626	0.690297	0.0014627	0.0123911	0.983183	0.992679	0.149853	0.330332	8.3468e-12	1.43192e-11	0.0180616	0.0279165
ADAM19	0.00106305	0.0250867	0.475713	0.677719	0.842206	0.930532	0.0198026	0.0832539	6.00681e-15	1.3248e-14	0.0163514	0.0256124
ADAM1A	0.693645	0.874713	0.0165849	0.0755857	0.0141011	0.0937727	0.00110478	0.0103686	1.59146e-23	8.30338e-23	0.366114	0.396885
ADAM1B	0.440256	0.726151	0.00383303	0.0261233	0.130406	0.359524	0.0286207	0.108366	1.02011e-17	2.88323e-17	0.00294591	0.00588223
ADAM20	0.9108	0.96667	0.000463731	0.00514126	0.26845	0.532118	3.33993e-06	0.000103202	6.53385e-39	2.46598e-37	0.0362246	0.0510716
ADAM21	0.295851	0.611786	0.351154	0.569057	0.324911	0.589462	0.751849	0.867782	4.47371e-15	9.96193e-15	0.00101545	0.00235214
ADAM21P1	0.050382	0.258037	0.881367	0.941088	0.145497	0.382531	0.130612	0.302187	9.89603e-07	1.23341e-06	0.00303918	0.00604538
ADAM22	0.596402	0.823778	0.0904786	0.24173	0.140272	0.374716	0.00510556	0.0316884	2.95651e-14	6.14629e-14	0.0876287	0.110455
ADAM23	0.148724	0.442239	0.0670333	0.199631	0.312149	0.57778	0.361041	0.571982	3.52269e-08	4.76534e-08	0.158101	0.186294
ADAM28	0.553801	0.800322	0.640911	0.796917	0.455939	0.701381	0.874991	0.938677	1.13525e-13	2.24903e-13	0.0783489	0.100008
ADAM29	0.989276	0.996293	0.0570117	0.179179	0.000475676	0.00941487	0.201607	0.399432	1.06982e-19	3.70078e-19	0.103307	0.127699
ADAM32	0.696792	0.875969	9.01304e-08	5.04326e-06	2.07735e-17	2.4784e-14	0.00581048	0.0347673	3.74246e-48	4.39177e-46	0.00016347	0.00048528
ADAM33	0.0176203	0.145254	0.609056	0.77433	0.328755	0.592812	0.20924	0.408866	5.43843e-08	7.28028e-08	2.08595e-05	8.01356e-05
ADAM3A	0.089576	0.344925	5.34059e-05	0.000899522	0.313926	0.57894	0.465661	0.666893	1.04146e-25	7.04863e-25	9.46431e-07	5.19678e-06
ADAM5	0.774885	0.912017	0.240906	0.454491	0.103001	0.313905	0.782277	0.885297	4.25573e-10	6.4794e-10	0.38341	0.413755
C7orf50	0.0879769	0.341708	0.00252406	0.0189534	0.0240896	0.130704	0.431263	0.636094	1.39465e-28	1.34005e-27	7.05298e-17	4.41582e-15
ADAM9	0.106614	0.377063	0.0779158	0.219288	0.364514	0.624089	0.262446	0.469654	7.90341e-12	1.35802e-11	0.0376337	0.0528018
ADAMDEC1	0.0874704	0.34048	0.782446	0.886816	0.00212594	0.0271249	0.24497	0.450021	0.00142124	0.00155229	0.0564102	0.0749263
ADAMTS1	0.0829946	0.331469	0.00857284	0.0472419	0.0192929	0.113573	0.101056	0.254717	1.0379e-18	3.23545e-18	0.297108	0.328193
ADAMTS10	0.328977	0.641849	0.0813576	0.225435	0.860827	0.93942	0.510789	0.701708	3.45946e-24	1.95454e-23	6.7209e-05	0.000224178
ADAMTS12	0.437446	0.724299	0.591992	0.762995	0.0834602	0.278222	0.17001	0.357775	8.32539e-05	9.56034e-05	0.0126383	0.0205441
ADAMTS13	0.117426	0.394575	0.401883	0.614746	0.659404	0.834876	0.605214	0.774577	1.23445e-12	2.25252e-12	2.89893e-07	1.80291e-06
ADAMTS14	0.197868	0.507871	0.230069	0.441777	0.10258	0.3135	0.487307	0.684654	5.16997e-11	8.39193e-11	0.00183414	0.00390445
ADAMTS15	0.0201389	0.156527	0.36984	0.5856	0.392189	0.651121	3.97324e-05	0.000774386	2.44615e-09	3.55035e-09	0.0591518	0.0781233
ADAMTS16	0.416068	0.710316	0.165994	0.360037	0.160228	0.403756	0.904389	0.953317	5.28717e-13	9.94063e-13	0.111555	0.136746
ADAMTS17	0.856748	0.945312	0.602671	0.770166	0.24553	0.508022	0.0772943	0.214125	5.43878e-15	1.20348e-14	0.00747726	0.0131209
ADAMTS18	0.247794	0.56374	0.800567	0.896453	0.362564	0.622858	0.723799	0.850869	0.100581	0.10317	0.00144244	0.00317381
ADAMTS19	0.104813	0.37383	0.0671141	0.199759	0.514583	0.747374	0.0118778	0.0581172	0.000306443	0.000343631	0.0192545	0.029535
ADAMTS2	0.0928395	0.351186	0.716464	0.847088	0.543963	0.765604	0.393666	0.60175	6.26862e-10	9.44228e-10	0.00315375	0.00624671
ADAMTS20	0.550488	0.798712	0.0134911	0.0646311	0.796331	0.910074	0.0266517	0.103107	1.78614e-10	2.79023e-10	8.10859e-14	2.49116e-12
ADAMTS3	0.617044	0.833767	0.063595	0.192705	0.230451	0.491599	0.713821	0.844915	0.0111436	0.0117748	0.0402798	0.0559768
ADAMTS4	0.00126868	0.0282918	0.374581	0.589573	0.0844526	0.280355	0.948046	0.976453	9.07005e-20	3.15841e-19	0.00059303	0.00147382
ADAMTS5	0.000830294	0.0212522	0.247344	0.461233	0.623644	0.81529	0.0142269	0.0659683	1.12514e-09	1.66775e-09	6.60312e-05	0.000220806
ADAMTS6	0.0211658	0.160756	0.456373	0.662114	0.0170318	0.105558	0.0181748	0.0783742	3.31994e-12	5.87424e-12	0.467423	0.495919
ADAMTS7	0.00755699	0.0869972	0.875286	0.938067	0.332585	0.59678	0.448002	0.651894	9.43613e-16	2.23148e-15	0.000104218	0.000329808
ADAMTS7P1	0.285072	0.601663	0.722818	0.850561	0.353484	0.614711	0.879944	0.940621	0.00294894	0.00317851	0.536039	0.562274
ADAMTS7P2	0.294593	0.611068	0.82991	0.912747	0.0266882	0.13884	0.1135	0.275867	1.79609e-05	2.11882e-05	0.386321	0.416478
ADAMTS7P3	0.883148	0.956267	0.137973	0.318393	0.78731	0.904773	0.436126	0.641023	0.450334	0.45365	0.661506	0.682416
ADAMTS7P4	0.0796633	0.324686	0.000112472	0.00166231	0.332618	0.59679	0.84462	0.921751	7.85313e-21	3.07692e-20	0.0533142	0.0713837
ADAMTS8	0.00984914	0.103025	0.0398477	0.141408	0.60787	0.805126	0.256469	0.462673	7.21598e-07	9.05529e-07	0.00689024	0.0122201
ADAMTS9	2.71707e-05	0.00205454	0.120143	0.29202	0.273791	0.538431	0.0162706	0.0725972	1.67021e-07	2.17301e-07	0.0436693	0.0600691
ADAMTSL1	0.0220244	0.164627	0.117306	0.287639	0.00456254	0.0454854	0.575884	0.751435	6.8083e-08	9.05482e-08	0.0336776	0.047937
ADAMTSL2	0.941688	0.980354	0.00266738	0.0198002	0.0791011	0.269207	0.851196	0.925353	3.37738e-22	1.52661e-21	0.00201346	0.00423456
ADAMTSL3	0.0783134	0.322489	0.0014	0.0120068	0.00266302	0.0316833	0.551113	0.732142	3.46949e-41	1.73273e-39	1.03326e-17	7.7046e-16
ADAMTSL4	0.626468	0.839212	0.021186	0.0899707	0.000302941	0.00675562	0.147624	0.32735	2.34323e-10	3.63249e-10	4.01339e-05	0.00014286
ADAMTSL4-AS1	0.620476	0.835721	0.0152284	0.0708009	0.00375109	0.0399379	0.620502	0.785411	3.11537e-26	2.25034e-25	0.0178263	0.0275866
ADAMTSL5	0.0714713	0.30777	0.360108	0.577489	0.0109305	0.0801358	0.797809	0.89425	8.50024e-08	1.12375e-07	3.2257e-07	1.97412e-06
ADAP1	2.30524e-06	0.000365722	0.657471	0.807226	0.702254	0.860438	0.115704	0.279463	3.87241e-07	4.93532e-07	0.248082	0.279325
ADAP2	0.208025	0.520669	0.282775	0.499104	0.662741	0.836915	0.350946	0.562114	1.93461e-13	3.76729e-13	0.000134245	0.000409273
ADAR	0.934994	0.977175	0.101694	0.262037	0.348889	0.610752	0.0534123	0.166188	2.25828e-21	9.35867e-21	0.134226	0.161169
ADARB1	0.333242	0.644555	0.353682	0.571549	0.822559	0.922426	0.30844	0.520215	2.28778e-17	6.26578e-17	0.110351	0.135471
ADARB2	1.00328e-07	5.85446e-05	0.107372	0.271944	0.451742	0.698019	0.788997	0.889052	1.87673e-07	2.43434e-07	0.248868	0.280077
ADAT1	0.425945	0.716469	0.014516	0.0682934	0.0710385	0.25333	0.006114	0.0361404	1.99177e-16	5.01152e-16	0.0189243	0.0290887
ADAT2	0.583317	0.816287	0.835459	0.915711	0.0519599	0.210922	0.182137	0.374906	2.86809e-14	5.97287e-14	0.00215787	0.00449687
ADAT3	0.569444	0.808706	7.64751e-06	0.00019141	0.112012	0.330328	0.926701	0.965126	1.57541e-31	2.23166e-30	5.91837e-12	1.09661e-10
ADC	0.0781228	0.32226	0.614259	0.778426	0.267116	0.531345	0.00763898	0.0423348	3.98731e-11	6.5245e-11	0.000699502	0.00170007
ADCK1	0.784427	0.914724	0.00836347	0.0464337	0.258626	0.522384	0.00146167	0.0127495	8.04019e-11	1.28805e-10	0.00036454	0.000965766
ADCK2	0.477626	0.753318	0.558861	0.73942	0.0661865	0.243939	0.0101121	0.0516738	1.44738e-16	3.68493e-16	1.46213e-07	9.80176e-07
ADCK3	0.339485	0.649598	0.257296	0.471536	0.797548	0.910593	0.0524158	0.163895	9.23909e-09	1.29299e-08	6.25754e-06	2.76608e-05
ADCK4	0.651622	0.853704	0.729225	0.855416	0.635635	0.822949	0.242366	0.446951	8.44838e-28	7.30391e-27	9.93265e-10	1.09721e-08
ADCK5	0.550572	0.79878	0.732816	0.857797	0.227171	0.488877	0.171924	0.36035	1.2738e-21	5.42217e-21	4.71526e-06	2.15401e-05
ADCY1	0.290216	0.605557	0.362797	0.579693	0.4024	0.659132	0.0818204	0.222839	4.63318e-05	5.37563e-05	0.315137	0.346149
ADCY10	0.866264	0.948456	0.0327248	0.122754	0.903647	0.959213	0.373085	0.582987	5.22929e-06	6.30716e-06	0.68445	0.704393
ADCY10P1	0.651618	0.853704	0.00322848	0.0230261	0.0224148	0.125125	1.69607e-05	0.000392132	1.44749e-29	1.60066e-28	5.13458e-05	0.000177561
ADCY2	0.484174	0.757845	0.598125	0.767125	0.166608	0.411822	0.836776	0.917714	5.33768e-15	1.18172e-14	0.138738	0.165928
ADCY3	0.634786	0.843671	0.5221	0.713389	0.515332	0.747906	0.217483	0.418837	5.28998e-23	2.599e-22	2.01724e-06	1.01429e-05
ADCY4	0.0227009	0.166895	0.0168509	0.0763766	0.519917	0.750437	0.0121886	0.059318	5.2661e-06	6.35084e-06	0.000313054	0.000847131
ADCY5	1.63217e-05	0.00141906	0.112649	0.279702	0.808345	0.915401	0.632146	0.793601	9.45921e-12	1.61578e-11	0.0939791	0.117508
ADCY6	0.0105162	0.107438	0.276448	0.491939	0.643244	0.826773	0.462537	0.664102	3.98826e-27	3.19343e-26	5.17471e-05	0.000178747
ADCY7	0.124527	0.405685	0.328341	0.546683	0.750105	0.886105	0.903716	0.953116	6.20817e-31	8.17415e-30	2.24401e-05	8.5565e-05
ADCY8	0.39907	0.697601	0.0731952	0.210932	0.383538	0.642223	0.429021	0.633733	6.06838e-11	9.80354e-11	0.0165846	0.0259134
ADCY9	0.225165	0.539768	0.0550421	0.175009	0.996496	0.998287	0.24416	0.449158	4.15803e-23	2.06986e-22	0.043769	0.0601793
ADCYAP1	0.0323094	0.202641	0.713102	0.845093	0.861148	0.93955	0.169727	0.357518	0.584959	0.587559	0.275248	0.306362
ADCYAP1R1	0.33427	0.645312	0.811784	0.902379	0.573454	0.783709	0.108693	0.267805	1.6307e-12	2.95247e-12	0.0546623	0.0728763
ADD1	0.328556	0.641665	0.00106269	0.00970706	0.757896	0.890509	0.0386744	0.132758	1.5651e-25	1.03353e-24	0.0175819	0.0272685
ADD2	0.265117	0.582139	0.487314	0.68646	0.0360192	0.167355	0.0271208	0.104376	9.37703e-11	1.4953e-10	0.288406	0.319468
ADD3	0.00174131	0.0347468	0.0597352	0.184571	0.454459	0.700309	0.00682066	0.0390701	2.80831e-13	5.39769e-13	0.0141829	0.0226739
ADGB	0.0150596	0.131352	0.74532	0.866019	0.760714	0.891701	0.781547	0.884752	3.7423e-08	5.057e-08	0.0175258	0.0271903
ADH1A	0.994836	0.998153	0.142368	0.32539	0.144703	0.381576	0.116209	0.280151	2.76633e-10	4.26712e-10	0.0109782	0.0182292
ADH1B	0.00225736	0.0411517	0.79496	0.894185	0.785894	0.904113	0.876569	0.939283	0.0105165	0.0111236	0.580779	0.605272
ADH1C	0.187916	0.495032	0.256573	0.47081	0.271427	0.535596	0.984911	0.991793	0.0153356	0.0161138	0.173671	0.202728
ADH4	0.0125333	0.118937	4.02992e-05	0.000719389	6.69807e-05	0.00203453	0.64675	0.804225	1.52381e-29	1.67815e-28	0.145065	0.172524
ADH5	0.399721	0.69796	0.117791	0.288463	0.0378104	0.172761	0.684129	0.827914	1.17573e-08	1.63634e-08	0.0878473	0.110705
ADH5P3	0.607727	0.828955	1.15249e-06	4.02434e-05	0.260377	0.52435	3.79303e-05	0.000747108	1.07513e-30	1.37677e-29	0.000282957	0.000775262
ADH6	0.761502	0.905894	0.122458	0.295282	0.996165	0.998171	0.166974	0.353917	2.72569e-13	5.24781e-13	0.0522869	0.070135
ADH7	0.409577	0.705515	1.62545e-13	1.02666e-10	7.59283e-10	1.39364e-07	0.0557705	0.171129	1.3528e-61	2.07509e-58	1.05638e-35	1.74506e-32
ADHFE1	0.298355	0.61395	0.72666	0.853289	0.833517	0.927289	0.416248	0.622704	1.16755e-07	1.5325e-07	0.0966967	0.120506
ADI1	0.889297	0.958574	0.0255649	0.102733	0.458882	0.704049	0.00770038	0.0425868	1.6726e-12	3.02656e-12	4.26192e-05	0.000150756
ADIG	0.132104	0.416828	0.238723	0.452079	0.116657	0.337856	0.327288	0.538873	0.0557702	0.0576327	0.213493	0.244078
ADIPOQ	0.183664	0.489732	1.41868e-05	0.000313117	0.133124	0.363489	0.531616	0.718062	6.96822e-34	1.3843e-32	2.27698e-12	4.75664e-11
ADIPOR1	0.15952	0.458558	0.00617228	0.0370633	0.209333	0.468255	0.284439	0.494402	9.56428e-12	1.63317e-11	0.000872058	0.00205683
ADIPOR2	0.00228331	0.0415192	0.114143	0.282171	0.632051	0.821049	0.0086243	0.04619	3.6693e-11	6.01329e-11	0.00167353	0.0036058
ADIRF	3.90754e-07	0.000113398	0.00495783	0.0317346	0.244011	0.506636	0.12013	0.286158	6.77805e-11	1.09196e-10	0.000119917	0.000371498
ADK	0.993936	0.997875	0.326544	0.545341	0.0857851	0.283116	0.555673	0.735883	3.61595e-09	5.19727e-09	0.00106604	0.00245371
MPG	0.161637	0.461481	2.61134e-11	6.35624e-09	0.00156226	0.0218991	0.782272	0.885297	2.96836e-26	2.15356e-25	3.73419e-16	1.95114e-14
ADM2	0.469416	0.747882	0.329948	0.548085	0.018582	0.111311	0.529061	0.71635	3.76977e-09	5.41182e-09	3.87091e-09	3.76484e-08
ADM5	0.0303031	0.195478	0.952333	0.977932	0.358035	0.619241	0.0125972	0.0608056	4.46006e-07	5.66208e-07	0.0114478	0.0188804
ADNP	0.192098	0.500947	0.402545	0.615279	0.773876	0.898876	0.424836	0.630029	8.5147e-08	1.1256e-07	0.568043	0.592891
ADNP2	0.273033	0.589351	0.441157	0.648665	0.426154	0.678397	0.0150276	0.0685032	2.73393e-11	4.51659e-11	0.0360784	0.0508822
ADO	0.153234	0.448631	0.518122	0.710516	0.874077	0.945719	0.0165435	0.073449	2.81486e-16	6.99805e-16	0.00255481	0.00520672
ADORA1	0.849008	0.94205	0.526101	0.716062	0.134068	0.36486	0.119092	0.284546	3.32257e-16	8.20894e-16	8.10141e-09	7.30385e-08
ADORA2A	0.00398527	0.0583672	0.00613815	0.0368925	0.955698	0.981569	2.18708e-05	0.000478284	1.81021e-18	5.51798e-18	1.64793e-07	1.0926e-06
ADORA2B	0.161451	0.461213	0.036565	0.132753	0.0336432	0.161103	0.0261561	0.101684	0.000247919	0.000279024	0.00790446	0.0137637
ADORA3	0.189437	0.497184	0.613391	0.777685	0.0242344	0.131155	0.0113725	0.0563897	1.04389e-06	1.29979e-06	0.00713162	0.0125942
ADPGK	0.971639	0.989799	0.474641	0.677045	0.207785	0.466748	0.756302	0.870583	4.66289e-13	8.80932e-13	0.00248185	0.00508033
ADPRH	0.378948	0.681809	0.0874431	0.236758	0.24268	0.505258	0.435048	0.639951	3.88374e-13	7.38016e-13	4.35278e-06	2.00635e-05
ADPRHL1	0.239518	0.554511	0.15688	0.346534	0.412057	0.667071	0.210815	0.410561	1.22695e-07	1.6082e-07	0.0354661	0.0501273
ADPRHL2	0.810364	0.926281	0.205345	0.410823	0.00209546	0.0268657	2.17629e-05	0.000477383	1.00458e-19	3.48181e-19	2.6469e-11	4.21678e-10
ADPRM	0.947804	0.982655	0.772456	0.880953	0.945143	0.977037	0.580427	0.75529	2.69237e-13	5.18645e-13	0.0319233	0.0457798
ADRA1A	0.842303	0.939599	0.916607	0.959546	0.235142	0.497163	0.075562	0.210689	3.4037e-17	9.17119e-17	0.00892966	0.0152918
ADRA1B	0.0790396	0.323741	0.654178	0.805438	0.236509	0.498384	0.422223	0.627712	4.26488e-05	4.95501e-05	0.0101634	0.0170501
ADRA1D	0.726744	0.891157	0.0632781	0.191935	0.079744	0.27024	0.0212393	0.0875124	4.05585e-07	5.16236e-07	2.85049e-07	1.77639e-06
ADRA2A	0.0136175	0.124282	0.34701	0.56461	0.11464	0.334087	0.194141	0.390191	0.0282069	0.0294078	0.391652	0.421667
ADRA2B	0.0201794	0.156558	0.948853	0.975985	0.235624	0.497307	0.475515	0.675644	7.26931e-06	8.72065e-06	0.190173	0.219828
ADRA2C	0.000443545	0.0143451	0.00920313	0.0495828	0.918119	0.96539	0.69663	0.834334	5.00186e-05	5.79494e-05	0.0393249	0.0548342
ADRB1	0.0816795	0.328661	0.49478	0.693164	0.92325	0.967308	0.886895	0.94498	0.00807867	0.00858009	0.0328642	0.0469566
ADRB2	0.0861596	0.338074	0.841671	0.91928	0.20888	0.467671	0.29122	0.502043	9.51358e-12	1.62481e-11	0.195385	0.225306
ADRB3	0.1389	0.428205	5.5953e-12	1.62377e-09	3.04008e-13	1.38906e-10	0.0316398	0.115872	3.66891e-49	4.95534e-47	0.217148	0.247729
ADRBK1	0.347663	0.655952	0.451255	0.657488	0.240576	0.50319	0.00196406	0.0157264	1.00486e-26	7.66587e-26	1.17473e-07	8.05726e-07
ADRBK2	0.058062	0.276759	0.440646	0.648142	0.361975	0.622232	0.0072916	0.0409485	9.0074e-20	3.13863e-19	0.0295544	0.0428983
ADRM1	0.782702	0.913879	0.000252653	0.00318656	0.123975	0.350172	0.0287413	0.108685	7.66403e-23	3.7052e-22	3.43712e-12	6.8487e-11
ADSL	0.00336622	0.0523236	0.851591	0.924455	0.208444	0.467369	0.336505	0.548372	5.76352e-06	6.94293e-06	0.0090567	0.0154654
ADSS	0.155039	0.452048	0.0770714	0.217777	0.713902	0.867729	0.406513	0.613612	8.95962e-08	1.1831e-07	0.0298287	0.0432165
ADSSL1	0.0260846	0.180595	0.207332	0.413463	0.424146	0.676862	0.21747	0.418837	3.07673e-05	3.59502e-05	9.084e-05	0.000292472
ADTRP	0.0569155	0.273704	0.171328	0.366961	0.286224	0.551716	0.580938	0.755641	1.52443e-08	2.10772e-08	0.169562	0.198247
AEBP1	0.161849	0.46151	0.110251	0.276336	0.560769	0.775585	0.524281	0.712411	3.87807e-22	1.73865e-21	1.37755e-08	1.18426e-07
AEBP2	0.830272	0.93501	0.55424	0.735801	0.0518869	0.21073	0.0368138	0.128552	2.38048e-14	4.99616e-14	0.000325584	0.000875631
AEN	0.298942	0.614358	0.0313322	0.118943	0.0420352	0.184027	0.619168	0.78472	7.83751e-16	1.86991e-15	0.00495283	0.00921442
AES	0.147841	0.441027	0.021644	0.0912455	0.00105336	0.0169317	2.29597e-05	0.000495076	9.0073e-26	6.16417e-25	2.12095e-10	2.72794e-09
AF121898.1	0.936232	0.977518	0.00332602	0.0235575	0.00624552	0.0563747	0.324351	0.535864	3.39044e-13	6.47025e-13	0.999341	1
AF131215.5	0.689058	0.871929	1.84544e-11	4.60824e-09	6.03193e-12	1.88422e-09	0.421206	0.626847	1.44582e-48	1.80517e-46	2.9034e-07	1.80464e-06
AF165138.7	0.227942	0.542018	0.0121374	0.0602565	0.489399	0.72691	0.624308	0.787999	1.96007e-06	2.40818e-06	0.839245	0.851015
AF186192.5	0.27238	0.588881	0.0591459	0.18339	0.0589368	0.227737	2.53146e-09	2.06703e-07	4.92051e-19	1.58518e-18	9.65432e-08	6.75771e-07
AF196779.12	0.176133	0.479534	0.000258135	0.00324938	0.161017	0.404799	0.048084	0.154999	1.57265e-16	3.99299e-16	0.00263545	0.0053433
AF241725.1	0.269737	0.586593	0.00740142	0.0426012	0.1263	0.354231	0.201033	0.398778	1.0082e-11	1.71779e-11	2.04416e-05	7.86286e-05
AF241726.4	0.640114	0.847344	1.77965e-06	5.84373e-05	0.171224	0.418017	0.252739	0.458586	4.26201e-24	2.38289e-23	0.000625275	0.00154345
AFAP1	0.0564679	0.27324	0.615557	0.779427	0.940242	0.974785	0.263316	0.470833	4.99668e-12	8.72601e-12	0.0857447	0.108335
AFAP1L1	1.96574e-05	0.001587	0.898422	0.949863	0.0426097	0.185586	0.44175	0.645881	4.33223e-09	6.19241e-09	0.000145668	0.00043915
AFAP1L2	0.000293177	0.0107467	0.0327707	0.122862	0.298621	0.564288	0.0627311	0.185421	0.329679	0.333483	0.00504489	0.00935894
AFF1	0.936468	0.977669	6.96323e-05	0.00112687	0.132476	0.362503	3.3387e-12	5.23348e-10	1.44761e-45	1.26371e-43	5.74934e-05	0.000195638
AFF2	0.00235191	0.0424578	0.18725	0.388633	0.460371	0.705087	0.00201398	0.015983	9.94405e-10	1.47866e-09	0.0125722	0.0204505
AFF3	0.755922	0.904115	0.0206085	0.0881433	0.650649	0.831163	0.000386619	0.00464614	3.37368e-24	1.90808e-23	0.0127212	0.0206553
AFF4	0.982568	0.993867	0.00238299	0.0181535	0.0110318	0.080526	6.09109e-07	2.40453e-05	1.18866e-27	1.01175e-26	4.32619e-05	0.000152779
AFG3L1P	0.824238	0.932587	4.38352e-05	0.000768367	0.000530354	0.010097	5.6713e-09	4.33421e-07	4.86342e-40	2.13583e-38	0.00125072	0.00281279
AFG3L2	0.943249	0.981028	0.391658	0.60549	0.417715	0.672447	0.565705	0.743438	4.5388e-10	6.89814e-10	0.0629702	0.0824665
AFMID	0.00885607	0.0963934	0.2612	0.47553	0.847552	0.933489	5.06913e-05	0.000940064	0.00955163	0.0101185	0.00839082	0.0144989
AFP	0.999201	0.999573	0.357204	0.57512	0.625786	0.816921	0.352105	0.563489	0.0500311	0.0517642	1.38308e-05	5.5867e-05
AFTPH	0.0498602	0.256467	0.0479746	0.159705	0.179004	0.429222	0.0358768	0.1262	8.65336e-09	1.21352e-08	0.00118155	0.00267797
AGA	0.55188	0.799549	0.00445531	0.0293022	0.276707	0.541609	0.0837849	0.226296	5.38329e-11	8.72895e-11	0.000971864	0.0022629
AGAP1	0.0134124	0.123168	0.0116877	0.0588853	0.776892	0.900462	0.0005045	0.00572327	4.23117e-24	2.36873e-23	0.0886748	0.111643
AGAP10	0.374445	0.679002	0.652879	0.804665	0.0227112	0.126184	1.02312e-05	0.000257277	1.10665e-39	4.64168e-38	2.69485e-05	0.000100298
AGAP2	0.761139	0.905666	0.0815726	0.225875	0.614839	0.809106	0.601109	0.771366	0.121482	0.124307	0.000635936	0.00156399
AGAP2-AS1	0.216183	0.529064	0.739491	0.862044	0.571135	0.7819	0.344915	0.556085	7.34004e-08	9.7409e-08	7.40567e-09	6.75603e-08
AGAP3	0.245319	0.561118	0.506052	0.701037	0.698166	0.857929	0.086241	0.230638	5.52748e-14	1.12153e-13	5.04551e-10	5.96983e-09
AGAP4	0.842637	0.939715	0.0555257	0.175924	0.262673	0.526695	1.43924e-09	1.25132e-07	1.34363e-30	1.69733e-29	3.60396e-08	2.785e-07
AGAP5	0.867487	0.949188	0.288494	0.505294	0.533609	0.759114	1.12829e-07	5.86681e-06	8.96004e-40	3.81024e-38	3.24572e-07	1.98468e-06
AGAP6	0.688747	0.871893	0.00650257	0.0386394	0.0641609	0.239253	4.38153e-05	0.000832685	7.40412e-30	8.50741e-29	0.00038582	0.00101353
AGAP7	0.11224	0.38663	0.10016	0.259806	0.00297914	0.0342857	0.898329	0.950614	1.19318e-15	2.79335e-15	9.4446e-15	3.54585e-13
AGAP8	0.389889	0.690461	0.0345693	0.127841	0.588626	0.793618	0.0001786	0.00253834	1.21707e-30	1.54655e-29	3.11255e-05	0.000113948
AGAP9	0.370254	0.676167	0.00800728	0.0450501	0.0395835	0.177767	4.70441e-08	2.76031e-06	1.52447e-32	2.47079e-31	0.00776903	0.0135576
AGBL1	0.265574	0.582733	0.806772	0.899342	0.687144	0.850786	0.00761918	0.0422577	1.84197e-09	2.69274e-09	0.076503	0.0979083
AGBL2	0.711436	0.883126	0.476102	0.677914	0.158021	0.401121	0.0202797	0.0846794	5.42083e-06	6.53488e-06	0.0373147	0.0524158
AGBL3	0.0636477	0.289781	0.827809	0.911407	0.0196795	0.114966	0.725161	0.851611	1.03563e-14	2.24015e-14	0.0380372	0.0533017
AGBL4	0.00250678	0.044198	0.938245	0.970373	0.0192317	0.113399	0.00662347	0.0382055	3.94511e-14	8.1129e-14	0.00211963	0.00443268
AGBL5	0.48606	0.759422	0.493751	0.69194	0.345962	0.607926	0.0147584	0.0676638	3.74212e-10	5.72095e-10	0.00957259	0.0162097
AGER	0.00447952	0.0630392	0.594853	0.764801	0.71503	0.868462	0.253439	0.459407	8.6992e-14	1.73798e-13	2.71712e-06	1.32044e-05
AGFG1	0.321866	0.635359	0.00768227	0.043772	0.976341	0.989849	0.199776	0.39725	2.06721e-15	4.74591e-15	0.0475114	0.0646309
AGFG2	0.822909	0.93187	0.0445178	0.151906	0.479272	0.718822	0.315244	0.526428	2.6992e-23	1.37359e-22	1.69301e-05	6.6662e-05
AGGF1	0.713059	0.883761	0.0847165	0.23155	0.138782	0.372032	0.692759	0.83214	3.33969e-10	5.12175e-10	0.000761284	0.00182952
AGGF1P1	0.0405714	0.230223	0.305221	0.52369	0.033146	0.159635	0.490722	0.686978	2.0017e-10	3.11836e-10	0.125273	0.151631
AGGF1P2	0.000697972	0.0192925	4.25827e-05	0.000751997	0.555103	0.772161	0.00282913	0.0204302	4.79544e-14	9.77988e-14	4.9949e-12	9.45069e-11
AGGF1P3	0.303645	0.618802	0.172904	0.368988	0.097247	0.303929	0.676756	0.822952	1.16226e-11	1.97153e-11	0.132408	0.15929
AGK	0.106288	0.376387	0.245691	0.459761	0.0618214	0.234271	0.0101183	0.0516794	7.54727e-12	1.2988e-11	0.255079	0.286244
AGL	0.860713	0.946359	0.473568	0.675829	0.210987	0.47026	7.88469e-05	0.00133431	2.0941e-15	4.80405e-15	4.43143e-05	0.000156162
AGMAT	0.491601	0.762411	7.39107e-05	0.00118098	0.192593	0.447079	0.000617665	0.00668229	1.17524e-17	3.3043e-17	0.00620822	0.0111828
AGMO	0.00150681	0.0316312	0.000323518	0.00389436	0.664679	0.837724	0.00209397	0.0164718	0.000124629	0.000142053	0.00282941	0.00568024
AGO1	0.827921	0.934043	0.321996	0.540564	0.351577	0.612928	0.0179971	0.0777486	7.12222e-24	3.87214e-23	0.000424562	0.00110168
AGO2	0.283897	0.600127	0.427549	0.638145	0.127122	0.355713	5.8833e-06	0.00016451	8.65729e-34	1.68401e-32	5.13735e-05	0.000177628
AGO3	0.401096	0.698754	0.0321013	0.121049	0.00083578	0.0143358	4.8296e-09	3.75781e-07	5.57337e-38	1.88189e-36	1.78696e-06	9.0936e-06
AGO4	0.733767	0.893442	0.417069	0.628196	0.921257	0.966676	0.237521	0.441167	2.89686e-15	6.55602e-15	0.00600559	0.0108744
AGPAT1	0.512416	0.775018	0.38679	0.600862	0.275553	0.540311	0.00608358	0.0359903	6.47879e-16	1.55716e-15	5.38553e-10	6.33722e-09
AGPAT2	0.238058	0.55298	0.0435336	0.149629	0.130173	0.359427	0.0127756	0.0613499	2.07791e-18	6.29646e-18	2.53121e-09	2.56427e-08
AGPAT3	0.562063	0.80458	0.307231	0.52548	0.676724	0.844521	0.767111	0.876075	4.09119e-22	1.82772e-21	7.80462e-06	3.36555e-05
AGPAT4	0.00746596	0.0867083	0.0807605	0.224219	0.85662	0.937276	0.337593	0.54927	1.46905e-12	2.66811e-12	0.00369748	0.00715921
AGPAT5	0.00239499	0.0431239	0.995848	0.997986	0.880778	0.948978	0.507083	0.699435	4.72794e-08	6.35254e-08	0.0051067	0.00945236
AGPAT6	0.406927	0.703774	0.969047	0.98445	0.216599	0.475867	0.0436741	0.144703	2.65747e-18	7.965e-18	0.035648	0.050338
AGPAT9	0.05809	0.276759	0.207383	0.413514	0.265177	0.529416	0.0797928	0.218883	0.000154694	0.000175631	0.00219391	0.00456312
AGPS	0.538787	0.792429	0.166746	0.360939	0.608541	0.805301	0.676438	0.822658	1.17679e-15	2.7559e-15	0.0118033	0.0193626
AGR2	0.92831	0.974506	0.61097	0.775926	0.495424	0.731468	0.607131	0.775987	0.680951	0.682955	0.150106	0.17786
AGR3	0.651685	0.853704	0.434345	0.643116	0.408873	0.664488	0.906584	0.954404	0.437421	0.44087	0.266964	0.298022
AGRN	0.0931351	0.351388	0.375792	0.590527	0.177229	0.426682	0.133411	0.306188	1.51909e-23	7.94702e-23	3.27015e-11	5.08518e-10
AGRP	0.998691	0.999296	0.300606	0.519077	0.150169	0.389712	0.845938	0.922392	8.50434e-05	9.75905e-05	0.0400151	0.0556521
AGT	0.912212	0.96709	0.813693	0.903154	0.366697	0.626228	0.895909	0.949168	6.07176e-06	7.3085e-06	0.00523488	0.00966144
AGTPBP1	0.000735925	0.0198045	0.00480107	0.0310086	0.255943	0.519948	0.268264	0.476665	1.23255e-12	2.24943e-12	0.0222856	0.0335565
AGTR1	0.752675	0.90254	0.197599	0.401422	0.31285	0.57833	0.878331	0.939906	0.521328	0.524233	0.000121268	0.00037487
AGTRAP	0.472272	0.749902	0.327029	0.545703	0.210551	0.469824	0.00109734	0.0103447	6.56432e-17	1.72587e-16	1.93777e-09	2.0143e-08
AGXT	0.390211	0.690771	0.0333017	0.124239	0.0128952	0.089188	0.618117	0.783915	9.18003e-14	1.83115e-13	3.45533e-05	0.000125069
AHCTF1	0.389027	0.690042	0.0625223	0.190546	0.607698	0.805126	0.0018311	0.0149973	8.27982e-16	1.97062e-15	0.189735	0.219404
AHCTF1P1	0.884533	0.956559	0.909095	0.955923	0.907856	0.961588	0.00137865	0.0122543	3.31149e-10	5.08032e-10	0.00124813	0.00280871
AHCY	0.340632	0.650956	0.723668	0.851176	0.00197069	0.0257582	0.00121209	0.0111428	6.90397e-18	1.98292e-17	0.000287077	0.000785346
AHCYL1	0.799921	0.921193	0.216868	0.42521	0.85604	0.937041	0.0432086	0.143705	3.09092e-10	4.75246e-10	0.0201434	0.0307164
AHCYL2	0.667523	0.861637	0.608448	0.773894	0.402524	0.659209	0.0127698	0.0613354	2.25399e-09	3.27921e-09	0.0115537	0.0190294
AHDC1	0.728202	0.891214	0.172331	0.368278	0.374996	0.634447	0.0819235	0.223048	5.62327e-25	3.4761e-24	3.63427e-05	0.000130774
AHI1	0.0551949	0.270718	0.481247	0.681713	0.00339781	0.0374195	0.00273225	0.0199779	1.45466e-15	3.37899e-15	0.145608	0.173017
AHNAK	0.0169265	0.141659	0.0811895	0.225135	0.757228	0.890193	0.00138439	0.0122952	2.3405e-31	3.23479e-30	0.00383272	0.00738702
AHNAK2	0.00292423	0.0485676	0.717658	0.847801	0.548584	0.768133	0.129454	0.300287	6.08939e-10	9.18004e-10	0.0109499	0.0181877
AHR	0.610622	0.830015	0.206286	0.411977	0.487408	0.72586	0.000213444	0.00294382	3.12286e-14	6.48081e-14	0.000740444	0.00178481
AHRR	0.547417	0.797001	0.621259	0.783	0.0567269	0.222519	0.985188	0.991886	1.04174e-12	1.91307e-12	0.352924	0.383851
AHSA1	0.510376	0.773465	0.982551	0.992348	0.148813	0.387911	0.12142	0.288025	5.28624e-11	8.57546e-11	0.12189	0.148021
AHSA2	0.749207	0.901135	0.837326	0.917079	0.763467	0.892899	0.899046	0.951164	7.02489e-06	8.4345e-06	0.0012025	0.00271829
AHSG	0.66946	0.862427	0.541602	0.727932	0.882221	0.949659	0.448731	0.65232	0.0856802	0.0880838	0.338284	0.369289
AHSP	0.306353	0.621878	0.945112	0.973704	0.82548	0.924109	0.0292279	0.109823	0.297759	0.301593	0.42585	0.454981
AICDA	0.0621836	0.28644	0.00474086	0.0307051	0.011077	0.0807315	0.0957618	0.24605	2.23882e-22	1.03107e-21	8.45983e-06	3.61686e-05
AIDA	0.651283	0.853704	0.160873	0.35249	0.243261	0.505861	0.000814903	0.0082381	4.58157e-22	2.03747e-21	0.000568501	0.00142096
AIF1	0.660503	0.857921	0.795896	0.894768	0.0045141	0.0452147	0.170941	0.359067	1.16881e-09	1.73045e-09	0.000489925	0.00124939
AIF1L	0.0170083	0.141956	0.850967	0.924169	0.50126	0.7365	0.0658636	0.191682	0.00118539	0.00129839	0.0254144	0.03765
AIFM1	0.5959	0.823644	0.74439	0.865445	0.544891	0.766099	0.576994	0.75238	3.38325e-08	4.58047e-08	0.0683206	0.0886035
AIFM2	0.382167	0.684725	0.0874111	0.236741	0.81724	0.919826	0.0257239	0.100424	2.57697e-15	5.85613e-15	2.82103e-08	2.23383e-07
AIFM3	0.0139256	0.125455	0.726736	0.853289	0.903186	0.959081	0.556852	0.737097	1.49453e-05	1.76978e-05	0.115148	0.140651
AIG1	0.881059	0.955158	0.834618	0.915254	0.925588	0.968182	0.0652457	0.190503	1.11914e-10	1.77566e-10	0.000149675	0.000449801
AIM1	0.0924626	0.350447	0.68567	0.826538	0.0986604	0.30643	0.0374032	0.129973	1.06836e-12	1.96011e-12	0.000136629	0.000415773
AIM1L	0.555157	0.800547	0.793521	0.893174	0.487553	0.72586	0.0366663	0.128222	0.0455733	0.0471998	0.00270353	0.00545918
AIM2	0.0991748	0.364189	0.338465	0.556055	0.201144	0.458019	0.287708	0.498107	0.0061036	0.00651433	0.38348	0.413793
AIMP1	0.982124	0.993867	0.0370377	0.134016	0.179282	0.429511	0.631048	0.792601	1.11248e-09	1.64955e-09	0.00223832	0.00464649
AIMP2	0.0453069	0.243059	0.0264642	0.105322	0.111442	0.329449	0.767064	0.876075	8.83838e-12	1.51347e-11	0.0110257	0.0182953
AIP	0.574643	0.811605	0.0844594	0.2312	0.0535684	0.214644	7.63727e-05	0.0012978	2.3706e-21	9.80334e-21	2.09128e-13	5.65735e-12
AIPL1	0.362481	0.669098	0.0605767	0.186486	0.860578	0.93942	0.722865	0.850524	3.65656e-15	8.20699e-15	1.72024e-07	1.13563e-06
AIRE	0.222257	0.53628	0.470619	0.673884	0.153287	0.394223	0.0162393	0.0725329	7.20079e-13	1.33896e-12	0.000187585	0.000544302
AJAP1	0.00222065	0.0407593	0.288293	0.505165	0.572934	0.783501	0.277613	0.487549	0.000399733	0.000446006	0.503143	0.530375
AJUBA	0.18742	0.494445	0.293735	0.511387	0.291359	0.556836	0.470965	0.671713	1.82442e-14	3.86995e-14	0.00146499	0.00321814
AK1	0.0259246	0.179934	0.108131	0.273061	0.0914068	0.293338	0.458616	0.661081	6.35707e-19	2.02941e-18	1.63355e-10	2.15086e-09
AK2	0.0955731	0.356821	0.133101	0.311501	0.240321	0.503007	0.626937	0.789874	4.48462e-11	7.30928e-11	0.10972	0.134766
AK3	0.602514	0.826614	0.897911	0.94951	0.620169	0.813023	0.642894	0.80168	8.57554e-12	1.46975e-11	5.02141e-08	3.74166e-07
AK3P3	0.205729	0.517409	0.00712664	0.0414642	0.0303902	0.151212	0.0346368	0.123187	3.79808e-19	1.23919e-18	0.107953	0.132891
AK4	0.542711	0.794756	0.559032	0.739601	0.926765	0.968433	0.00146888	0.0127813	1.98859e-11	3.31792e-11	0.199789	0.229843
AK4P1	0.269374	0.586278	0.0238452	0.0979301	0.0184425	0.111032	0.0661668	0.192407	1.89888e-14	4.02194e-14	2.15139e-10	2.75663e-09
AK5	3.90696e-08	3.64791e-05	0.453474	0.659691	0.306087	0.571502	0.766732	0.876015	0.0247858	0.0258763	0.797562	0.811352
AK7	0.000879401	0.0220879	0.000655123	0.00675046	0.169246	0.415426	0.961774	0.982313	9.66709e-29	9.5186e-28	4.88632e-12	9.26159e-11
AK8	0.347187	0.655639	0.710739	0.843407	0.478483	0.718333	0.519883	0.708991	5.13552e-08	6.88422e-08	3.14399e-05	0.000115001
AK9	0.115798	0.392086	0.738862	0.861789	0.0120351	0.0851453	0.900066	0.95155	1.14655e-07	1.50575e-07	0.0110677	0.0183508
AKAP1	0.586071	0.817743	0.0452094	0.153546	0.854561	0.936749	0.602693	0.772707	1.80617e-18	5.50724e-18	0.0380725	0.0533368
AKAP10	0.144876	0.437151	0.441704	0.649119	0.0883595	0.288289	0.0190523	0.0810517	8.44269e-20	2.95288e-19	0.00225035	0.00466651
AKAP11	0.0299656	0.194063	0.0428815	0.148147	0.532328	0.757772	0.0201662	0.0843371	3.65366e-12	6.44084e-12	0.000129889	0.000397629
AKAP12	0.920678	0.970893	0.248259	0.46231	0.970521	0.987788	0.182048	0.374831	2.06087e-06	2.52927e-06	0.446588	0.475482
AKAP13	0.481859	0.756151	0.239665	0.452984	0.0183076	0.110468	0.00223182	0.0172576	1.27663e-29	1.42197e-28	0.00825305	0.0142954
AKAP14	0.0099246	0.103663	0.161971	0.35428	0.0366415	0.169112	0.315904	0.527032	3.911e-05	4.54977e-05	2.95986e-07	1.83655e-06
AKAP17A	0.690382	0.872885	1.43528e-05	0.000316129	0.00977425	0.0744334	0.62642	0.789551	2.64648e-23	1.34868e-22	4.52552e-09	4.32095e-08
AKAP17BP	0.968118	0.988776	0.342202	0.559908	0.990603	0.995761	0.547677	0.729669	0.00770532	0.00819127	0.747417	0.763813
AKAP2	0.203133	0.51508	0.320386	0.539094	0.663183	0.837017	0.00311883	0.021895	1.03404e-21	4.44385e-21	8.1088e-05	0.000264364
AKAP3	0.0567588	0.273573	0.60482	0.771702	0.176619	0.426073	0.116022	0.279858	0.000162478	0.000184292	0.000529421	0.00133646
AKAP5	0.218535	0.531608	0.567913	0.745527	0.421911	0.675475	0.506541	0.699015	0.0604066	0.0623549	0.257755	0.288899
AKAP6	0.00754782	0.0869972	0.0910606	0.242681	0.0778949	0.266815	9.17262e-05	0.0015106	1.75994e-23	9.14907e-23	0.0415834	0.0575425
AKAP7	0.97023	0.989269	0.836121	0.9162	0.611376	0.806915	0.0682188	0.196381	3.40748e-06	4.14311e-06	0.000169123	0.000499232
AKAP8	0.383968	0.685886	0.0533906	0.171667	0.0572278	0.223611	0.0527909	0.164739	1.36176e-24	8.08063e-24	0.0287771	0.0419267
AKAP8L	0.234257	0.548422	0.494193	0.69249	0.638554	0.824245	0.0274608	0.105232	1.28247e-11	2.16927e-11	0.00026278	0.000727216
AKAP9	0.53617	0.790555	0.0293237	0.113734	0.00993753	0.0752233	0.000479766	0.00550373	1.07936e-13	2.14087e-13	0.0343738	0.0488116
AKIP1	0.260182	0.576847	0.187056	0.388456	0.00169305	0.023104	0.14198	0.319169	2.09097e-16	5.25373e-16	0.000288756	0.000789437
AKIRIN1	0.809376	0.925978	0.798825	0.89562	0.0716093	0.254604	0.0246031	0.0973021	2.64285e-14	5.52255e-14	5.56524e-05	0.000190521
AKIRIN2	0.317165	0.630718	0.839549	0.918363	0.801917	0.91238	0.0100444	0.0514681	8.26756e-20	2.89634e-19	0.00024854	0.000692724
AKNA	0.0904748	0.346836	0.0293502	0.113734	0.422942	0.675845	0.340206	0.551556	7.1773e-31	9.37546e-30	3.62461e-06	1.7025e-05
AKNAD1	0.933523	0.976727	0.397461	0.610593	0.623975	0.815474	0.937209	0.970466	0.0205927	0.0215563	0.277206	0.308318
AKR1A1	0.876834	0.953245	0.369394	0.585225	0.00691536	0.0595937	0.000653904	0.00696211	3.25135e-13	6.22085e-13	0.000632704	0.001558
AKR1B1	0.431317	0.720147	0.665637	0.812975	0.000305	0.00678041	0.00275853	0.0200778	1.6853e-09	2.46891e-09	0.0103831	0.0173618
AKR1B10	0.198246	0.508286	0.0124822	0.0612695	0.24863	0.511484	0.302013	0.513394	2.90744e-05	3.40109e-05	0.0160076	0.0251491
AKR1B10P2	0.0910471	0.347597	1.04291e-05	0.000245039	0.0112594	0.0815224	0.563875	0.742461	4.00465e-23	1.99582e-22	0.732827	0.75001
AKR1B15	0.90566	0.965261	9.00864e-09	7.61656e-07	1.26114e-07	1.15247e-05	0.00634786	0.0371647	1.50199e-44	1.14381e-42	4.28702e-09	4.12472e-08
AKR1B1P1	0.34416	0.654114	0.0116575	0.0587805	0.0296877	0.148693	0.155948	0.338555	3.31906e-13	6.34079e-13	0.894976	0.903942
AKR1C1	0.0001617	0.00691734	0.0166178	0.0756639	0.262305	0.526204	0.457169	0.65988	3.99861e-09	5.72811e-09	0.272452	0.303564
AKR1C2	2.57964e-05	0.00197849	0.0310531	0.118176	0.0653507	0.242295	0.418001	0.624397	1.17975e-07	1.54804e-07	0.215879	0.246478
AKR1C3	1.61419e-05	0.00140914	0.327206	0.545893	0.0149154	0.0971564	0.657865	0.811234	9.06721e-06	1.08333e-05	0.198778	0.228815
AKR1C4	0.528252	0.785037	0.0716083	0.208119	0.21246	0.471541	0.0265417	0.102792	6.71251e-09	9.47801e-09	0.0456696	0.0624804
AKR1D1	0.323519	0.636822	0.0328757	0.123062	0.0328686	0.158833	0.043016	0.143265	2.37479e-20	8.81718e-20	2.79673e-11	4.40968e-10
AKR1E2	7.41401e-05	0.00391194	0.343975	0.561585	0.129749	0.358929	0.0511777	0.161505	1.03236e-10	1.64246e-10	0.00132676	0.00295747
AKR7A2	0.683084	0.869662	0.00938494	0.0503476	0.00185332	0.0246745	0.519743	0.708846	8.15923e-29	8.09701e-28	1.67436e-13	4.67024e-12
AKR7A2P1	0.617061	0.833767	0.182452	0.382297	0.0618726	0.234341	0.711483	0.843357	1.20402e-11	2.04027e-11	0.499833	0.52718
AKR7A3	0.268042	0.585389	0.404052	0.616663	0.355735	0.61679	0.034069	0.121756	2.07314e-20	7.74945e-20	0.00965721	0.0163298
AKR7L	0.888757	0.958498	0.0016951	0.0138899	0.00870904	0.0689626	0.952793	0.97765	6.05333e-21	2.40243e-20	0.13101	0.157828
AKT1	0.0906013	0.346836	0.870319	0.935066	0.0395035	0.177649	0.167488	0.354504	2.16018e-30	2.65996e-29	3.30396e-11	5.13034e-10
AKT1S1	0.416988	0.711163	0.59029	0.762266	0.989201	0.995412	1.89886e-06	6.45222e-05	1.61497e-19	5.47976e-19	1.13638e-19	1.31203e-17
AKT2	0.029153	0.190989	0.941269	0.972189	0.660287	0.835474	0.774624	0.880181	4.51959e-23	2.23843e-22	3.72062e-06	1.74303e-05
AKT3	0.054519	0.268837	0.00812915	0.0455092	0.0345157	0.163699	2.55244e-05	0.000538444	4.81121e-27	3.81821e-26	1.65165e-06	8.48747e-06
AKTIP	0.274788	0.59127	0.411414	0.623717	0.477692	0.71792	0.709255	0.841831	3.00081e-06	3.65651e-06	0.00116225	0.00264224
AL008733.1	0.118724	0.396824	0.0358902	0.131279	0.155228	0.397178	0.86377	0.932508	1.67976e-10	2.63113e-10	0.0107107	0.0178429
AL009178.1	0.0775826	0.321441	0.351569	0.56955	0.627299	0.817728	0.228424	0.431171	9.63987e-07	1.20177e-06	4.96968e-06	2.25679e-05
AL020996.1	0.496276	0.764638	0.738928	0.861789	0.00761231	0.0631502	0.0111046	0.0553916	1.98897e-27	1.64725e-26	6.70274e-13	1.60649e-11
AL021068.1	0.243109	0.558568	0.0477888	0.159259	0.183726	0.43568	0.414005	0.620827	1.15445e-19	3.98264e-19	0.0348617	0.0494129
AL022393.7	0.456172	0.737851	0.0276627	0.108802	0.29032	0.555769	0.00296177	0.0210749	4.88645e-26	3.45073e-25	4.36293e-08	3.30141e-07
AL023583.1	0.13514	0.42105	0.00222285	0.0172144	0.00187036	0.0248164	0.174392	0.363818	1.15121e-29	1.2903e-28	1.46271e-12	3.2217e-11
AL023807.1	0.850482	0.942323	1.70585e-05	0.000364285	0.0181885	0.110028	0.0943215	0.243577	1.11866e-32	1.85794e-31	3.03945e-13	7.96002e-12
AL031663.2	0.548324	0.797568	7.3829e-06	0.000185219	0.000107356	0.00297865	0.0174678	0.0760279	1.09522e-20	4.21501e-20	0.000494129	0.00125877
AL031666.2	0.475268	0.752018	0.000115373	0.00169702	0.384545	0.643455	0.301033	0.51246	1.17151e-28	1.13735e-27	9.11995e-11	1.26601e-09
AL034548.1	0.0985027	0.362714	0.0109974	0.0564865	0.00309896	0.0351373	0.000554322	0.00616498	1.66225e-28	1.5823e-27	0.0910612	0.114279
AL035460.1	0.0438911	0.239593	0.000249828	0.00315591	0.00624937	0.0563747	0.0608275	0.181578	2.06915e-18	6.27171e-18	0.00744033	0.0130679
AL049542.1	0.748221	0.900777	0.21575	0.423706	0.993899	0.997484	0.322708	0.534074	2.04389e-28	1.92032e-27	2.19665e-06	1.09324e-05
AL049840.1	0.221399	0.535204	0.0993191	0.258124	0.0360086	0.167341	0.000182358	0.00258491	1.28044e-26	9.68222e-26	1.63382e-06	8.41802e-06
AL050303.1	0.495541	0.764492	0.570548	0.74745	0.574169	0.78412	0.00575946	0.034555	5.99778e-08	8.00761e-08	1.30084e-05	5.29081e-05
AL078585.1	0.583287	0.816287	0.310926	0.529091	0.774017	0.898876	0.00218559	0.0169872	0.00331229	0.00356281	0.0659391	0.0859406
AL079342.1	0.738343	0.895805	0.00131946	0.0115145	0.162855	0.407232	0.513302	0.703417	1.41958e-20	5.39909e-20	0.000255716	0.000709772
AL109806.1	0.587152	0.818559	0.00405276	0.0272745	0.16655	0.411761	0.0641354	0.18808	4.06179e-14	8.34469e-14	0.014135	0.0226124
AL117190.2	0.259409	0.575923	0.134289	0.313292	1.24358e-07	1.14128e-05	2.87371e-09	2.32879e-07	4.52256e-39	1.73742e-37	9.2108e-11	1.27614e-09
AL117190.3	0.262188	0.57891	9.28185e-06	0.000223964	0.0115209	0.0827465	0.0512194	0.161605	3.13376e-26	2.26286e-25	0.00133665	0.00297425
AL118506.1	0.933878	0.976761	0.171051	0.366709	0.860736	0.93942	0.0695123	0.198851	3.51596e-13	6.70265e-13	0.263843	0.294906
AL121761.2	0.318258	0.631897	0.619967	0.782072	3.37159e-06	0.000183304	0.000555277	0.00616894	6.39705e-27	5.01374e-26	4.99073e-09	4.73811e-08
AL132989.1	0.773745	0.911524	4.37396e-05	0.000767409	0.000663578	0.0119952	0.232741	0.435603	3.21393e-36	8.6926e-35	0.0151769	0.0240196
AL133318.1	0.239739	0.554723	0.00410353	0.0275299	0.214968	0.474593	0.156992	0.340066	1.29786e-12	2.36419e-12	0.000805132	0.00192156
AL133373.1	0.753171	0.902737	3.39488e-05	0.000631212	0.00504307	0.0486961	0.644468	0.802828	1.36003e-28	1.30972e-27	1.55732e-06	8.04896e-06
AL133458.1	0.623317	0.837394	0.000174038	0.00237903	0.181981	0.4333	5.68483e-06	0.000159376	6.27123e-30	7.26009e-29	0.000489288	0.00124806
AL136115.1	0.145953	0.438922	0.162816	0.355477	0.374781	0.634184	0.256455	0.462673	2.21259e-16	5.55086e-16	0.00813833	0.0141172
AL136218.1	0.0773976	0.321119	0.402118	0.614851	0.311499	0.576994	0.0171651	0.0752135	1.70212e-05	2.01017e-05	0.0830669	0.105298
AL136531.1	0.915022	0.968256	5.94272e-07	2.33736e-05	0.101027	0.310603	0.374822	0.584597	5.66326e-29	5.74757e-28	1.92093e-09	2.00155e-08
AL137059.1	0.613859	0.832026	0.239518	0.452827	0.0459323	0.194978	0.0486013	0.156011	7.54366e-12	1.29829e-11	0.102233	0.126547
AL138479.3	0.213585	0.526667	5.09628e-07	2.04949e-05	8.73907e-14	4.46837e-11	0.787241	0.888247	7.65414e-48	8.78998e-46	0.000145808	0.000439408
AL138751.1	0.794169	0.919159	0.000246597	0.00312676	0.161393	0.405274	0.0188315	0.0804183	1.4967e-23	7.84131e-23	0.00135936	0.00301698
AL138815.2	0.984059	0.994333	4.92378e-11	1.07896e-08	0.16084	0.404645	4.40419e-07	1.81536e-05	4.7764e-40	2.10622e-38	7.28479e-06	3.1566e-05
AL138847.1	0.56554	0.805802	3.46691e-05	0.000640721	0.221865	0.48278	0.396421	0.60412	1.22539e-31	1.76968e-30	1.81023e-15	8.14984e-14
AL139099.1	0.436744	0.723711	0.00163968	0.0135393	0.00787915	0.0645819	0.205723	0.404348	3.28025e-21	1.33872e-20	0.182148	0.211702
AL139147.1	0.842955	0.939715	0.00018033	0.00244173	0.0073502	0.0618033	0.601208	0.771448	2.4151e-45	2.06631e-43	8.87544e-19	8.32315e-17
GADD45GIP1	0.083605	0.332731	6.18211e-07	2.41449e-05	0.000450695	0.00913944	0.185728	0.379634	1.49357e-25	9.88734e-25	1.44871e-15	6.70495e-14
AL160286.1	0.675581	0.866093	0.0162379	0.0743675	0.0157922	0.100754	0.652948	0.80749	7.0183e-29	7.0232e-28	5.75928e-06	2.57185e-05
AL161915.1	0.822816	0.93187	7.49005e-05	0.00119324	0.0945218	0.299139	4.73418e-07	1.93282e-05	3.32102e-30	3.99098e-29	0.00101944	0.00236062
AL162389.1	0.477886	0.753384	0.000222009	0.00288473	2.85042e-06	0.000159408	0.461524	0.663292	8.9249e-48	1.01948e-45	3.20575e-06	1.52816e-05
AL162407.1	0.544259	0.795589	0.879855	0.940527	0.90285	0.958935	5.58977e-07	2.23123e-05	7.17782e-30	8.2518e-29	3.58836e-09	3.50751e-08
AL162431.1	0.31572	0.62938	0.000185213	0.0025047	0.0981701	0.305625	0.0966876	0.247688	1.21156e-35	3.05739e-34	9.68499e-18	7.33951e-16
AL162497.1	0.319909	0.6333	0.472594	0.675112	5.80602e-05	0.00181227	0.153519	0.335282	2.78052e-29	2.93279e-28	0.000701559	0.00170418
AL162851.1	0.495541	0.764492	0.570548	0.74745	0.574169	0.78412	0.00575946	0.034555	5.99778e-08	8.00761e-08	1.30084e-05	5.29081e-05
AL163636.6	0.336806	0.647924	0.221679	0.430499	0.0438606	0.189285	0.000756107	0.00777653	3.80688e-12	6.70269e-12	0.011743	0.0192813
AL163952.1	0.388731	0.689974	0.000889399	0.00846087	0.0132832	0.0908461	0.0851687	0.228653	3.55115e-43	2.23639e-41	1.80808e-17	1.28147e-15
AL353608.1	0.776178	0.912297	0.184116	0.384432	0.706857	0.863268	0.200127	0.397495	7.64762e-24	4.1431e-23	0.00156025	0.00339512
AL353608.2	0.776178	0.912297	0.184116	0.384432	0.706857	0.863268	0.200127	0.397495	7.64762e-24	4.1431e-23	0.00156025	0.00339512
AL353662.1	0.992195	0.997492	0.000246934	0.00312676	0.822939	0.922707	0.124695	0.292946	3.09774e-18	9.23048e-18	0.0383228	0.0536284
AL353662.2	0.840085	0.93875	3.65845e-06	0.000104893	0.392146	0.651101	0.0395703	0.134817	2.35512e-44	1.76223e-42	5.80552e-27	2.54436e-24
AL353662.3	0.193891	0.503235	0.00238159	0.0181492	0.00570269	0.0528779	0.00163647	0.0138196	1.71439e-29	1.87206e-28	3.53291e-09	3.46119e-08
AL353671.1	0.810896	0.926572	0.000704948	0.00711742	0.888167	0.952049	0.28478	0.494754	3.96807e-28	3.6123e-27	2.01206e-11	3.28585e-10
AL353671.3	0.255431	0.572587	0.000189959	0.00255279	0.0889345	0.289238	0.805617	0.898329	1.84428e-18	5.61787e-18	0.00333916	0.00656731
AL353671.4	0.346797	0.65541	0.00474124	0.0307051	0.0557911	0.220115	0.8727	0.9377	2.6655e-27	2.17814e-26	1.74657e-08	1.4566e-07
AL353698.1	0.650108	0.85323	7.9625e-08	4.634e-06	3.47723e-13	1.5557e-10	0.868417	0.93494	1.17669e-42	6.96124e-41	0.786011	0.800435
AL353791.1	0.0154211	0.133535	0.000192678	0.00257965	0.561337	0.775821	0.105481	0.262479	6.51447e-20	2.3097e-19	0.0020078	0.00422514
AL353898.1	0.909977	0.966409	0.00163326	0.0134953	0.996172	0.998171	0.935813	0.969678	3.71144e-23	1.85788e-22	3.66443e-10	4.46226e-09
AL353898.2	0.904501	0.964466	8.59952e-08	4.87268e-06	0.06906	0.249884	0.0209123	0.0866528	2.23404e-33	4.07266e-32	1.70822e-10	2.23547e-09
AL353898.3	0.465367	0.744802	0.0003647	0.00423526	0.103173	0.314365	0.0413559	0.139182	5.8579e-27	4.60969e-26	3.59972e-05	0.000129618
AL354718.1	0.400694	0.69845	0.0793122	0.222035	0.0500093	0.205501	0.0771413	0.213818	8.57186e-21	3.34449e-20	0.0207756	0.0315638
AL354822.1	0.500849	0.767609	0.000374169	0.00431772	0.699121	0.858559	0.306516	0.518425	9.24507e-11	1.47447e-10	6.23226e-11	8.98844e-10
AL354898.1	0.105226	0.37419	0.0420766	0.146284	0.110234	0.327424	0.00292131	0.0208769	8.39541e-20	2.93826e-19	5.00736e-05	0.000173777
AL354993.1	0.185731	0.492608	0.088283	0.238206	0.011369	0.0820396	0.0389447	0.133175	2.29115e-17	6.27357e-17	6.79973e-06	2.97583e-05
AL355390.1	0.759028	0.905235	3.14706e-13	1.58777e-10	1.2205e-09	2.03179e-07	0.0706948	0.20115	1.23539e-36	3.53263e-35	9.18328e-08	6.46169e-07
AL355490.1	0.416891	0.711099	6.47385e-06	0.000167501	3.81953e-05	0.00130612	0.0354964	0.125335	3.62743e-27	2.91539e-26	0.247984	0.279253
AL356356.1	0.801786	0.922049	0.00155182	0.0129519	0.286684	0.552254	0.000217608	0.00298222	6.61029e-26	4.6e-25	1.17548e-05	4.8461e-05
AL356475.1	0.747107	0.900596	1.44846e-08	1.13112e-06	0.00084778	0.0144627	0.159279	0.343219	5.01338e-37	1.52065e-35	2.0516e-13	5.57698e-12
AL356585.2	0.45182	0.735397	0.460997	0.666346	0.131611	0.361193	0.586124	0.759947	5.03388e-06	6.07591e-06	0.622086	0.644747
AL356740.1	0.987054	0.995751	0.38573	0.599735	0.035197	0.165685	0.00101859	0.00981479	1.46702e-12	2.66489e-12	0.179348	0.208774
AL357153.1	0.199469	0.510257	0.00929956	0.050002	0.259642	0.523741	0.587704	0.760985	6.03963e-18	1.74611e-17	0.857679	0.868599
AL357673.1	0.535366	0.789875	0.000152567	0.00213723	0.0274168	0.14147	2.54292e-07	1.14967e-05	1.95366e-30	2.41259e-29	0.0733108	0.0943402
AL358813.1	0.543704	0.7953	1.68282e-07	8.25079e-06	1.04825e-08	1.36432e-06	0.518177	0.707249	7.14807e-40	3.07625e-38	0.0238457	0.0356284
AL359091.2	0.913073	0.967634	2.17993e-05	0.000445424	0.33761	0.601025	0.00731474	0.0410141	1.5236e-24	8.9765e-24	1.06483e-06	5.75713e-06
AL359195.1	0.21491	0.528174	0.341587	0.559409	0.825034	0.924065	0.304565	0.516508	3.32116e-25	2.11638e-24	0.0362845	0.0511393
AL359878.1	0.199179	0.509819	2.73062e-05	0.000534062	2.0809e-15	1.59598e-12	0.0155062	0.0701649	1.16562e-34	2.54296e-33	1.1769e-12	2.65483e-11
AL360004.1	0.955879	0.985194	0.000416238	0.00471949	0.00335037	0.0369539	0.238544	0.442319	6.11395e-20	2.17596e-19	0.871775	0.88196
AL360004.2	0.955879	0.985194	0.000416238	0.00471949	0.00335037	0.0369539	0.238544	0.442319	6.11395e-20	2.17596e-19	0.871775	0.88196
AL365202.1	0.519925	0.78036	1.15574e-09	1.41826e-07	0.00133084	0.019683	0.011534	0.0569216	6.61186e-33	1.12959e-31	8.69022e-07	4.81731e-06
AL390196.1	0.351623	0.660524	0.162182	0.354526	0.988048	0.994903	0.221049	0.422601	3.85324e-07	4.91146e-07	0.0183025	0.0282436
AL391357.1	0.0869268	0.33941	0.158836	0.34956	0.0804759	0.271394	0.825563	0.910018	3.49218e-07	4.45918e-07	0.145311	0.17275
AL391994.1	0.987885	0.995891	0.000286145	0.00352179	0.000662582	0.0119873	0.247528	0.452666	3.45929e-47	3.69593e-45	1.39603e-15	6.50319e-14
AL392086.1	0.507325	0.771586	0.000634718	0.00659437	0.213221	0.472432	0.000134617	0.00203013	5.46563e-13	1.02609e-12	0.00347159	0.00678984
AL441883.1	0.196379	0.505663	0.00313257	0.022491	0.159769	0.403225	0.197158	0.393894	0.000676692	0.000748414	0.589469	0.613464
AL445665.1	0.989777	0.996459	0.83417	0.914859	0.617121	0.81071	0.16585	0.352445	1.18156e-06	1.46713e-06	4.86376e-05	0.000169286
AL450307.1	0.110998	0.384672	0.758532	0.873606	0.798882	0.910924	0.246758	0.451912	0.0343281	0.0356823	0.534635	0.560966
AL512503.1	0.56029	0.803897	0.0077178	0.0438697	0.67514	0.843553	8.77963e-20	5.54537e-17	2.21103e-62	4.31653e-59	8.73468e-14	2.6569e-12
AL512625.1	0.193273	0.502487	0.00217508	0.0169484	0.152257	0.392618	0.151128	0.332127	6.91841e-16	1.65837e-15	0.069119	0.0895524
AL512652.1	0.567945	0.807349	3.25347e-07	1.42298e-05	4.27578e-06	0.000225055	0.29456	0.505348	2.13498e-39	8.61816e-38	6.86257e-06	2.99784e-05
AL513327.1	0.743482	0.898908	8.94182e-06	0.000217963	0.0140721	0.09376	0.600178	0.770857	6.18196e-16	1.48815e-15	0.003303	0.00650333
AL513477.1	0.0778877	0.32192	0.0300803	0.115642	0.637732	0.823826	0.523301	0.711754	9.19012e-09	1.28639e-08	0.780356	0.795204
AL513523.1	0.356351	0.664464	0.00513424	0.0324861	0.683459	0.849036	0.00313553	0.0219692	3.7606e-19	1.22771e-18	1.16181e-10	1.58061e-09
AL583828.1	0.0263116	0.18097	0.0731531	0.210924	0.0632072	0.237118	0.23666	0.440328	1.31582e-11	2.22358e-11	0.000633521	0.00155966
AL589642.1	0.918762	0.970078	0.0120641	0.0599979	0.96979	0.987353	0.720372	0.848834	7.94822e-08	1.05253e-07	0.00662308	0.0118063
AL589739.1	0.455072	0.737393	0.254598	0.469101	0.518547	0.749802	0.387973	0.596875	4.24793e-10	6.46797e-10	0.0354892	0.0501566
AL590369.1	0.882396	0.955925	2.09326e-05	0.000430994	0.885637	0.951143	0.00168551	0.0140935	8.5487e-09	1.19919e-08	0.0281572	0.0411484
AL590452.1	0.30316	0.61821	0.000329386	0.00393632	0.00106596	0.0170703	0.839909	0.919367	1.15771e-18	3.59431e-18	0.446934	0.475827
AL590483.1	0.738419	0.895806	0.000721037	0.0072424	0.0968126	0.303378	0.956261	0.979553	3.55067e-13	6.76701e-13	0.00923214	0.0157237
AL590489.1	0.759873	0.905243	6.83322e-08	4.09898e-06	0.309814	0.57548	0.0312422	0.114924	1.3407e-25	8.92759e-25	7.5881e-06	3.28074e-05
AL590523.1	0.382511	0.684749	1.24605e-06	4.30901e-05	0.519846	0.7504	0.137684	0.312477	4.24378e-24	2.37517e-23	0.000595299	0.00147906
AL590639.1	0.53714	0.791079	0.00388886	0.0264533	0.608224	0.805142	0.00437601	0.0282461	4.80624e-40	2.11504e-38	6.48066e-25	2.14111e-22
AL590708.2	0.772759	0.911125	0.712219	0.844416	0.638076	0.823944	0.524265	0.712411	7.49799e-10	1.12373e-09	0.0978051	0.121753
AL590822.1	0.957187	0.985548	0.0328644	0.123041	0.0603855	0.23132	0.645355	0.803469	1.33512e-36	3.79256e-35	3.48052e-18	2.93114e-16
AL590822.2	0.335965	0.64701	0.0188692	0.0829593	0.301026	0.566717	0.505053	0.697717	4.82531e-30	5.64706e-29	5.23841e-11	7.69985e-10
AL590867.1	0.490117	0.761817	1.41396e-06	4.80457e-05	0.00655765	0.0577627	0.301621	0.512973	7.21033e-54	2.24408e-51	4.79128e-19	4.76355e-17
AL591069.1	0.326475	0.639771	0.000715804	0.00719657	0.160925	0.404763	0.591095	0.763878	8.0943e-18	2.31243e-17	0.234348	0.265392
AL591479.1	0.146979	0.440527	0.0070858	0.0413162	0.00187468	0.0248255	1.88545e-05	0.000426659	1.15674e-43	7.73864e-42	1.06959e-08	9.38801e-08
AL591516.1	0.581229	0.814866	0.00558983	0.0346141	0.536782	0.760633	0.0674207	0.19471	7.04774e-23	3.41957e-22	7.19111e-06	3.1225e-05
AL591516.2	0.327055	0.640277	3.39371e-05	0.000631212	0.106806	0.321286	0.100427	0.253666	1.19681e-22	5.67615e-22	0.0131624	0.0212672
AL591516.3	0.930402	0.975495	0.00193319	0.0153874	0.0239041	0.130025	0.25237	0.458204	7.97498e-24	4.30741e-23	4.36418e-06	2.01045e-05
AL591516.4	0.864333	0.947616	0.00142341	0.0121396	0.655916	0.833725	0.15914	0.343091	6.54887e-28	5.78277e-27	1.32614e-11	2.25843e-10
AL591806.1	0.226104	0.540427	5.32236e-06	0.000144315	1.84133e-06	0.000110146	0.688458	0.830598	4.88277e-47	5.14007e-45	4.57599e-15	1.8647e-13
AL592183.1	0.0538751	0.267141	0.00129043	0.011311	3.43638e-05	0.00120386	0.0185683	0.0796395	2.48673e-18	7.47622e-18	2.95317e-11	4.64611e-10
AL592284.1	0.731943	0.892589	0.00737411	0.0424897	6.30827e-05	0.00193253	0.00502313	0.0313126	1.71772e-29	1.87249e-28	1.22314e-08	1.06043e-07
AL596137.1	0.779146	0.912846	1.3971e-08	1.10304e-06	1.59452e-07	1.41497e-05	0.26734	0.475654	5.15936e-34	1.04133e-32	0.0395211	0.0550578
AL596220.1	0.0915652	0.348553	0.000618069	0.00644635	1.76784e-07	1.55592e-05	0.011451	0.0566429	7.06358e-38	2.32654e-36	6.68014e-09	6.15163e-08
AL626787.1	0.774871	0.912017	0.00356793	0.024869	0.025733	0.136079	0.00047693	0.0054858	1.17389e-12	2.14566e-12	0.000220897	0.000626487
AL627171.2	0.494399	0.763773	7.31189e-05	0.00117094	1.67233e-05	0.000680175	0.932056	0.968033	3.25908e-29	3.40247e-28	0.00927718	0.0157841
AL627309.1	0.296644	0.612385	0.00321608	0.0229682	8.69751e-06	0.000399955	0.4533	0.656169	3.22899e-46	3.09565e-44	1.75682e-12	3.76148e-11
AL645728.1	0.841435	0.939243	0.0203203	0.0872059	0.0776226	0.266285	0.0737038	0.207063	2.63286e-41	1.3452e-39	5.05283e-20	6.27222e-18
AL645728.2	0.0587762	0.278022	0.196016	0.399719	0.00329208	0.0365569	0.158983	0.342891	2.23529e-12	4.00826e-12	0.0624151	0.0817994
AL645728.3	0.748133	0.900777	9.82474e-06	0.000232877	0.321979	0.586742	0.0232098	0.0933217	2.34037e-45	2.01038e-43	2.04491e-26	8.13232e-24
AL645730.2	0.715768	0.885333	0.000268529	0.00335271	2.29949e-08	2.69845e-06	0.963826	0.982835	1.99509e-31	2.78573e-30	0.81351	0.826753
AL662822.10	0.796299	0.920022	4.07827e-07	1.71391e-05	0.000309611	0.0068334	0.861759	0.931368	5.02603e-53	1.33252e-50	1.1789e-16	6.95517e-15
AL662822.12	0.256777	0.573456	0.019292	0.0840867	0.521789	0.751386	0.280682	0.490492	7.20639e-12	1.24253e-11	0.0315705	0.0453708
AL662822.15	0.461076	0.741462	2.07245e-06	6.61305e-05	0.00281829	0.0329638	0.0021694	0.0168797	6.84788e-28	6.01958e-27	3.90552e-13	9.92708e-12
AL662831.1	0.488449	0.760655	8.516e-08	4.83812e-06	6.93282e-05	0.00206781	0.5464	0.728817	1.27082e-32	2.08169e-31	1.29037e-06	6.82195e-06
AL662831.3	0.133919	0.419098	4.913e-10	6.94123e-08	0.536469	0.760474	0.81181	0.901801	1.71645e-29	1.87206e-28	6.73431e-12	1.23004e-10
AL662833.1	0.00630872	0.0778763	2.3191e-06	7.20734e-05	0.0173788	0.106479	0.0115531	0.0569829	8.02003e-29	7.96992e-28	0.00454046	0.00855469
AL662834.1	0.431798	0.720334	0.0077825	0.0441324	0.17532	0.424178	0.0167646	0.0741088	7.79708e-19	2.46311e-18	3.02281e-07	1.86751e-06
AL662857.1	0.0358787	0.215042	0.0120294	0.0599236	0.387359	0.646106	0.536107	0.721617	3.57137e-29	3.71046e-28	2.24305e-15	9.8105e-14
AL662867.2	0.0417412	0.23374	0.000222181	0.00288473	0.657316	0.834419	0.00267461	0.0196434	7.07232e-17	1.8533e-16	4.29258e-06	1.98115e-05
AL662867.3	0.479367	0.754265	6.86551e-07	2.63273e-05	0.00027035	0.0061922	0.0645989	0.189083	4.95193e-28	4.45881e-27	1.15718e-05	4.77984e-05
AL662890.15	0.546119	0.796355	0.0132197	0.0637245	0.560549	0.775331	0.967447	0.984128	5.3714e-21	2.14566e-20	0.000248574	0.000692724
AL662890.5	0.546119	0.796355	0.0132197	0.0637245	0.560549	0.775331	0.967447	0.984128	5.3714e-21	2.14566e-20	0.000248574	0.000692724
AL662890.8	0.546119	0.796355	0.0132197	0.0637245	0.560549	0.775331	0.967447	0.984128	5.3714e-21	2.14566e-20	0.000248574	0.000692724
AL662890.9	0.546119	0.796355	0.0132197	0.0637245	0.560549	0.775331	0.967447	0.984128	5.3714e-21	2.14566e-20	0.000248574	0.000692724
AL669831.1	0.682543	0.869475	0.000741279	0.00739385	1.53577e-05	0.000631814	0.995784	0.997328	3.02353e-33	5.3884e-32	3.64383e-08	2.81176e-07
AL670886.1	0.29642	0.612356	0.000813446	0.00790799	0.0034798	0.0380105	0.102939	0.257797	7.03822e-19	2.23522e-18	0.971122	0.975483
AL672183.2	0.631911	0.84165	0.0196645	0.0852261	0.00580605	0.0535128	0.839797	0.91929	6.01174e-10	9.06616e-10	9.46097e-07	5.19627e-06
AL691479.1	0.0751455	0.31527	0.212671	0.419887	0.540396	0.762956	0.0325703	0.118088	7.05212e-06	8.4653e-06	0.337884	0.368909
AL772307.1	0.78968	0.91664	0.138624	0.319443	0.863593	0.940593	0.274279	0.48391	5.307e-14	1.07832e-13	0.00552573	0.0101172
AL773535.2	0.133919	0.419098	4.913e-10	6.94123e-08	0.536469	0.760474	0.81181	0.901801	1.71645e-29	1.87206e-28	6.73431e-12	1.23004e-10
AL773535.4	0.488449	0.760655	8.516e-08	4.83812e-06	6.93282e-05	0.00206781	0.5464	0.728817	1.27082e-32	2.08169e-31	1.29037e-06	6.82195e-06
AL773541.1	0.153895	0.449891	0.00722766	0.0418559	0.584447	0.791	0.112279	0.273959	1.77712e-06	2.18854e-06	1.63017e-07	1.08249e-06
AL773544.1	0.0417412	0.23374	0.000222181	0.00288473	0.657316	0.834419	0.00267461	0.0196434	7.07232e-17	1.8533e-16	4.29258e-06	1.98115e-05
AL805909.1	0.470831	0.74886	0.00477195	0.0308668	0.124604	0.351303	0.501459	0.695033	1.29646e-30	1.6416e-29	3.87695e-05	0.000138462
AL805909.3	0.35699	0.664777	3.22986e-05	0.000605775	0.0178925	0.108666	0.0401937	0.136158	1.7551e-21	7.38311e-21	3.9048e-06	1.82176e-05
AL807752.1	0.393942	0.694064	1.93373e-05	0.000404302	0.0243462	0.131564	0.000781049	0.00797289	4.23293e-30	5.00839e-29	3.71356e-10	4.50812e-09
AL844213.10	0.461076	0.741462	2.07245e-06	6.61305e-05	0.00281829	0.0329638	0.0021694	0.0168797	6.84788e-28	6.01958e-27	3.90552e-13	9.92708e-12
AL844213.4	0.256777	0.573456	0.019292	0.0840867	0.521789	0.751386	0.280682	0.490492	7.20639e-12	1.24253e-11	0.0315705	0.0453708
AL844213.6	0.796299	0.920022	4.07827e-07	1.71391e-05	0.000309611	0.0068334	0.861759	0.931368	5.02603e-53	1.33252e-50	1.1789e-16	6.95517e-15
AL844853.2	0.421114	0.713115	6.00205e-06	0.000158347	0.989962	0.995503	0.203725	0.401732	6.28402e-40	2.71528e-38	8.56371e-13	1.98817e-11
AL845450.3	0.00750073	0.0868437	0.00214744	0.016768	0.00660557	0.0579773	0.114712	0.277877	5.79416e-39	2.20229e-37	1.15027e-23	3.01244e-21
AL845454.1	0.0979771	0.361771	0.000436747	0.00489262	0.00218391	0.0276399	0.986721	0.992716	1.22028e-27	1.03702e-26	0.180689	0.210143
AL845509.1	0.89523	0.960581	0.000292436	0.00357635	0.0187109	0.111576	0.429668	0.63434	2.84811e-16	7.07661e-16	0.0022828	0.00472741
AL845509.3	0.476358	0.752612	0.00106448	0.00971511	0.00684287	0.0590638	0.000459956	0.0053421	2.31884e-10	3.59546e-10	0.148055	0.175584
AL845557.1	0.851148	0.942574	0.43224	0.641888	0.102725	0.3135	0.0684282	0.19672	0.000733868	0.000810816	0.952019	0.957682
AL901607.1	0.481234	0.755777	0.0146801	0.0688631	0.0496339	0.20459	0.473586	0.674038	4.48297e-35	1.03296e-33	6.10348e-10	7.13124e-09
AL953854.2	0.603195	0.82702	0.00143216	0.0121949	0.00172776	0.0233651	0.318073	0.529136	5.18887e-17	1.37484e-16	6.25127e-05	0.000210154
ALAD	0.00014891	0.00651993	0.591593	0.762935	0.131627	0.361193	0.0962308	0.246989	8.57302e-13	1.5848e-12	0.00422354	0.00803299
ALAS1	0.613406	0.831691	0.110777	0.277331	0.0418362	0.183391	0.786036	0.887726	8.29816e-18	2.36783e-17	0.000406958	0.00106203
ALAS2	0.0124434	0.11866	0.56728	0.745188	0.0142517	0.0942261	0.0191889	0.0814404	1.11461e-06	1.386e-06	0.288943	0.31998
ALB	0.155625	0.452608	0.727687	0.854079	0.10615	0.320164	0.121564	0.288302	0.0206204	0.0215833	0.0104102	0.0173989
ALCAM	0.0579065	0.276589	0.00129743	0.0113631	0.533128	0.75866	0.261037	0.468161	3.89144e-08	5.25324e-08	0.0958177	0.119536
ALDH16A1	0.220185	0.533507	1.1742e-07	6.24157e-06	0.0422218	0.184441	0.95554	0.979205	7.63797e-32	1.13277e-30	3.35636e-16	1.77531e-14
ALDH18A1	0.421962	0.714032	0.500559	0.697412	0.0913413	0.293338	0.968652	0.984514	2.09089e-11	3.48401e-11	0.0745955	0.0957639
ALDH1A1	0.0103656	0.106534	0.973565	0.986706	0.650434	0.831037	0.966891	0.984122	0.013122	0.0138216	0.203996	0.234268
ALDH1A2	0.781587	0.913198	0.122977	0.296067	0.847777	0.933545	0.0266036	0.102976	4.55233e-12	7.97401e-12	0.359178	0.390075
ALDH1A3	0.0627097	0.287358	0.654958	0.805711	0.506915	0.741452	0.890196	0.946737	0.000900433	0.000990818	0.000419005	0.00108894
ALDH1B1	0.106221	0.376357	0.137862	0.318326	0.216823	0.476134	0.752097	0.867842	7.44315e-09	1.04732e-08	0.0304501	0.0439874
ALDH1L1	0.797818	0.920159	0.122196	0.294916	0.422902	0.675845	0.950083	0.977335	8.54857e-09	1.19919e-08	0.00792163	0.013788
ALDH1L2	0.257329	0.574204	0.297575	0.51569	0.165934	0.411267	0.0223275	0.0908479	2.15529e-15	4.93862e-15	0.00038447	0.00101071
ALDH2	0.00492709	0.0667146	0.356259	0.574068	0.00841381	0.0673199	0.334135	0.545738	1.23187e-16	3.1561e-16	0.000422822	0.00109743
ALDH3A1	0.143532	0.4353	0.0119187	0.0596048	0.0858975	0.283356	0.0889248	0.234841	4.10337e-10	6.25185e-10	0.00167573	0.00360981
ALDH3A2	0.684427	0.870009	0.115542	0.284712	0.634599	0.822302	0.157816	0.341231	7.54107e-14	1.51293e-13	0.0134633	0.0216848
ALDH3B1	0.000576353	0.017072	0.310866	0.529031	0.052152	0.211394	0.240915	0.445126	7.91566e-28	6.88771e-27	6.39463e-07	3.66102e-06
ALDH4A1	0.797824	0.920159	0.158343	0.348903	0.588798	0.79375	0.335917	0.547788	4.53322e-17	1.20768e-16	0.000100905	0.000320601
ALDH5A1	0.948994	0.982912	0.0186333	0.0822002	0.397366	0.654857	0.00541491	0.0330732	5.10105e-12	8.90248e-12	0.00133984	0.00298013
ALDH6A1	0.144299	0.43629	0.398499	0.611662	0.676617	0.844521	0.451826	0.654898	1.59298e-16	4.04222e-16	0.0039348	0.0075566
ALDH7A1	0.525014	0.783072	0.756038	0.872151	0.906771	0.961055	0.816008	0.904541	2.55551e-11	4.23094e-11	0.018857	0.0289894
ALDH7A1P1	0.345028	0.654353	0.0257785	0.103282	0.401752	0.65853	7.53532e-08	4.15992e-06	2.03385e-29	2.19152e-28	0.000351282	0.000936216
ALDH8A1	0.0118181	0.115267	0.145149	0.329326	0.0911936	0.293083	0.671111	0.819196	6.56738e-11	1.05945e-10	0.0420201	0.0580758
ALDH9A1	0.988723	0.996098	0.064984	0.195507	0.650125	0.83079	0.608379	0.776972	3.39874e-13	6.48494e-13	8.16273e-06	3.49959e-05
ALDOA	0.925048	0.972889	0.0602055	0.185763	0.0517495	0.210424	0.143734	0.32173	3.72376e-19	1.2168e-18	1.16218e-10	1.58061e-09
ALDOB	0.0923086	0.350126	0.112575	0.27968	0.064461	0.239963	0.143084	0.320872	1.18729e-05	1.41172e-05	0.731079	0.748435
ALDOC	0.543569	0.7953	0.599182	0.767882	0.00700709	0.0599989	0.469537	0.670248	1.79505e-10	2.80348e-10	0.000230865	0.000650718
ALG1	0.189885	0.498079	0.878966	0.940375	0.882735	0.949947	0.455056	0.657745	2.20545e-11	3.6692e-11	0.000130131	0.000398257
ALG10	0.696263	0.875666	0.537914	0.725291	0.0720309	0.255427	0.00197062	0.0157671	5.42318e-23	2.66201e-22	0.00639729	0.0114734
ALG10B	0.594408	0.82264	0.258599	0.472763	0.223717	0.484454	2.24059e-05	0.000486518	5.33223e-32	8.05838e-31	1.24473e-05	5.09056e-05
ALG11	0.231558	0.545816	0.545307	0.730276	0.789318	0.905755	0.0309896	0.114249	4.08802e-16	1.00091e-15	0.000363509	0.000963272
ALG12	0.958819	0.985795	0.0377557	0.135972	0.618953	0.812172	0.285691	0.495935	1.92457e-20	7.21565e-20	4.00748e-06	1.8644e-05
ALG13	0.0495858	0.255852	0.438984	0.646485	0.247321	0.509812	0.0174657	0.0760279	5.18983e-14	1.05622e-13	0.00639593	0.0114728
ALG14	0.676065	0.86631	0.966802	0.983467	0.039523	0.177649	0.526541	0.71408	5.98022e-08	7.98615e-08	0.252716	0.283858
ALG1L	0.645325	0.850525	0.700266	0.83741	0.666528	0.838673	0.13007	0.301347	0.000189831	0.00021457	0.019959	0.0304676
ALG1L10P	0.327854	0.640759	0.512862	0.706414	0.584542	0.791	0.000811052	0.00821185	9.27813e-24	4.9663e-23	0.243563	0.27487
ALG1L11P	0.445461	0.730525	0.654696	0.805569	0.951413	0.979364	0.00200518	0.0159368	1.05019e-12	1.92808e-12	0.196013	0.225983
ALG1L12P	0.970181	0.989269	0.712321	0.84449	0.00918333	0.0714278	0.931776	0.967971	8.23264e-09	1.15576e-08	0.0113583	0.0187572
ALG1L13P	0.665344	0.860687	0.321261	0.539707	0.0428731	0.186264	0.869749	0.935718	1.41252e-08	1.95716e-08	0.119739	0.145622
ALG1L2	0.143657	0.435525	2.4338e-08	1.7422e-06	2.38141e-05	0.000900225	0.000752421	0.00774976	6.27683e-38	2.08661e-36	0.0134369	0.0216505
ALG1L6P	0.775934	0.912297	0.514646	0.707873	0.0006488	0.0118176	0.00347807	0.0237861	5.87079e-21	2.33516e-20	9.0505e-06	3.84261e-05
ALG1L9P	0.290127	0.60543	0.0015324	0.0128472	0.140876	0.375769	0.171016	0.359104	2.31765e-22	1.0644e-21	0.000874043	0.00206061
ALG2	0.965833	0.98801	0.0683176	0.202062	0.313961	0.57894	0.216468	0.417518	2.47744e-10	3.83445e-10	0.00223057	0.00463308
ALG3	0.0692571	0.302134	0.316029	0.534429	0.200247	0.456993	0.282943	0.493077	5.92053e-13	1.108e-12	5.50104e-05	0.000188533
ALG5	0.458218	0.739063	0.520574	0.712404	0.143442	0.379649	0.0623098	0.184613	3.01972e-09	4.35809e-09	0.216892	0.247502
ALG6	0.0032705	0.0516048	0.417223	0.628308	0.00254857	0.0307826	0.494135	0.689813	6.5264e-13	1.21693e-12	0.0120715	0.0197438
ALG8	0.0516241	0.260853	0.904645	0.953578	0.0621538	0.235075	0.333792	0.545358	1.01242e-11	1.72444e-11	0.00250521	0.0051213
ALG9	0.0411351	0.232289	0.0219916	0.0922581	0.0246113	0.132316	0.611152	0.779088	3.79415e-13	7.21696e-13	0.0662882	0.0863326
ALK	0.457435	0.739	0.118206	0.289067	0.0545557	0.217	0.293643	0.504385	3.073e-10	4.7266e-10	0.00584478	0.0106195
ALKBH1	0.210496	0.522811	0.645091	0.799683	0.19818	0.454114	0.68554	0.828848	3.18879e-10	4.89732e-10	0.00012187	0.000376244
ALKBH2	0.026512	0.181147	0.418252	0.629279	0.306088	0.571502	0.0184368	0.0792484	4.01371e-11	6.56669e-11	1.05126e-06	5.68802e-06
ALKBH3	0.702838	0.879021	0.507577	0.702403	0.799587	0.911225	0.189214	0.383916	1.01289e-11	1.72496e-11	0.00157527	0.00342258
ALKBH4	0.33855	0.649338	0.326578	0.545345	0.794678	0.90878	0.355423	0.566603	5.70651e-14	1.15632e-13	8.1246e-06	3.48464e-05
ALKBH5	0.562643	0.804713	0.804935	0.89842	0.829459	0.925041	0.0167321	0.0740243	9.68142e-18	2.74286e-17	1.00985e-05	4.23071e-05
ALKBH6	0.11344	0.38842	0.160244	0.351469	0.353773	0.614965	0.000868805	0.00868603	3.04368e-08	4.13377e-08	7.13201e-06	3.10103e-05
ALKBH7	0.998203	0.999139	3.04751e-09	3.04396e-07	0.048647	0.202122	0.616819	0.782872	1.55903e-26	1.16453e-25	1.31199e-14	4.79167e-13
ALKBH8	0.697446	0.875969	0.0668066	0.199141	0.0874485	0.286848	0.0143225	0.0662595	1.26047e-09	1.86281e-09	0.338188	0.369222
ALLC	0.348259	0.656272	0.0142302	0.0672965	0.291352	0.556836	0.417637	0.62413	0.258055	0.261761	0.01169	0.019212
ALMS1	0.411708	0.707236	0.018139	0.0805324	0.00303747	0.0347335	5.9467e-06	0.000165672	1.76627e-29	1.92151e-28	0.668728	0.689336
ALMS1P	0.0842142	0.334077	0.435952	0.644504	0.000243184	0.0056765	0.2393	0.443396	5.87861e-14	1.18996e-13	0.215279	0.245884
ALOX12	0.135177	0.42105	0.87606	0.938464	0.793775	0.908243	0.206985	0.405761	8.23289e-34	1.60875e-32	0.000423661	0.00109947
ALOX12B	0.228724	0.542807	0.299893	0.518284	0.354689	0.61581	0.0724779	0.204663	5.66386e-06	6.82671e-06	0.010415	0.0174056
ALOX12P1	0.584163	0.816672	0.199777	0.40405	0.000836618	0.0143367	0.966821	0.984097	4.9415e-10	7.48897e-10	0.991221	0.993395
ALOX12P2	0.862261	0.946938	1.84366e-05	0.000388163	0.00107774	0.017185	0.196422	0.392924	2.62611e-24	1.50509e-23	0.0296307	0.0429916
ALOX15	0.28233	0.59927	0.489189	0.688197	0.804805	0.913729	0.342803	0.554095	4.7605e-08	6.39508e-08	0.240358	0.271597
ALOX15B	8.16108e-06	0.000854923	0.165472	0.359292	0.0434282	0.187688	0.0715526	0.20277	4.02552e-07	5.12498e-07	0.111675	0.136884
ALOX5	0.454653	0.737018	0.488354	0.687293	0.201556	0.45847	0.293397	0.5042	3.3383e-19	1.09769e-18	3.86432e-06	1.80366e-05
NDUFB7	0.51345	0.775969	3.31328e-12	1.11176e-09	0.0135108	0.0914708	0.914036	0.958219	2.54317e-28	2.36734e-27	4.15992e-15	1.7246e-13
ALOXE3	0.132425	0.417233	0.795369	0.89441	0.86154	0.939708	0.539302	0.724387	0.0601635	0.0621129	0.330345	0.361467
ALPK1	0.371068	0.676423	0.00564345	0.0348333	0.00988117	0.0750347	0.18754	0.381893	2.64008e-26	1.92515e-25	6.97438e-05	0.000231277
ALPK2	0.282431	0.59927	0.0582485	0.181446	0.0134332	0.0913684	0.687585	0.830152	7.54041e-11	1.21024e-10	0.000536757	0.00135212
ALPK3	0.0439396	0.239796	0.00218791	0.0170114	0.103318	0.314582	0.038838	0.133064	7.63492e-20	2.68479e-19	2.4873e-06	1.21849e-05
ALPL	0.907815	0.965591	0.0457634	0.154669	0.464461	0.70805	0.623311	0.787488	5.13663e-14	1.04568e-13	0.00130492	0.00291695
ALPP	0.436042	0.723211	0.0150031	0.0699658	0.978886	0.990976	0.122088	0.289162	8.8461e-08	1.16854e-07	0.504907	0.532087
ALS2	0.600128	0.825574	0.477957	0.679263	0.538232	0.761231	0.000870685	0.00869672	7.2688e-21	2.85945e-20	0.0024264	0.00497869
ALS2CL	0.461546	0.741598	0.628193	0.788182	0.432394	0.683523	0.00117324	0.0108647	3.06694e-09	4.42476e-09	0.00057047	0.00142485
ALS2CR11	3.18496e-07	0.000103632	0.866617	0.933133	0.54492	0.766099	0.134088	0.30738	0.00030512	0.0003422	0.0170058	0.0264944
ALS2CR12	0.78158	0.913198	0.139156	0.320125	0.42867	0.680742	0.00530359	0.0325962	2.6718e-14	5.58195e-14	0.0404808	0.0562269
ALX1	0.602842	0.826673	0.133573	0.312198	0.0602086	0.230927	0.515719	0.705059	0.0869789	0.0894146	0.00105623	0.00243427
ALX3	0.469687	0.748034	0.937908	0.970304	3.37023e-05	0.00118454	1.64494e-05	0.000381893	6.5289e-13	1.2173e-12	1.21065e-06	6.46415e-06
ALX4	0.173729	0.476783	0.919768	0.961168	0.310646	0.57604	0.0932341	0.241814	0.00600369	0.00641088	0.07791	0.0995134
ALYREF	0.00562743	0.0728885	0.0279401	0.109652	0.0634432	0.237677	0.112255	0.273959	4.1055e-17	1.09795e-16	1.27688e-07	8.67479e-07
AMACR	0.785408	0.915081	0.18358	0.383834	0.029601	0.148454	0.58143	0.756043	1.73304e-13	3.3846e-13	2.26311e-07	1.44558e-06
AMBP	0.00756834	0.0870541	0.0601074	0.185514	0.00805256	0.0654042	0.146568	0.325799	0.000101496	0.000116073	0.025134	0.0372821
AMBRA1	0.933961	0.976761	0.462699	0.667638	0.781223	0.902261	0.77888	0.883077	1.58078e-25	1.04324e-24	0.00229292	0.00474424
AMD1	0.0206846	0.158474	0.79785	0.895465	0.764299	0.893339	0.412464	0.619472	1.39582e-07	1.82453e-07	0.114172	0.139608
AMD1P1	0.275076	0.591614	0.00612507	0.0368345	0.0960892	0.302081	0.740118	0.860532	6.81569e-11	1.09778e-10	0.32668	0.357877
AMDHD1	0.224289	0.538408	2.36736e-05	0.000477108	0.00459894	0.0457021	0.115061	0.278484	3.77328e-38	1.2965e-36	2.74269e-10	3.43236e-09
AMDHD2	0.0275967	0.185026	0.000158548	0.00220805	0.174698	0.423292	0.906639	0.954415	3.86335e-29	4.00412e-28	3.10963e-11	4.8744e-10
AMER1	0.961611	0.986966	0.203691	0.408733	0.200048	0.456907	0.00292928	0.020906	1.56635e-22	7.33479e-22	0.191686	0.221398
AMER2	5.37119e-05	0.00325389	0.231323	0.443139	0.449721	0.696657	0.0787207	0.216873	2.41942e-07	3.11699e-07	0.0479023	0.065081
AMER3	0.145704	0.43854	0.643286	0.798713	0.283127	0.548602	0.489393	0.68601	0.0228091	0.0238381	0.535005	0.561272
AMFR	0.886618	0.957645	0.064268	0.19406	0.78048	0.901846	0.293009	0.503792	2.97601e-25	1.90947e-24	0.0289848	0.0421856
AMH	0.01675	0.14062	0.000146984	0.00207937	0.456378	0.701656	0.0627665	0.185458	2.00885e-28	1.89128e-27	1.1515e-07	7.91566e-07
AMICA1	0.00339816	0.0524805	0.987436	0.994382	0.395806	0.653861	0.201378	0.399168	0.000592996	0.000657201	0.00775353	0.0135361
AMIGO1	0.341842	0.652042	0.752008	0.870258	0.358496	0.619664	0.538449	0.723851	9.96215e-06	1.18821e-05	0.0646974	0.0844966
AMIGO2	0.113396	0.388387	0.0646499	0.194857	0.159579	0.402823	0.955115	0.97904	5.50298e-07	6.95278e-07	1.62598e-07	1.08072e-06
AMIGO3	0.563727	0.804976	0.188539	0.390442	0.226272	0.487685	0.546714	0.729053	1.1735e-10	1.85984e-10	0.00130229	0.00291182
AMMECR1	0.0779966	0.321992	0.673574	0.81811	0.228124	0.489682	0.00599543	0.0355898	7.14061e-13	1.328e-12	0.0160768	0.0252391
AMMECR1L	0.080575	0.32661	0.833696	0.914543	0.506112	0.740887	0.104192	0.259971	8.51865e-10	1.2735e-09	0.070023	0.0905925
AMN	0.472786	0.750136	0.392828	0.60669	0.048881	0.202654	0.793999	0.892013	8.96726e-06	1.07193e-05	0.00984627	0.0166077
AMN1	0.0615064	0.284911	0.000847086	0.0081758	5.2585e-05	0.00167298	0.110637	0.271194	7.55506e-22	3.28843e-21	0.000588292	0.00146341
AMOT	0.0186665	0.150024	0.925309	0.963747	0.576	0.785621	0.0846025	0.227863	8.90186e-08	1.17555e-07	0.00662072	0.011805
AMOTL1	0.226207	0.540427	0.0173282	0.0779214	0.742658	0.881771	0.00260636	0.0192806	1.15025e-21	4.92164e-21	0.00288363	0.0057746
AMOTL2	0.0260064	0.180157	0.00615485	0.0369825	0.221844	0.48278	0.144438	0.322803	7.31439e-08	9.70927e-08	0.141996	0.169305
AMPD2	0.165752	0.46679	0.59767	0.76677	0.292538	0.558063	0.16474	0.350632	1.8974e-25	1.24228e-24	1.19499e-09	1.2987e-08
AMPD3	1.13873e-05	0.00109527	0.0521184	0.168891	0.130353	0.359524	0.153948	0.335842	5.04175e-18	1.47008e-17	0.02929	0.0425482
AMPH	0.0537448	0.266922	0.184229	0.384594	0.193309	0.448272	0.713099	0.844391	0.0352515	0.0366244	0.383174	0.413522
AMT	0.429589	0.718612	0.0848693	0.231908	0.16617	0.411267	0.292416	0.503125	2.96796e-16	7.36078e-16	2.78128e-05	0.000103139
AMY1A	0.481837	0.756151	0.594283	0.764526	0.363363	0.623076	0.162776	0.348099	9.18719e-11	1.46557e-10	0.0105999	0.0176801
AMY1B	0.945792	0.981961	0.9505	0.977024	0.868846	0.942776	0.419024	0.625311	5.05009e-12	8.81641e-12	1.31726e-06	6.94697e-06
AMY2A	0.190687	0.499194	0.415125	0.626903	0.902568	0.95873	0.00311041	0.0218502	0.0214856	0.0224702	0.7874	0.80166
AMY2B	0.0422684	0.23539	0.0812545	0.225241	0.972873	0.988668	0.0104418	0.0528486	1.40353e-15	3.26446e-15	0.375064	0.405666
AMZ1	0.692968	0.874676	0.523376	0.71418	0.62059	0.813327	0.113718	0.276287	3.56486e-14	7.35613e-14	0.00238799	0.00491489
AMZ2	0.227205	0.541162	0.319158	0.538069	0.355195	0.616459	0.379597	0.589517	3.9744e-16	9.74651e-16	7.19553e-06	3.12359e-05
AMZ2P1	0.625787	0.838875	0.484759	0.684522	0.689966	0.852698	0.00830543	0.0449947	7.3196e-27	5.70143e-26	2.08459e-07	1.34475e-06
ANAPC1	0.269423	0.586326	0.146589	0.331505	0.100988	0.310528	0.000418208	0.00494822	4.68985e-24	2.60784e-23	0.182457	0.212004
ANAPC10	0.0323457	0.202695	0.753427	0.870775	0.44038	0.689777	0.960959	0.981876	3.26783e-06	3.97669e-06	0.0346765	0.0491894
ANAPC10P1	0.394731	0.694483	0.758814	0.873849	0.438299	0.688347	0.0964294	0.247233	1.05491e-09	1.56603e-09	0.838153	0.850068
MAP1LC3A	0.173944	0.476877	0.00294763	0.0215015	2.96335e-05	0.00105887	0.0209013	0.0866351	2.83149e-27	2.30851e-26	2.02923e-13	5.52316e-12
ANAPC13	0.965206	0.98801	0.338584	0.556192	0.549749	0.768811	0.0004152	0.00492892	7.27676e-26	5.03442e-25	0.000171962	0.00050605
ANAPC15	0.653306	0.85443	0.213009	0.420284	0.945138	0.977037	5.13706e-06	0.000147288	1.95658e-19	6.57245e-19	1.34481e-07	9.10463e-07
ANAPC16	0.934817	0.977175	0.692781	0.832167	0.978064	0.990703	6.30351e-05	0.00111414	6.91047e-28	6.06962e-27	0.00045711	0.0011759
ANAPC1P1	0.443169	0.728885	0.946991	0.974746	0.29592	0.561782	0.744117	0.863012	9.08423e-05	0.000104117	0.114924	0.140418
ANAPC2	0.642403	0.848677	0.00542657	0.0338392	0.00588689	0.0541185	0.246616	0.451833	9.89651e-29	9.73557e-28	4.71886e-12	9.00328e-11
ANAPC4	0.805169	0.923982	0.35596	0.573764	0.0246059	0.132316	0.954146	0.978398	1.5902e-10	2.4954e-10	0.0560997	0.0745559
ANAPC5	0.231864	0.545847	0.0416205	0.145323	0.720227	0.870567	0.0170017	0.0747718	7.28223e-09	1.02562e-08	0.224244	0.255052
ANAPC7	0.0504299	0.258037	0.936438	0.969349	0.242603	0.505258	0.61503	0.78171	4.78696e-08	6.42942e-08	0.0660308	0.0860392
ANG	0.856799	0.945312	0.968222	0.983938	0.740936	0.880554	0.540613	0.725158	8.21135e-06	9.83264e-06	0.164831	0.193323
ANGEL1	0.328959	0.641849	0.661848	0.8107	0.0594286	0.228879	0.647361	0.804612	1.97684e-22	9.15127e-22	0.000927115	0.0021719
ANGEL2	0.939635	0.979452	0.208145	0.414451	0.237693	0.499877	0.193169	0.388964	6.17225e-11	9.9691e-11	0.0129638	0.0209874
ANGPT1	0.498245	0.766229	0.963743	0.981895	0.462681	0.707081	0.216352	0.417461	0.00885718	0.00939392	0.00236005	0.00486485
ANGPT2	0.000208368	0.00834832	0.498464	0.695958	0.0507897	0.207912	0.117314	0.281667	5.9264e-05	6.84576e-05	0.0277581	0.0406758
ANGPT4	0.717837	0.886563	0.25413	0.468851	0.0531676	0.213536	0.0365131	0.127769	4.6314e-07	5.87473e-07	0.000659362	0.00161402
ANGPTL1	0.662038	0.858738	0.00377815	0.0258972	0.00463042	0.0458493	0.795338	0.892739	1.70228e-05	2.01025e-05	0.000143528	0.000433572
ANGPTL2	0.240882	0.555734	0.202797	0.408121	0.959464	0.982722	0.291414	0.502134	7.55617e-08	1.00209e-07	0.000845173	0.00200288
ANGPTL3	0.591367	0.821237	0.929665	0.965839	0.00416906	0.0428808	0.619063	0.784654	1.79982e-24	1.05144e-23	6.7438e-08	4.8993e-07
ANGPTL4	0.460946	0.741462	0.347181	0.564625	0.519415	0.750195	0.61353	0.780496	3.25987e-08	4.41733e-08	0.0157659	0.024826
ANGPTL5	0.00954734	0.101285	0.556669	0.73793	0.0286724	0.145834	0.069732	0.1994	0.0368195	0.0382331	0.00957421	0.0162112
ANGPTL6	0.131193	0.415725	0.249292	0.463751	0.00101814	0.0164766	0.681946	0.826456	1.20253e-10	1.9043e-10	0.00815464	0.0141432
ANGPTL7	0.0838244	0.332926	0.972757	0.986283	0.145672	0.382762	0.701999	0.83757	8.65495e-06	1.03523e-05	0.0279683	0.0409284
ANK1	0.0582484	0.277051	0.938734	0.970691	0.64392	0.827193	0.893986	0.948629	7.5969e-06	9.10653e-06	0.0388057	0.0541841
ANK2	0.0827512	0.330909	0.120335	0.29223	0.76614	0.894565	0.00036131	0.00441612	2.34613e-17	6.41743e-17	0.00988653	0.0166638
ANK3	1.02859e-06	0.000212393	0.567463	0.745221	0.154649	0.396257	0.0387902	0.132995	2.09796e-09	3.05718e-09	0.245226	0.27653
ANKAR	0.20517	0.516775	0.199177	0.403362	0.00120498	0.0184704	4.2225e-05	0.000809626	2.46191e-25	1.5891e-24	3.67246e-05	0.000131905
ANKDD1A	0.521168	0.780879	0.179657	0.378359	0.796891	0.910099	0.612496	0.779828	8.17816e-10	1.2237e-09	0.139979	0.167217
ANKDD1B	0.618685	0.834907	0.19223	0.394746	0.0712235	0.253652	0.0844151	0.227569	3.61346e-12	6.37155e-12	0.0152053	0.0240593
ANKEF1	0.0121157	0.116779	0.00362326	0.0251407	0.000105457	0.00294883	0.195208	0.391365	1.37328e-29	1.52488e-28	2.86777e-10	3.55985e-09
ANKFN1	0.626695	0.839335	0.989728	0.995523	0.000226189	0.00539112	6.08414e-06	0.000168372	1.91788e-21	8.0301e-21	0.000701711	0.00170418
ANKFY1	0.405832	0.702792	0.813436	0.90314	0.612334	0.807314	0.241211	0.445553	9.49589e-17	2.46048e-16	0.00489944	0.00912775
ANKH	0.0104969	0.107344	0.0466335	0.156624	0.521726	0.751386	0.71295	0.844391	2.40674e-10	3.72932e-10	0.00139608	0.00308763
ANKHD1	0.989928	0.996471	0.110804	0.277366	0.0799551	0.270442	0.0073681	0.041195	8.30637e-21	3.24503e-20	0.572565	0.59732
ANKHD1-EIF4EBP3	0.311331	0.625871	0.362347	0.579456	0.0934642	0.296959	0.00860676	0.0461268	1.22842e-12	2.24207e-12	0.000246182	0.000687844
ANKIB1	0.812467	0.927528	0.0398443	0.141408	0.470073	0.712129	3.06805e-06	9.52116e-05	2.63623e-20	9.7295e-20	0.000171897	0.000505961
ANKK1	0.307162	0.622352	0.0453003	0.15369	0.910773	0.962703	0.936625	0.970192	2.22053e-09	3.2314e-09	0.0257768	0.0381211
ANKLE1	0.699594	0.877147	7.19123e-08	4.26607e-06	1.04655e-06	6.72892e-05	0.774808	0.880184	3.83928e-35	8.923e-34	2.57293e-05	9.63704e-05
ANKLE2	0.268614	0.585561	0.530325	0.71937	0.750952	0.886409	0.502475	0.695902	1.30108e-17	3.64615e-17	0.162512	0.19088
ANKMY1	0.906457	0.96544	0.211648	0.418792	0.0703726	0.252422	0.146543	0.325777	2.22968e-30	2.7428e-29	0.000219248	0.000622469
ANKMY2	0.877679	0.953613	0.815925	0.904484	0.682146	0.848191	0.675444	0.822148	2.55387e-09	3.7012e-09	0.00178189	0.00380946
ANKRA2	0.748651	0.901042	0.877171	0.939327	0.55809	0.773962	0.663625	0.814526	5.19063e-08	6.9568e-08	0.0192655	0.0295497
ANKRD1	0.164678	0.465632	0.870649	0.935266	0.93836	0.974057	0.511687	0.702457	0.328361	0.332166	0.413633	0.443053
ANKRD10	0.224178	0.538323	0.549048	0.732394	0.163071	0.40763	0.774101	0.879987	6.85885e-22	3.00171e-21	0.0382941	0.0535952
ANKRD11	0.139171	0.428567	0.00262758	0.0195928	0.00137618	0.0202283	0.17334	0.362391	7.94459e-30	9.10406e-29	5.05143e-06	2.28718e-05
ANKRD12	0.060562	0.283104	0.00395894	0.0267521	1.92064e-06	0.000113554	2.02445e-06	6.78238e-05	3.44525e-30	4.12413e-29	5.6654e-06	2.5352e-05
ANKRD13A	0.200343	0.511378	0.941464	0.972296	0.542357	0.764494	0.956745	0.979735	9.93455e-15	2.15152e-14	0.047503	0.0646263
ANKRD13B	0.675509	0.866062	0.00123654	0.0109189	0.424712	0.677361	0.25494	0.461234	8.4922e-14	1.69773e-13	3.70294e-06	1.73702e-05
ANKRD13C	0.875514	0.952934	0.239348	0.452719	0.266948	0.53125	0.0169185	0.0745894	9.69548e-12	1.65404e-11	0.00368649	0.00714056
ANKRD13D	0.945488	0.981836	0.334841	0.552433	0.11247	0.331088	0.116421	0.280507	7.8703e-26	5.41193e-25	9.7945e-11	1.34486e-09
ANKRD16	0.0672158	0.297625	0.144688	0.328733	0.689981	0.852698	0.635432	0.796097	8.96949e-08	1.18433e-07	0.00296438	0.00591252
ANKRD17	0.547288	0.796922	0.627624	0.787857	0.00564639	0.0525829	0.0709663	0.201668	4.25128e-15	9.48631e-15	0.643552	0.665172
ANKRD18A	0.00101913	0.0245632	0.367028	0.583463	0.662938	0.836915	0.369843	0.580159	0.000181811	0.000205699	0.353301	0.384197
ANKRD18B	0.0150803	0.131432	0.0919234	0.244374	0.0239288	0.13005	0.101433	0.255328	4.4528e-17	1.1867e-16	0.00106539	0.00245248
ANKRD18CP	0.128089	0.409743	0.664926	0.812513	3.70306e-05	0.00128263	0.00166829	0.0139947	1.13808e-13	2.25363e-13	0.00436571	0.00827115
ANKRD18DP	0.103071	0.370265	0.802142	0.897278	0.231373	0.492637	0.610796	0.778753	1.93179e-05	2.2759e-05	0.673813	0.694144
ANKRD18EP	0.507365	0.771589	0.0807574	0.224219	0.0760044	0.262833	1.27561e-07	6.47608e-06	8.3066e-24	4.47078e-23	0.137474	0.164636
ANKRD19P	0.204526	0.516229	0.0983265	0.256413	0.715716	0.868596	0.89985	0.951513	1.9465e-06	2.39205e-06	0.00458883	0.00863522
ANKRD2	0.00253423	0.0443541	0.235292	0.448072	0.819235	0.920982	0.0992951	0.252061	1.00181e-07	1.31923e-07	0.000248546	0.000692724
ANKRD20A1	0.329036	0.641849	0.604107	0.771034	0.491918	0.728748	0.000114874	0.0018033	6.78477e-25	4.15582e-24	3.11244e-07	1.91549e-06
ANKRD20A11P	0.147429	0.440951	0.44558	0.652094	0.0849762	0.281311	0.538954	0.724147	5.91428e-11	9.5625e-11	1.79237e-05	7.01627e-05
ANKRD20A12P	0.374725	0.679056	0.849193	0.922986	0.165403	0.410559	0.0435495	0.144495	3.77066e-20	1.36736e-19	1.10128e-09	1.20601e-08
ANKRD20A14P	0.719559	0.887451	0.0178394	0.079647	0.00515175	0.0494052	0.00312407	0.0219189	1.31712e-17	3.68968e-17	6.72499e-10	7.77702e-09
ANKRD20A17P	0.271764	0.588378	0.62882	0.788596	0.418503	0.67321	0.495882	0.691273	5.72245e-13	1.07252e-12	1.45383e-07	9.75655e-07
ANKRD20A18P	0.0125912	0.11917	0.936089	0.969263	0.00149322	0.0212783	0.000715828	0.00748049	3.77348e-18	1.11527e-17	0.878474	0.888202
ANKRD20A19P	0.330181	0.642662	1.44026e-05	0.000316901	0.000995262	0.0161575	0.41912	0.625311	1.93766e-28	1.82734e-27	0.0167531	0.0261481
ANKRD20A2	0.979284	0.993064	0.546043	0.730655	0.0657253	0.243228	0.00720731	0.0406666	3.74244e-19	1.22271e-18	1.5066e-07	1.00698e-06
ANKRD20A3	0.222427	0.536313	0.0736817	0.211707	0.119038	0.341581	0.0001082	0.00172373	7.23759e-29	7.23927e-28	3.20052e-15	1.36372e-13
ANKRD20A4	0.349499	0.657717	0.150381	0.336969	0.368598	0.627976	6.94919e-06	0.00018748	2.56299e-27	2.09917e-26	1.86905e-05	7.2595e-05
ANKRD20A5P	0.0663261	0.295821	0.000562448	0.00594417	0.000279394	0.00634247	0.183631	0.376898	6.1877e-24	3.38809e-23	0.000178439	0.000521784
OPLAH	0.017172	0.142703	2.4029e-08	1.72583e-06	7.33669e-05	0.0021672	0.0273271	0.104851	3.12647e-41	1.57239e-39	1.03661e-13	3.09612e-12
ANKRD20A8P	0.982664	0.993867	3.05562e-05	0.000580052	0.00106155	0.0170126	0.227674	0.430208	2.62833e-34	5.46931e-33	3.42569e-17	2.31656e-15
ANKRD22	0.52269	0.781421	0.103187	0.264496	0.460965	0.705817	0.128135	0.298578	2.1227e-07	2.74525e-07	0.000808119	0.00192698
ANKRD23	0.231898	0.545847	0.0660217	0.197798	0.761781	0.892047	0.693573	0.832652	3.86351e-18	1.14e-17	0.00184364	0.00392234
ANKRD24	0.0506322	0.258395	0.220964	0.429431	0.509592	0.743494	0.661772	0.813437	2.49267e-10	3.85692e-10	0.00918754	0.0156614
ANKRD26	0.102839	0.370003	0.364486	0.58118	3.0142e-08	3.44462e-06	0.0126447	0.0609527	3.19417e-22	1.44654e-21	0.231449	0.262445
ANKRD26P1	0.558368	0.802554	0.431625	0.641198	0.342621	0.605307	0.714026	0.845001	1.58515e-05	1.87502e-05	0.00308428	0.00612549
ANKRD26P3	0.146205	0.439397	0.61149	0.776273	0.987837	0.994891	0.0667878	0.193558	0.00246571	0.00266582	0.463215	0.491917
ANKRD26P4	0.750208	0.901326	1.20077e-05	0.000275497	0.123741	0.349742	0.334797	0.546418	1.06574e-30	1.36556e-29	0.000107396	0.000338395
ANKRD27	0.455752	0.737705	0.21415	0.421567	0.0638061	0.238592	0.194148	0.390191	4.92119e-15	1.09255e-14	0.0151429	0.0239748
ANKRD28	0.806335	0.924497	0.306176	0.524658	0.26343	0.527516	0.107879	0.266134	6.492e-15	1.428e-14	0.109766	0.134814
ANKRD29	0.000190027	0.007773	0.351399	0.569316	0.347055	0.608812	0.426297	0.631317	0.047678	0.049351	0.00953868	0.0161625
ANKRD30A	0.813852	0.928074	0.314653	0.533134	0.489503	0.72691	0.895178	0.949083	0.64382	0.646137	0.458634	0.487365
ANKRD30B	0.190828	0.499301	0.0030737	0.022152	0.045144	0.192929	0.805756	0.898329	4.20281e-13	7.96605e-13	8.88702e-06	3.77993e-05
ANKRD30BL	0.638587	0.846365	0.0133735	0.0642641	0.0125241	0.0873819	7.5971e-08	4.18327e-06	1.10868e-43	7.4403e-42	4.75734e-17	3.11476e-15
ANKRD30BP2	0.318497	0.63218	1.23657e-05	0.000281605	0.0408803	0.181235	0.723506	0.850869	5.08032e-23	2.50057e-22	0.000366187	0.00096965
ANKRD31	5.44711e-05	0.00327265	0.464884	0.669166	0.17326	0.42109	0.217636	0.418997	1.71891e-13	3.35823e-13	0.00118945	0.00269333
ANKRD32	0.792805	0.918658	0.550248	0.733362	0.000456042	0.00916138	0.36861	0.579198	1.64124e-09	2.40699e-09	0.0508248	0.0684847
ANKRD33	0.654217	0.854893	0.660336	0.809447	0.0993174	0.307568	0.055673	0.170968	0.00743071	0.00790207	0.926302	0.933781
BTNL8	0.0994902	0.36491	0.889395	0.94542	0.127212	0.355713	0.740831	0.860988	0.000885415	0.000974792	0.835915	0.847878
ANKRD34A	0.22891	0.542948	0.798527	0.89562	0.855634	0.936995	0.738095	0.859492	0.857221	0.85826	0.436563	0.465617
ANKRD34B	0.0479955	0.251207	0.237701	0.451059	0.485651	0.724418	0.0493823	0.157731	0.334437	0.338217	0.339214	0.370266
ANKRD34C	0.0460183	0.245465	0.215038	0.422795	0.0419356	0.183752	0.717411	0.846971	0.53874	0.541539	0.514971	0.541922
ANKRD35	0.646334	0.850864	0.181329	0.380985	0.000653927	0.0118607	0.815437	0.904334	3.49711e-17	9.4099e-17	4.77039e-06	2.17596e-05
ANKRD36	0.22656	0.540427	0.0491056	0.162212	0.00119539	0.0183364	1.23959e-08	8.69943e-07	4.13843e-30	4.90198e-29	0.000677717	0.00165292
ANKRD36B	0.127439	0.408836	0.194634	0.397889	0.0640644	0.239142	9.88194e-07	3.6779e-05	9.88674e-32	1.44434e-30	4.97026e-05	0.000172629
ANKRD36BP2	0.0694961	0.302663	0.00202343	0.0159637	0.0042259	0.0431439	0.026644	0.103096	1.8527e-23	9.59871e-23	3.04902e-05	0.000112004
ANKRD36C	0.0493076	0.255027	0.85462	0.926215	6.69642e-05	0.00203453	3.08729e-12	4.94773e-10	1.95987e-41	1.01662e-39	5.73974e-12	1.06997e-10
ANKRD37	0.876446	0.953197	0.184005	0.384387	0.0201979	0.11685	0.16635	0.35321	4.93419e-07	6.24922e-07	0.0709231	0.0916355
ANKRD39	0.389254	0.690154	0.0233999	0.0965444	0.302169	0.567448	0.838424	0.918428	2.74154e-09	3.96596e-09	4.53868e-06	2.08104e-05
ANKRD40	0.00864138	0.0954106	0.357148	0.575073	0.903069	0.959073	0.137185	0.311851	0.0209824	0.0219557	0.00400114	0.00766908
ANKRD42	0.245652	0.561236	0.269272	0.484647	0.240987	0.503611	0.253836	0.459777	1.31209e-05	1.55744e-05	0.00396935	0.00761496
ANKRD44	0.733415	0.893345	0.196146	0.399857	0.171771	0.418787	0.16539	0.351672	1.18993e-22	5.64472e-22	0.0298299	0.0432165
ANKRD45	0.258624	0.575639	0.160207	0.351424	0.324576	0.589103	0.759436	0.872365	0.000312353	0.000350075	0.000207903	0.000594816
ANKRD46	0.34634	0.655184	0.462232	0.667188	0.385579	0.644583	0.564465	0.742808	3.29984e-05	3.85089e-05	0.00355155	0.00691648
ANKRD49	0.273301	0.589567	0.178302	0.376134	0.572811	0.783461	0.293279	0.504054	3.34408e-13	6.38631e-13	0.0709769	0.0916885
ANKRD50	0.136946	0.424559	0.0721946	0.20919	0.397556	0.655045	0.00284439	0.0205046	4.20517e-13	7.96982e-13	0.103707	0.128164
ANKRD52	0.316346	0.630007	0.54837	0.732081	0.258405	0.522085	0.794049	0.892013	2.35838e-27	1.93824e-26	4.52619e-05	0.000159083
ANKRD53	0.169332	0.471084	0.00909916	0.0492079	0.215984	0.475347	0.659385	0.812456	4.61379e-14	9.42821e-14	0.00499275	0.00927824
ANKRD54	0.452953	0.736237	0.927578	0.964687	0.706159	0.86299	0.0141716	0.0658062	2.76793e-14	5.77099e-14	0.000709916	0.00172148
ANKRD55	0.281291	0.598031	0.309368	0.527678	0.111747	0.329729	0.470602	0.671329	2.24588e-08	3.07376e-08	0.00765585	0.0133971
ANKRD6	0.099873	0.365157	0.607063	0.77291	0.0170958	0.105752	0.903744	0.953116	1.09096e-12	1.99935e-12	0.212144	0.242781
ANKRD61	0.327716	0.640642	0.328168	0.546607	0.794733	0.90878	0.809614	0.900806	1.72007e-18	5.26191e-18	0.0195808	0.029982
ANKRD62	0.49692	0.765246	0.0181202	0.0804987	0.330211	0.594308	0.356417	0.567513	3.61465e-21	1.46961e-20	6.94733e-12	1.26459e-10
ANKRD63	0.105804	0.375189	0.0392103	0.139813	0.0371153	0.170456	0.87637	0.939171	3.48316e-08	4.71336e-08	0.00567417	0.0103528
ANKRD65	6.18725e-05	0.0034512	0.299456	0.51782	0.585231	0.791068	0.626748	0.789788	5.91989e-07	7.46285e-07	0.00154729	0.00337067
ANKRD66	0.0174238	0.144228	0.207483	0.413636	0.183567	0.435627	0.908274	0.955434	0.00606362	0.00647295	0.00609691	0.01101
ANKRD7	0.148777	0.44232	0.0474542	0.158579	0.939354	0.974424	0.00118102	0.0109227	2.96907e-14	6.17001e-14	3.16278e-05	0.000115649
ANKRD9	0.606455	0.828515	0.0516516	0.167764	0.00829948	0.0668534	0.00102488	0.00985399	1.80931e-28	1.71167e-27	4.18693e-12	8.12234e-11
ANKS1A	0.487597	0.760634	0.0164273	0.0750429	0.820765	0.921714	0.868019	0.934745	2.56081e-21	1.05533e-20	0.000570867	0.00142555
ANKS1B	1.99605e-05	0.00160543	0.0394536	0.140392	0.601672	0.801446	0.512036	0.702683	5.36593e-05	6.20769e-05	0.213712	0.24429
ANKS3	0.90097	0.962987	0.959306	0.980818	0.296032	0.561817	0.340388	0.551794	3.56869e-23	1.78976e-22	0.00037807	0.000995819
ANKS4B	0.954081	0.984398	1.10243e-07	5.91865e-06	0.000135784	0.00357785	0.946809	0.975846	1.10966e-30	1.4176e-29	0.00176092	0.00377063
ANKS6	0.0676191	0.29836	0.0586657	0.182454	0.594079	0.797217	0.737999	0.859492	2.90797e-14	6.04946e-14	5.59277e-05	0.000191402
ANKUB1	0.677175	0.866796	0.247067	0.460987	0.00288082	0.0335314	0.221762	0.423621	6.00379e-15	1.32428e-14	0.0022755	0.00471409
ANKZF1	0.796641	0.920074	0.935313	0.968973	0.522609	0.751872	0.129114	0.29998	1.45765e-09	2.1442e-09	0.00950953	0.016122
ANLN	4.97327e-06	0.000628241	0.0612567	0.187992	0.803817	0.913436	0.170948	0.359067	3.01124e-05	3.51965e-05	0.213199	0.2438
ANO1	0.235031	0.549396	0.409682	0.622217	0.985834	0.993933	0.142755	0.320442	0.000803787	0.000886287	0.0010408	0.00240413
ANO10	0.664821	0.86057	0.188999	0.39094	0.362224	0.622484	0.0955467	0.245732	6.95604e-13	1.29424e-12	0.0110138	0.0182797
ANO2	0.146895	0.44046	0.0685682	0.202434	0.0113831	0.0820588	0.308833	0.520503	3.12972e-15	7.06217e-15	0.425354	0.454519
ANO3	0.601663	0.826371	0.525205	0.715431	0.510465	0.744261	0.752825	0.868349	0.551947	0.554685	0.26602	0.297061
ANO4	5.43489e-09	1.74436e-05	0.370564	0.586172	0.892018	0.953651	0.887038	0.945052	0.0166342	0.0174619	0.112875	0.138221
ANO5	0.60118	0.825998	0.38513	0.599209	0.0638643	0.238727	0.034961	0.124056	0.000884345	0.000973664	4.37858e-06	2.01608e-05
ANO6	0.6189	0.834907	0.173248	0.369385	0.799998	0.911342	0.484994	0.683567	3.88027e-09	5.56565e-09	0.0603898	0.0794944
ANO7	0.199876	0.511115	0.756294	0.872303	0.449106	0.696465	0.868858	0.935227	6.54629e-12	1.13217e-11	0.00769398	0.0134474
ANO7P1	0.00556902	0.0723501	0.088701	0.238793	0.932589	0.971119	0.000393144	0.00471399	1.58475e-15	3.67064e-15	0.000256537	0.000711779
ANO8	0.13902	0.428353	0.00503105	0.0320628	0.436971	0.687398	0.823377	0.908708	1.89271e-24	1.10301e-23	1.25403e-06	6.66729e-06
ANO9	0.73167	0.892498	0.497416	0.695389	0.0353695	0.166316	0.674096	0.821119	3.17718e-05	3.70996e-05	0.000396043	0.00103682
ANP32A	0.747095	0.900596	0.00112667	0.0101874	0.737195	0.878847	0.679021	0.824538	5.96715e-19	1.91146e-18	0.00527921	0.00973477
ANP32B	0.444135	0.729803	0.0513673	0.167267	0.805683	0.913948	0.000110385	0.00174816	1.92009e-26	1.42333e-25	1.27626e-12	2.85496e-11
ANP32C	0.00783512	0.0891204	0.346727	0.564259	0.862055	0.940013	0.000485727	0.00555727	2.81383e-13	5.40782e-13	0.0980987	0.122069
ANP32E	0.676524	0.86641	0.75369	0.870966	0.0534407	0.214352	0.32256	0.533972	2.5177e-17	6.86398e-17	0.000397292	0.00103971
ANPEP	0.016912	0.141593	0.944645	0.973569	0.0213658	0.121063	0.630179	0.792012	1.74724e-08	2.40773e-08	0.000357126	0.000948434
ANTXR1	0.0530544	0.264902	0.0117084	0.0589399	0.80595	0.914014	0.225364	0.42814	6.37883e-07	8.02774e-07	0.00993023	0.0167191
ANTXR2	0.612043	0.830835	0.449169	0.655783	0.321471	0.586392	0.417253	0.623686	2.48707e-06	3.04156e-06	0.00506095	0.00938224
ANTXRL	0.297252	0.612853	0.123865	0.297673	0.0721016	0.255483	0.116769	0.280838	0.203489	0.206988	0.207324	0.237683
ANXA1	0.759786	0.905243	0.176342	0.373651	0.0880869	0.287925	0.304604	0.516528	0.000152174	0.000172852	0.000117195	0.000364221
ANXA10	0.36924	0.675133	0.0833441	0.228906	0.667305	0.83916	0.121659	0.288464	0.000878499	0.000967327	0.017641	0.0273435
ANXA11	0.00328287	0.0517618	0.403455	0.616081	0.631091	0.820586	0.0734163	0.206498	1.62207e-07	2.11192e-07	0.002059	0.00432061
ANXA13	0.0118235	0.115267	2.93804e-07	1.32551e-05	6.75721e-05	0.00204174	0.0557837	0.171136	5.20819e-29	5.31334e-28	0.0113533	0.0187504
ANXA2	0.292204	0.608228	0.782979	0.887126	0.283398	0.548963	0.459855	0.661844	0.000483817	0.000538034	0.00768751	0.0134372
ANXA2P1	0.0613932	0.284571	0.869976	0.93486	0.0313999	0.154375	0.301872	0.513316	5.18765e-17	1.3747e-16	7.76904e-08	5.58367e-07
ANXA2P2	0.554705	0.800534	0.814566	0.903638	0.061276	0.233233	0.500005	0.694005	1.32665e-13	2.61206e-13	1.23049e-05	5.03904e-05
ANXA2R	0.000680071	0.0189423	0.802181	0.897278	0.000514835	0.00989802	0.647406	0.804621	1.32941e-15	3.09945e-15	3.84527e-07	2.30856e-06
ANXA3	0.000264518	0.0100213	0.353546	0.571416	0.0725969	0.256544	0.175517	0.365519	0.149123	0.15222	0.611485	0.634685
ANXA4	0.0161349	0.137336	0.366896	0.583378	0.130648	0.35993	0.153068	0.334808	7.00836e-15	1.53623e-14	3.65851e-07	2.20631e-06
ANXA5	0.00841046	0.0935828	0.622203	0.783359	0.00377868	0.0401321	0.569964	0.746843	9.19903e-16	2.17853e-15	0.000159334	0.000474511
ANXA6	0.373906	0.678639	0.568715	0.745923	0.155799	0.39788	0.85873	0.929723	1.80771e-11	3.0253e-11	0.0244954	0.0364696
ANXA7	0.0181401	0.147448	0.0124753	0.061264	0.00459462	0.0456948	0.807763	0.899591	2.23749e-09	3.25565e-09	0.00381877	0.00736456
ANXA8	0.468936	0.747395	1.5048e-05	0.000328745	0.000237582	0.00557603	0.0317552	0.116135	1.96116e-29	2.11957e-28	0.0550412	0.0733159
ANXA9	0.341923	0.652114	0.219918	0.428639	0.000171085	0.00436348	1.27505e-09	1.1409e-07	1.53632e-27	1.28827e-26	2.11778e-06	1.05742e-05
AOAH	0.410672	0.70653	0.599216	0.767882	0.815194	0.918821	0.761619	0.873566	6.77836e-10	1.01865e-09	0.0681339	0.0884041
AOC1	0.741427	0.898232	0.00957218	0.0511477	0.053711	0.214914	0.0203212	0.084821	4.81241e-18	1.40531e-17	1.72996e-12	3.71509e-11
AOC2	0.36486	0.671216	0.471655	0.674219	0.25053	0.513861	0.00373162	0.0250114	1.88985e-29	2.04662e-28	0.00314442	0.00622996
AOC3	0.450642	0.73483	0.187662	0.389264	0.175829	0.424834	0.654777	0.808959	1.91555e-12	3.45163e-12	0.00591166	0.0107251
AOC4P	0.927957	0.974326	0.237192	0.450371	0.072954	0.257256	0.815433	0.904334	3.13871e-05	3.66604e-05	0.0174855	0.0271407
AOX1	0.524775	0.782901	0.190808	0.393169	0.378413	0.637466	0.226595	0.429037	4.08065e-08	5.50037e-08	0.0259862	0.0383884
AOX2P	0.890347	0.959032	0.000156443	0.00218299	1.19998e-05	0.000518503	0.355725	0.566875	4.29401e-28	3.89416e-27	0.260572	0.29172
AOX3P	0.00940459	0.10028	0.746818	0.867009	0.394058	0.652712	0.432902	0.637494	0.00229399	0.00248404	0.953745	0.959329
AP000275.65	0.00576009	0.073892	0.667788	0.813937	0.188649	0.442034	0.187284	0.381588	2.39919e-11	3.98226e-11	0.0193026	0.0296024
AP000295.9	0.808696	0.925605	0.481423	0.681873	0.0038065	0.0402683	0.198091	0.395196	1.11572e-08	1.55393e-08	7.07244e-10	8.13066e-09
AP000322.53	0.0200475	0.156296	0.413623	0.625708	0.62142	0.813971	0.101925	0.256184	0.000145485	0.000165332	0.0316896	0.0455054
AP000344.4	0.313541	0.628047	0.0649727	0.195507	0.759367	0.891164	0.807209	0.899408	0.439975	0.443402	0.753434	0.76945
AP000347.2	0.511803	0.774533	0.0780544	0.219573	0.0182267	0.110165	0.0656773	0.191321	1.54043e-21	6.51839e-21	0.00239585	0.00492635
AP000347.4	0.209026	0.521522	0.361453	0.578993	0.803193	0.913009	0.00811176	0.0441572	2.42293e-05	2.84238e-05	3.93046e-08	3.00594e-07
AP000350.4	0.0383045	0.223099	0.194856	0.398158	0.248463	0.511332	0.00277285	0.0201308	2.86471e-12	5.09648e-12	4.26392e-07	2.5365e-06
AP000351.10	0.548297	0.797568	0.236693	0.449862	0.247846	0.510503	0.0359826	0.12649	3.98379e-24	2.23782e-23	8.62296e-08	6.11957e-07
AP000356.1	0.539576	0.793006	0.0371497	0.13428	0.925459	0.968182	0.553715	0.734059	9.42926e-17	2.4438e-16	1.8488e-05	7.18972e-05
AP000525.10	0.668843	0.862046	0.0140885	0.0668326	0.0365649	0.168838	0.545519	0.728664	1.15464e-35	2.92061e-34	3.04435e-07	1.88028e-06
AP000580.1	0.0860238	0.337726	0.47069	0.673884	0.262309	0.526204	0.765474	0.875405	0.00140825	0.00153841	0.0544877	0.0726829
AP000641.1	0.827186	0.933882	0.000107677	0.00160357	0.000481561	0.00948763	0.658261	0.811537	9.81935e-19	3.06855e-18	0.000207402	0.00059365
AP000679.2	0.506729	0.771328	0.00564252	0.0348333	9.23605e-05	0.0026236	0.37146	0.581719	6.0948e-19	1.95032e-18	0.355183	0.386049
AP000695.1	0.715704	0.885333	0.000133737	0.00192108	0.0105742	0.0785478	0.772993	0.879255	7.26556e-28	6.34518e-27	0.000250938	0.000697862
AP000705.8	0.466301	0.745291	2.09856e-07	1.00148e-05	2.56891e-06	0.000145945	0.946116	0.975389	3.42415e-38	1.18987e-36	0.162517	0.19088
AP000708.1	0.370278	0.676167	1.66326e-08	1.25873e-06	1.13359e-09	1.91684e-07	0.175623	0.365633	7.75593e-39	2.89164e-37	0.199309	0.229351
AP000769.1	0.729578	0.892108	0.110661	0.277168	0.863544	0.940587	0.0470033	0.152316	4.1648e-08	5.61275e-08	0.139746	0.166966
AP000783.1	0.005458	0.071296	0.249702	0.464058	0.061799	0.234271	0.0233208	0.0936277	1.53814e-11	2.58746e-11	0.000858403	0.00202855
AP000867.1	0.360478	0.66781	1.30787e-11	3.38392e-09	0.000252444	0.00586079	0.00775981	0.0428165	3.28916e-39	1.28427e-37	6.09148e-08	4.4601e-07
AP000889.3	0.133608	0.41905	6.716e-06	0.000172519	0.275881	0.540759	0.696105	0.834106	4.88015e-17	1.29688e-16	0.0102561	0.0171822
AP000936.1	0.0045213	0.0634607	0.376389	0.590937	0.509149	0.743232	2.01186e-05	0.000448647	1.19917e-26	9.09008e-26	2.17588e-05	8.31443e-05
AP000974.1	0.655334	0.855311	2.68061e-11	6.39623e-09	2.87119e-07	2.30078e-05	0.867988	0.934745	3.45225e-60	4.06121e-57	1.92062e-25	6.54686e-23
AP001007.1	0.138384	0.427186	0.000528581	0.00567848	0.891159	0.953247	2.53974e-08	1.61843e-06	8.46536e-31	1.09779e-29	0.000704054	0.00170881
AP001024.1	0.23603	0.550546	2.05725e-05	0.000424395	0.267722	0.531718	0.0171203	0.0750782	1.15848e-25	7.78424e-25	3.72108e-07	2.23838e-06
AP001024.2	0.575447	0.811886	2.87896e-07	1.3071e-05	0.0108956	0.0800875	0.00719605	0.0406432	6.46517e-27	5.06528e-26	0.00619648	0.0111635
AP001055.1	0.447377	0.731854	0.111362	0.278017	0.00563856	0.0525691	1.90765e-08	1.28021e-06	9.60307e-26	6.53234e-25	3.60686e-11	5.52872e-10
AP001094.1	0.901395	0.963058	0.161951	0.354273	0.0103303	0.0774592	0.0615672	0.183251	2.24352e-18	6.77214e-18	0.0103349	0.0172934
AP001187.1	0.273142	0.589461	9.30335e-09	7.83488e-07	0.0036457	0.0392242	0.00221313	0.0171515	2.66587e-39	1.05627e-37	4.24828e-11	6.40549e-10
AP001324.1	0.202327	0.514359	3.53041e-05	0.000651897	0.000281917	0.00638403	0.288035	0.498553	1.03079e-29	1.16079e-28	0.283425	0.314615
AP001468.1	0.947611	0.982655	0.217709	0.42619	0.0366167	0.169033	0.00107626	0.0102053	3.32554e-19	1.09383e-18	0.528312	0.555009
AP001579.1	0.640785	0.84759	0.833536	0.914543	0.195754	0.450907	0.0162115	0.0724373	1.59882e-18	4.90916e-18	0.000648089	0.00159096
AP001631.10	0.411384	0.706985	0.286841	0.504084	0.669722	0.840474	0.16246	0.347598	1.31883e-09	1.94666e-09	0.00078761	0.00188624
AP001652.1	0.874844	0.952707	0.108231	0.273249	0.414638	0.669269	0.285271	0.495365	2.12345e-07	2.74606e-07	0.990264	0.992622
AP001816.1	0.30238	0.617439	0.0579677	0.180912	0.0752662	0.261333	1.37419e-06	4.94318e-05	5.44813e-35	1.23808e-33	1.96772e-09	2.0404e-08
AP001877.1	0.667656	0.861705	0.0175418	0.0786351	0.356153	0.617054	6.88347e-06	0.000186053	3.48031e-16	8.58484e-16	0.0546083	0.0728302
AP001885.1	0.790545	0.91709	3.69017e-07	1.58176e-05	0.0142263	0.094206	0.0401974	0.136158	1.4607e-38	5.30769e-37	5.06648e-07	2.96789e-06
AP002387.1	0.853301	0.943683	0.00147106	0.0124472	0.107441	0.322759	0.162322	0.347375	2.00813e-19	6.73715e-19	1.66021e-10	2.18075e-09
AP002884.2	0.0561595	0.272947	3.21227e-05	0.000604059	0.295656	0.56138	0.377977	0.588108	5.48661e-17	1.45087e-16	0.69909	0.718461
AP003026.1	0.113524	0.38842	0.359255	0.576692	0.0696246	0.250828	0.0186856	0.0800467	8.82179e-16	2.09474e-15	0.233941	0.265029
AP003041.1	0.154576	0.451186	8.61278e-07	3.2111e-05	0.583664	0.7906	0.0704193	0.200746	6.96015e-47	7.18602e-45	2.44356e-30	1.8095e-27
AP003041.2	0.548352	0.797568	0.000273686	0.00339734	0.0348436	0.16449	0.0168531	0.0743623	5.80413e-33	9.98682e-32	3.60986e-13	9.28403e-12
AP003068.18	0.991454	0.997212	0.000594221	0.00622786	0.00571154	0.0529005	0.041559	0.139734	2.28657e-22	1.05148e-21	0.324489	0.355676
AP003068.23	0.315728	0.62938	0.459641	0.665371	0.00109587	0.0173581	0.0187634	0.0802676	3.05928e-23	1.54656e-22	0.0184266	0.0284105
AP003733.1	0.768132	0.908851	0.00921749	0.0496478	0.134895	0.365982	0.0322273	0.117183	1.45033e-20	5.50668e-20	0.312411	0.343506
AP003774.4	0.75929	0.905243	0.0192329	0.0840681	0.161757	0.405811	0.00122906	0.0112545	3.05574e-15	6.90104e-15	0.00472138	0.00884435
AP005482.1	0.053808	0.267083	0.491201	0.690034	0.287468	0.552874	0.00569341	0.0343058	5.25769e-16	1.27394e-15	9.35565e-08	6.56792e-07
AP005901.1	0.554299	0.8004	3.21611e-07	1.41239e-05	0.546747	0.76721	0.895676	0.949117	1.11457e-26	8.46674e-26	1.19423e-06	6.38437e-06
AP006222.1	0.76542	0.907671	0.361623	0.579027	0.00886197	0.0696892	0.117869	0.282494	3.26195e-35	7.65578e-34	2.32105e-12	4.82991e-11
AP006621.1	0.0644518	0.291153	0.466669	0.670743	0.228779	0.490362	1.27768e-05	0.000308642	6.91956e-29	6.93085e-28	1.82479e-10	2.38077e-09
AP006621.5	0.250394	0.567276	0.00297988	0.0216558	0.057914	0.225402	5.93784e-10	5.90348e-08	9.48142e-38	3.07109e-36	5.87941e-09	5.48481e-08
AP1AR	0.954044	0.984398	0.433774	0.642744	0.62778	0.818156	0.505732	0.69834	4.35458e-11	7.10544e-11	0.00102416	0.00237053
AP1B1	0.360859	0.667926	0.0819245	0.226426	0.0722391	0.255869	0.207972	0.407104	1.71283e-27	1.42847e-26	2.339e-06	1.15684e-05
AP1B1P1	0.213814	0.526807	2.96508e-08	2.06069e-06	5.22342e-08	5.56298e-06	0.100382	0.253623	7.22456e-32	1.07741e-30	1.99098e-08	1.63379e-07
AP1G1	0.718257	0.886724	0.0881751	0.238034	0.183695	0.43568	0.0455397	0.149171	5.68832e-22	2.50732e-21	0.0389765	0.054398
AP1G2	0.0328846	0.204576	0.0676445	0.200922	0.994037	0.997484	0.0562953	0.172116	5.15432e-10	7.80489e-10	6.83299e-09	6.27088e-08
AP1M1	0.230663	0.544814	0.630824	0.789733	0.0604152	0.231336	0.173474	0.362565	1.30323e-22	6.15368e-22	2.89307e-05	0.000106934
AP1M2	0.961876	0.987046	0.00376161	0.0258383	0.0389339	0.176197	0.126913	0.296341	4.9112e-07	6.22083e-07	0.0355568	0.0502323
AP1S1	0.114995	0.390746	0.0448465	0.152627	0.00045562	0.00916138	0.00773778	0.0427169	8.20165e-27	6.33108e-26	5.2464e-07	3.06325e-06
AP1S2	0.55633	0.801134	0.4158	0.627323	0.720012	0.870426	0.593849	0.765481	1.75595e-07	2.28055e-07	0.00274376	0.00553105
AP1S3	0.742326	0.898286	0.00429366	0.0284675	0.057708	0.224886	0.181344	0.374063	4.12148e-12	7.23939e-12	0.00477026	0.00892579
AP2A1	0.962184	0.987136	0.0888677	0.239062	0.25741	0.521253	0.184898	0.378557	2.51195e-28	2.34031e-27	4.21127e-09	4.06642e-08
AP2A2	0.976104	0.991948	0.608541	0.773944	0.271103	0.53519	0.889603	0.946463	5.41493e-25	3.35504e-24	0.0813886	0.103388
AP2B1	0.669235	0.862293	0.308283	0.52664	0.557293	0.773491	0.926666	0.965126	6.64422e-12	1.14874e-11	0.0312047	0.0449444
AP2M1	0.346013	0.654854	0.976404	0.988603	0.0170013	0.105513	0.118474	0.283384	3.97494e-14	8.1725e-14	0.000440528	0.00113815
AP2S1	0.0490742	0.25425	0.856519	0.926917	0.611544	0.806987	0.0422762	0.141547	7.27033e-14	1.46025e-13	9.97068e-08	6.95874e-07
AP3B1	0.907398	0.965591	0.487679	0.686756	0.641796	0.826045	0.00156866	0.0134134	6.14687e-31	8.10836e-30	6.57218e-19	6.38632e-17
AP3B2	0.480268	0.754978	0.00337006	0.0237753	0.163975	0.408658	0.765651	0.875486	3.76535e-10	5.75482e-10	0.161441	0.189793
AP3D1	0.12741	0.408836	0.0875715	0.237007	0.0639413	0.238973	0.377023	0.587049	4.18178e-23	2.08095e-22	2.89482e-05	0.00010698
AP3M1	0.648961	0.852689	0.0360245	0.131547	0.666242	0.838673	0.96048	0.981716	7.04465e-11	1.13355e-10	0.016092	0.0252578
AP3M2	0.194484	0.503875	0.828486	0.911835	0.88805	0.952049	0.0364722	0.127707	2.31304e-08	3.16385e-08	0.0560854	0.0745456
AP3S1	0.647887	0.851781	0.77305	0.881404	0.768447	0.895941	0.70425	0.838858	1.52491e-11	2.56561e-11	0.00281097	0.00564956
AP3S2	0.706297	0.880261	0.560426	0.740405	0.981007	0.992229	0.0992851	0.252061	1.97159e-25	1.2881e-24	0.0384175	0.0537294
AP4B1	0.279856	0.596635	0.686778	0.827382	0.830596	0.925686	0.824311	0.909338	2.30896e-06	2.82809e-06	0.539777	0.565946
AP4E1	0.837878	0.937769	0.811084	0.902105	0.00303303	0.0347198	0.0184856	0.0793799	1.38825e-22	6.53641e-22	0.0218861	0.0330083
AP4M1	0.064758	0.292098	0.0545103	0.174094	0.379657	0.638587	0.180648	0.373046	2.41971e-20	8.97312e-20	3.07066e-08	2.41547e-07
AP4S1	0.410326	0.70619	0.0149203	0.0697005	0.683922	0.849334	0.857918	0.929274	2.95852e-14	6.14986e-14	0.157692	0.185833
AP5B1	0.142684	0.43433	0.135457	0.314991	0.195454	0.450508	0.213597	0.414083	2.1922e-33	4.00659e-32	1.02898e-06	5.58717e-06
AP5M1	0.837596	0.937575	0.883817	0.942308	0.116762	0.338025	0.474937	0.675225	4.18257e-12	7.34249e-12	0.00141991	0.00313129
AP5S1	0.741763	0.898238	0.650949	0.803359	0.983603	0.992685	0.00101668	0.00980855	1.08313e-17	3.05375e-17	5.7598e-07	3.33042e-06
AP5Z1	0.507214	0.771472	5.26957e-08	3.32835e-06	0.00115085	0.0178572	0.334537	0.546277	1.98059e-44	1.49239e-42	7.0179e-22	1.23532e-19
APAF1	0.942517	0.980552	0.922518	0.962404	0.55726	0.773491	0.0887746	0.234711	1.2778e-16	3.26636e-16	0.0510642	0.0687612
APBA1	0.0154514	0.133637	0.991672	0.996427	0.885409	0.951003	0.80824	0.899829	2.59771e-11	4.29848e-11	0.153223	0.181113
APBA2	0.854338	0.944159	0.21315	0.420484	0.995776	0.998078	0.94213	0.973349	6.23138e-19	1.99165e-18	0.00499448	0.00928065
APBA3	0.231099	0.545344	0.0017476	0.0142158	0.0835314	0.278417	0.706063	0.839853	1.09599e-32	1.82594e-31	5.01984e-08	3.74166e-07
APBB1	0.00414436	0.0597717	0.395645	0.609135	0.296097	0.56182	0.0292027	0.109791	2.37236e-16	5.93296e-16	0.000163131	0.000484408
APBB1IP	0.594893	0.822932	0.930981	0.966444	0.42233	0.675688	0.128904	0.299623	9.47118e-06	1.13053e-05	0.0127093	0.0206391
APBB2	0.859306	0.945902	0.0755863	0.215276	0.537383	0.760965	0.0193319	0.0819166	4.15023e-21	1.6772e-20	0.00466321	0.00875677
APBB3	0.846772	0.940942	0.997811	0.998974	0.119914	0.343077	0.361036	0.571982	6.69101e-27	5.23459e-26	3.27113e-06	1.55484e-05
APC	0.46452	0.744223	0.0718349	0.208625	0.219675	0.479618	2.71476e-07	1.21364e-05	2.44239e-28	2.27847e-27	4.84419e-05	0.000168728
APC2	0.838038	0.937803	0.00854325	0.0471272	0.0691238	0.249997	0.0876553	0.232925	3.18488e-29	3.32662e-28	2.88822e-05	0.000106773
APCDD1	0.0984305	0.362687	0.00342811	0.0241294	0.648221	0.829839	0.146612	0.325828	7.77827e-13	1.44272e-12	0.00181574	0.00387105
APCDD1L	0.683174	0.869677	0.221907	0.4308	0.956394	0.981719	0.00286322	0.0206162	0.0658154	0.0678859	0.000209934	0.000599432
APEH	0.163703	0.464401	0.769689	0.879245	0.048475	0.201888	0.0522908	0.163655	3.90477e-20	1.41408e-19	4.13211e-09	4.00077e-08
APEX1	0.0787683	0.323342	0.142709	0.325966	0.271121	0.53519	0.38509	0.594348	1.84755e-14	3.91671e-14	0.000394498	0.00103341
APEX2	0.495028	0.764285	0.808228	0.900345	0.80645	0.914343	0.00962621	0.0498582	6.43122e-12	1.11263e-11	1.07835e-07	7.47263e-07
APH1A	0.00713198	0.0839229	0.0339486	0.126149	0.0204734	0.11793	8.28276e-07	3.17629e-05	1.95988e-29	2.11926e-28	8.65038e-08	6.13497e-07
APH1B	0.222296	0.53628	0.621374	0.783099	0.961816	0.983619	0.543266	0.72712	2.31439e-10	3.58933e-10	0.141	0.168239
API5	0.886911	0.95778	0.0060989	0.0367505	0.4865	0.725124	0.185377	0.379284	3.17224e-08	4.30265e-08	0.0397527	0.0553374
APIP	0.257553	0.574584	0.172929	0.368992	0.216874	0.476164	0.0464302	0.150983	3.84157e-06	4.65773e-06	0.047115	0.0641594
APITD1	0.384448	0.686207	0.0766046	0.217001	0.0273783	0.141368	0.878081	0.939774	2.97712e-09	4.29892e-09	6.92677e-06	3.02219e-05
APITD1-CORT	0.989525	0.996329	0.0149712	0.0698775	0.28482	0.550342	3.60689e-06	0.000110012	8.68543e-18	2.47177e-17	0.00204259	0.00428869
APLF	0.0286073	0.189261	0.026869	0.106499	0.00371926	0.0397171	1.14712e-06	4.19549e-05	3.93967e-26	2.81446e-25	2.71864e-06	1.32088e-05
APLN	0.900885	0.962958	0.110933	0.277445	0.203522	0.461029	0.0625415	0.184972	1.5679e-06	1.9361e-06	8.49299e-06	3.63031e-05
APLNR	0.00161776	0.0331109	0.457686	0.663482	0.0188505	0.112133	0.0172385	0.0754271	2.03063e-10	3.16021e-10	8.97823e-05	0.000289501
APLP1	0.000105039	0.00505588	0.271885	0.487505	0.799893	0.911301	0.0249623	0.0981985	5.69199e-05	6.57887e-05	0.116528	0.142135
APLP2	0.8776	0.953613	0.182962	0.383114	0.0261879	0.13757	0.680603	0.825568	4.30943e-08	5.80256e-08	0.25286	0.284005
APMAP	0.61529	0.83281	0.856434	0.926871	0.0260849	0.137197	5.37585e-06	0.000152707	6.31919e-15	1.39113e-14	0.00267603	0.00541434
APOA1	0.237242	0.551993	0.00727249	0.0420515	0.00780016	0.0641549	0.795763	0.893029	0.00034099	0.000381434	0.00293007	0.00585496
APOA1BP	0.101053	0.366944	0.956969	0.979558	0.0558767	0.220377	0.00520247	0.0321344	4.00478e-14	8.2315e-14	6.34678e-09	5.87737e-08
APOA2	0.801164	0.921797	0.440317	0.64786	0.366406	0.62603	0.85299	0.926222	3.34625e-05	3.90378e-05	0.676045	0.696344
APOB	0.00252588	0.0443541	0.694675	0.833505	0.668856	0.840374	0.0833053	0.225474	1.92179e-11	3.20995e-11	0.0546449	0.0728655
APOBEC2	0.591548	0.821262	0.912841	0.957583	0.20942	0.46837	0.596272	0.767728	2.58613e-19	8.59575e-19	0.307156	0.338126
APOBEC3A	0.865884	0.948427	0.462895	0.667836	0.46298	0.707335	0.269515	0.478205	7.58518e-21	2.97519e-20	1.36358e-06	7.17012e-06
APOBEC3B	0.000395539	0.0132515	0.0262574	0.104693	0.487641	0.72586	0.583653	0.757705	1.00321e-10	1.59738e-10	2.1333e-05	8.17062e-05
APOBEC3C	0.788415	0.916567	0.0693388	0.203638	0.869174	0.942908	0.0523742	0.163812	8.29652e-12	1.42352e-11	8.88389e-10	9.92104e-09
APOBEC3D	0.494753	0.763991	0.242772	0.456778	0.0905853	0.291941	0.344708	0.555959	2.56996e-24	1.47527e-23	8.95344e-05	0.000288745
TMUB1	0.18356	0.489732	6.81998e-06	0.000174981	0.00220195	0.0277832	0.674843	0.82164	5.81943e-35	1.31827e-33	2.32277e-14	8.13726e-13
APOBEC3G	0.881041	0.955158	0.0228641	0.094954	0.141996	0.377631	0.600709	0.771209	6.00254e-05	6.93184e-05	5.75362e-05	0.000195753
APOBEC3H	0.00534147	0.0702868	0.00141213	0.0120723	0.548056	0.767994	0.00810746	0.044145	0.000301317	0.000338024	0.0126807	0.020602
APOBR	0.765508	0.907671	0.00813793	0.0455384	0.041238	0.182006	0.588374	0.761486	8.28432e-18	2.3642e-17	6.56061e-07	3.74171e-06
APOC1	0.175268	0.478414	0.651075	0.803359	0.00258766	0.0311317	0.00699477	0.0397809	8.73601e-12	1.49654e-11	2.03553e-06	1.02133e-05
APOC1P1	0.496154	0.764625	0.0579786	0.18092	0.688831	0.851768	0.0346822	0.12327	2.05728e-08	2.82247e-08	9.10329e-05	0.000292918
APOC2	0.0543588	0.268715	0.996386	0.998152	0.00145943	0.0210392	0.0118669	0.0581035	2.866e-12	5.09836e-12	0.000371025	0.000979684
APOC4	0.0239099	0.171728	0.548706	0.73221	0.112641	0.331329	0.326899	0.538562	7.10468e-07	8.9177e-07	0.00498748	0.00927006
APOC4-APOC2	0.549625	0.798268	0.139346	0.320358	0.728517	0.875583	0.805856	0.898394	0.0520561	0.0538351	0.35372	0.384595
APOD	0.016586	0.139686	0.436514	0.644936	0.394035	0.652712	0.449298	0.652732	6.81079e-05	7.8475e-05	0.0583149	0.0771698
APOE	0.0416411	0.233479	7.39014e-10	9.7364e-08	1.12154e-05	0.000498655	0.0329423	0.118892	2.54996e-32	4.04733e-31	5.47462e-14	1.74952e-12
APOF	0.46257	0.742338	0.0017667	0.0143223	0.00328152	0.0365569	0.314166	0.525553	9.48159e-17	2.45707e-16	0.227629	0.258532
APOH	0.342941	0.653127	0.350777	0.568738	0.117984	0.339517	0.865976	0.933988	0.456529	0.459762	0.327059	0.358228
APOL1	0.220577	0.534155	0.223435	0.43281	0.0567258	0.222519	0.81238	0.90212	2.7463e-18	8.22205e-18	1.79446e-07	1.17919e-06
APOL2	0.418162	0.711913	0.377933	0.592244	0.90233	0.958683	0.475182	0.675283	7.25698e-17	1.89914e-16	0.00242421	0.00497553
APOL3	0.0607896	0.283364	0.0458884	0.154751	0.0294189	0.148025	0.56881	0.745921	1.68734e-15	3.90092e-15	8.82962e-09	7.87442e-08
APOL4	0.0244084	0.173854	0.0527665	0.170272	0.347934	0.60965	0.261583	0.468654	1.38938e-07	1.81644e-07	6.98162e-07	3.95386e-06
APOL5	0.0614729	0.284818	0.348307	0.565886	0.355417	0.616495	0.215742	0.41683	0.0018585	0.00201929	0.0135848	0.0218593
APOL6	0.241826	0.556921	0.0136422	0.0651904	0.00207631	0.0266892	0.842609	0.920867	4.73272e-25	2.95365e-24	2.00697e-05	7.73367e-05
APOLD1	0.00383278	0.0569025	0.0221264	0.0926646	0.0223788	0.125018	0.000299221	0.00383399	5.94207e-15	1.31133e-14	0.000711298	0.00172406
APOM	0.123506	0.404059	0.476917	0.678412	0.00805757	0.0654202	0.101305	0.255133	2.81791e-18	8.43173e-18	2.97425e-05	0.000109539
APOO	0.286277	0.602657	0.306257	0.524658	0.0847356	0.281034	0.522341	0.711034	1.46175e-22	6.86593e-22	7.82653e-05	0.000256133
APOOL	0.291126	0.606748	0.220623	0.429109	0.00982526	0.0746894	0.00709373	0.0401735	6.70977e-23	3.2637e-22	2.46532e-06	1.20984e-05
APOPT1	0.228973	0.542977	0.862106	0.930244	0.945357	0.977037	0.0299301	0.111569	9.39871e-12	1.60596e-11	0.00778749	0.0135876
APP	0.801379	0.921927	0.00254659	0.0190883	0.0383496	0.17455	0.403148	0.610895	4.11275e-17	1.09962e-16	0.0160021	0.0251438
APPBP2	0.944018	0.98142	0.00367481	0.0253833	0.223301	0.484041	0.00168662	0.0140935	8.13072e-22	3.52457e-21	0.00141977	0.00313129
APPL1	0.776386	0.912297	0.159752	0.350929	0.191257	0.445279	0.0385334	0.13238	9.43815e-09	1.31999e-08	0.00893381	0.0152952
APPL2	0.650315	0.853236	0.696639	0.834725	0.704109	0.861949	0.73338	0.857061	1.02457e-08	1.43078e-08	0.0602214	0.0793115
APRT	0.38035	0.683216	0.000623234	0.00649076	0.0775006	0.266037	0.036512	0.127769	1.1841e-23	6.27089e-23	5.0335e-15	2.01209e-13
APTX	0.630154	0.840741	0.725623	0.852588	0.401633	0.658497	0.507565	0.699792	2.61892e-10	4.04585e-10	6.24403e-05	0.000210009
AQP1	0.742471	0.898286	0.853292	0.925415	0.422616	0.675697	0.943332	0.973992	1.85038e-05	2.18179e-05	0.00175722	0.00376459
AQP11	0.403266	0.700886	0.040415	0.142749	0.406242	0.662327	0.662603	0.813965	9.04321e-07	1.12928e-06	0.00260533	0.00529173
AQP3	0.360329	0.66781	0.804372	0.898347	0.171599	0.418474	0.916015	0.959284	0.0103902	0.0109932	0.0923983	0.115774
AQP4	0.610017	0.829836	0.739252	0.861915	0.946156	0.977176	0.103118	0.258034	1.40977e-07	1.84232e-07	5.80073e-05	0.000197262
AQP5	0.0118246	0.115267	0.819719	0.9066	0.056609	0.222204	0.85782	0.929262	6.2473e-10	9.41083e-10	1.11825e-06	6.01716e-06
AQP6	0.428591	0.718116	0.0312447	0.118694	0.128645	0.357346	0.695182	0.833558	6.97996e-14	1.40456e-13	3.59108e-05	0.000129328
AQP7	0.581948	0.815422	0.184496	0.384815	1.66199e-05	0.000677252	0.554768	0.73495	2.50146e-23	1.27719e-22	2.74441e-07	1.71326e-06
AQP7P1	0.291215	0.606863	0.135949	0.315724	0.931744	0.970614	0.195441	0.391556	1.87317e-06	2.30404e-06	0.000590068	0.00146731
AQP7P3	0.485107	0.7587	0.0593828	0.183817	0.000795798	0.0138529	0.401256	0.608974	1.72918e-19	5.84698e-19	2.62185e-09	2.64339e-08
AQP8	0.207634	0.520174	0.439008	0.646485	0.835511	0.927656	0.206203	0.404836	6.89389e-07	8.66022e-07	0.00241381	0.00495806
AQP9	0.88244	0.955925	0.947052	0.974746	0.155247	0.397179	0.489381	0.68601	3.8079e-07	4.85483e-07	0.335381	0.366436
AQPEP	0.457102	0.738677	0.11013	0.276194	0.832848	0.927041	0.921464	0.962386	6.2067e-07	7.81845e-07	0.345522	0.376654
AQR	0.555527	0.800889	0.158758	0.349526	0.962525	0.984156	0.0019192	0.015471	2.21222e-12	3.96788e-12	0.195203	0.225146
AR	0.0172745	0.143398	0.032389	0.121984	0.764756	0.893585	0.0612137	0.182426	3.79865e-19	1.23919e-18	0.361226	0.39214
ARAF	0.232983	0.546851	0.699076	0.836499	0.492284	0.72909	0.494971	0.690496	9.02573e-26	6.17482e-25	1.65782e-06	8.51509e-06
ARAP1	0.561963	0.80458	0.382658	0.597078	0.1782	0.428059	1.05807e-06	3.91758e-05	2.31355e-22	1.06275e-21	8.95827e-11	1.24679e-09
ARAP2	0.0338809	0.208087	0.608967	0.774279	0.288289	0.553659	0.00273844	0.0200027	1.56653e-15	3.63021e-15	0.000198606	0.000572645
NUDT8	0.600575	0.825785	1.29414e-08	1.04089e-06	8.81118e-05	0.0025263	0.452793	0.655636	2.71593e-26	1.97644e-25	2.4748e-13	6.59383e-12
ARC	0.094238	0.353703	0.0654039	0.196493	0.444921	0.693189	0.388519	0.597412	1.81001e-11	3.02891e-11	2.90474e-06	1.40052e-05
ARCN1	0.920644	0.970893	0.029036	0.112962	0.987896	0.994891	0.496495	0.691903	7.35257e-09	1.03518e-08	0.0379497	0.0532034
AREG	0.389155	0.690042	0.182052	0.381793	0.15	0.389393	0.831302	0.914045	0.0301719	0.0314123	0.561025	0.585993
AREGB	0.134297	0.419736	0.484803	0.684539	0.547145	0.767668	0.666124	0.81603	0.0916975	0.0941932	0.616826	0.639858
AREL1	0.458295	0.739067	0.435819	0.64439	0.612026	0.807276	0.0600911	0.180208	8.83153e-25	5.34095e-24	0.178687	0.208074
ARF1	0.585843	0.817589	0.00239198	0.0182038	0.0758064	0.262444	0.951977	0.977417	9.40667e-21	3.64833e-20	1.72232e-07	1.13666e-06
ARF3	0.727241	0.891196	0.635046	0.792839	0.288438	0.553712	0.976373	0.988273	2.62416e-18	7.87286e-18	9.53502e-05	0.000304891
ARF4	0.105395	0.374481	0.387975	0.601832	0.0150374	0.0977087	0.560901	0.740114	5.26027e-12	9.16472e-12	0.0132672	0.0214173
ARF5	0.0726	0.310352	0.0579232	0.180848	0.000106303	0.00295708	0.000852837	0.00856226	1.08152e-28	1.05908e-27	1.36417e-12	3.03268e-11
ARF6	0.414104	0.709104	0.0112353	0.0572969	0.481687	0.720708	0.913266	0.957869	1.12242e-15	2.63402e-15	3.06164e-05	0.000112429
ARFGAP1	0.258336	0.575316	0.781391	0.886252	0.234757	0.496592	0.0415824	0.139791	2.62538e-27	2.14863e-26	5.12515e-11	7.55406e-10
ARFGAP2	0.757494	0.904753	0.305011	0.523581	0.207005	0.465686	0.00558579	0.0337901	1.00211e-16	2.59155e-16	2.8177e-06	1.36407e-05
ARFGAP3	0.444585	0.73003	0.281433	0.497717	0.446332	0.694345	0.402923	0.61064	2.29114e-07	2.95651e-07	0.0269585	0.0396448
ARFGEF1	0.681795	0.869114	0.691923	0.831461	0.0668303	0.245079	0.0763412	0.212261	3.07495e-12	5.45379e-12	0.669843	0.690337
ARFGEF2	0.205377	0.516894	0.956422	0.979315	0.0766345	0.264204	0.059815	0.179654	2.83781e-15	6.42847e-15	0.0527019	0.0706343
ARFIP1	0.371261	0.676523	0.150684	0.337378	0.484864	0.72379	0.535449	0.721054	6.09935e-12	1.0576e-11	0.00251006	0.00512733
ARFIP2	0.422701	0.714314	0.890454	0.945764	0.023228	0.127805	0.00770225	0.0425868	5.36589e-13	1.00816e-12	4.45406e-08	3.36207e-07
ARFRP1	0.187239	0.494217	0.5954	0.765078	0.0420573	0.184027	0.0188033	0.0803904	9.09482e-33	1.53065e-31	4.94521e-13	1.22915e-11
ARG1	0.29499	0.611267	0.376786	0.591136	0.618366	0.811719	0.00576978	0.0346009	8.26559e-05	9.49369e-05	0.0813012	0.103304
ARG2	0.932673	0.976508	0.205014	0.410429	0.386161	0.645322	0.382957	0.592438	3.30894e-07	4.23023e-07	0.000561691	0.00140718
ARGFXP1	0.208871	0.521419	0.164853	0.358601	0.0945137	0.299139	0.999451	0.999637	7.58333e-06	9.09127e-06	0.502403	0.529709
ARGFXP2	0.75932	0.905243	1.02728e-06	3.68294e-05	8.90458e-13	3.24112e-10	0.378825	0.588872	6.46432e-44	4.53664e-42	8.79991e-12	1.56594e-10
ARGLU1	0.634306	0.843346	0.196178	0.399857	0.138578	0.371764	0.590305	0.763172	2.04269e-05	2.40365e-05	0.00293732	0.00586671
ARHGAP1	0.343808	0.653881	0.010223	0.0536772	0.887433	0.952033	0.731418	0.855698	2.75529e-32	4.36034e-31	6.62445e-10	7.68142e-09
ARHGAP10	0.59291	0.821587	0.029227	0.113483	0.0280571	0.143585	0.0627366	0.185421	1.38049e-17	3.85565e-17	0.000746276	0.00179768
ARHGAP11A	0.0106202	0.107921	0.412687	0.624908	0.640554	0.825804	0.104216	0.259996	1.53661e-05	1.81872e-05	0.174539	0.203652
ARHGAP11B	0.101382	0.367704	0.506487	0.701503	0.286129	0.551644	0.13207	0.304314	2.78869e-13	5.36191e-13	0.0733839	0.0943947
ARHGAP12	0.703885	0.879226	0.781278	0.886174	0.279457	0.544569	0.418918	0.625261	2.43087e-10	3.76535e-10	0.00226484	0.00469382
ARHGAP15	0.416044	0.710316	0.00422862	0.0281319	0.0817711	0.274338	0.615526	0.781959	2.01843e-18	6.12834e-18	0.0554112	0.07375
ARHGAP17	0.823832	0.932325	0.0580002	0.180961	0.101332	0.311229	0.7413	0.861115	7.32727e-18	2.10056e-17	0.0207293	0.0315047
ARHGAP18	0.16488	0.465833	0.472581	0.675112	0.63555	0.822938	0.543502	0.727209	2.35844e-06	2.88738e-06	0.00223471	0.00464034
ARHGAP19	0.775561	0.912297	0.453175	0.659498	0.0371933	0.170741	0.0019405	0.0155905	2.14795e-15	4.92233e-15	0.0422901	0.0584076
ARHGAP19-SLIT1	0.153411	0.449066	0.00126852	0.0111555	0.0724428	0.256126	1.56435e-05	0.000365952	1.63119e-29	1.79089e-28	0.114177	0.139608
ARHGAP20	0.996703	0.998563	0.2761	0.491646	0.120695	0.344443	0.386087	0.595327	2.41314e-09	3.50387e-09	0.109198	0.134216
ARHGAP21	0.00101041	0.0244353	0.469116	0.672739	0.0356201	0.166618	0.0341398	0.121928	5.99359e-13	1.12099e-12	0.0178612	0.0276347
ARHGAP22	0.00167177	0.0338372	0.203555	0.408729	0.869281	0.942908	0.0774646	0.214431	1.47632e-14	3.154e-14	0.0152144	0.0240703
ARHGAP23	6.27023e-05	0.00347941	0.924599	0.963295	0.205097	0.462897	0.567771	0.744922	1.20055e-13	2.37227e-13	0.0159794	0.0251177
ARHGAP23P1	0.00607034	0.0758793	0.496889	0.694978	0.555792	0.772485	0.417945	0.624397	8.4792e-14	1.6956e-13	0.0100623	0.0169029
ARHGAP24	0.018817	0.150838	0.812532	0.902947	0.0941942	0.298615	0.434407	0.639184	1.5204e-10	2.39006e-10	0.0457511	0.062572
ARHGAP25	0.775722	0.912297	0.156997	0.346716	0.619639	0.812726	0.595697	0.767172	4.62417e-10	7.02292e-10	0.372737	0.403394
ARHGAP26	0.507576	0.771695	0.498461	0.695958	0.000919579	0.01538	1.32084e-07	6.67411e-06	2.73786e-31	3.7378e-30	1.45477e-05	5.83949e-05
ARHGAP27	0.344394	0.654292	0.976519	0.988627	0.391672	0.650766	0.213623	0.414083	2.66115e-23	1.35519e-22	6.96357e-06	3.03702e-05
ARHGAP28	0.217556	0.530528	0.169132	0.364439	4.85426e-06	0.000245848	0.442773	0.64684	2.11063e-35	5.14481e-34	7.68645e-07	4.30533e-06
ARHGAP29	0.309003	0.624139	0.274083	0.489719	0.433224	0.68418	0.0843544	0.227491	9.94586e-16	2.3484e-15	0.00199374	0.0042024
ARHGAP30	0.217033	0.530265	0.514466	0.707811	0.3079	0.573474	0.0444782	0.146723	9.56481e-12	1.63317e-11	1.72652e-05	6.78444e-05
ARHGAP31	0.0723859	0.30972	0.188302	0.39029	0.88322	0.950068	0.0127273	0.0612136	1.48203e-17	4.12957e-17	0.00230059	0.00475828
ARHGAP32	0.461214	0.74148	0.0981853	0.256232	0.53588	0.760312	5.18655e-07	2.08579e-05	9.74229e-24	5.20308e-23	0.0589641	0.077933
ARHGAP33	0.499289	0.766907	0.0176748	0.0790928	0.534458	0.759696	0.158493	0.342178	6.0763e-19	1.94498e-18	8.82743e-09	7.87442e-08
ARHGAP35	0.552708	0.799825	0.0121251	0.0602297	0.383362	0.642125	0.0519556	0.163049	1.80712e-23	9.37615e-23	0.0561591	0.0746251
ARHGAP36	0.153891	0.449891	0.657761	0.807397	0.517236	0.749422	0.323551	0.534862	9.58355e-08	1.26355e-07	0.000649972	0.00159485
ARHGAP39	0.30012	0.615282	1.18148e-05	0.000272406	0.140763	0.375606	0.50779	0.699803	5.52801e-22	2.43966e-21	0.00456373	0.00859627
ARHGAP4	0.696469	0.875786	0.00454825	0.0297061	0.092473	0.295163	0.430024	0.634779	1.80302e-32	2.90253e-31	5.10256e-12	9.61205e-11
ARHGAP40	0.74036	0.8975	0.263016	0.477776	0.0263502	0.138181	0.134999	0.308773	0.00231964	0.00251118	0.00280922	0.0056472
ARHGAP42	0.0538885	0.267141	0.822371	0.907844	0.240413	0.503007	6.93227e-05	0.00120543	4.2594e-23	2.11885e-22	0.000185533	0.000539882
ARHGAP42P4	0.803701	0.923137	6.65123e-05	0.00108455	0.991703	0.996373	0.591699	0.764338	7.73752e-18	2.21404e-17	0.000587003	0.0014607
ARHGAP42P5	0.36293	0.669524	0.136091	0.315927	0.621277	0.813928	0.362607	0.573391	5.48787e-12	9.54499e-12	3.27556e-05	0.000119306
ARHGAP44	0.000275213	0.0102965	0.822044	0.907783	0.525328	0.753601	0.436935	0.641585	0.000258679	0.000290814	0.382564	0.412946
ARHGAP5	0.0437011	0.239164	0.178219	0.376105	0.129045	0.357825	9.33897e-05	0.00152952	1.38369e-14	2.96053e-14	0.000620102	0.00153224
ARHGAP6	0.688113	0.871893	0.0110273	0.0566072	0.694802	0.855716	0.00102574	0.00985399	9.90439e-20	3.43613e-19	1.4291e-06	7.46667e-06
ARHGAP8	0.0522014	0.262817	0.0570833	0.179298	0.077666	0.266319	0.645953	0.803791	4.12885e-18	1.21478e-17	0.00123772	0.0027888
ARHGAP9	0.543295	0.79526	0.568728	0.745923	0.210131	0.469219	0.0999895	0.252977	6.49034e-06	7.80316e-06	5.70433e-05	0.000194569
ARHGDIA	0.27503	0.591602	0.0104329	0.0543802	0.00138477	0.0203407	0.01119	0.0557293	6.70838e-32	1.00392e-30	6.30666e-14	1.9917e-12
ARHGDIB	0.0248488	0.175769	0.883963	0.942318	0.0224714	0.125279	0.184781	0.378354	1.39299e-09	2.05231e-09	2.68629e-06	1.30693e-05
ARHGDIG	0.000479887	0.0151108	0.962921	0.981895	0.711204	0.866117	0.584337	0.758271	4.84664e-05	5.61867e-05	0.248986	0.280196
ARHGEF1	0.201213	0.512751	0.149935	0.33626	0.214174	0.473285	0.0758225	0.211246	4.26915e-25	2.67757e-24	8.46187e-15	3.22196e-13
ARHGEF10	0.269559	0.586503	0.110955	0.277445	0.85219	0.935439	0.00356277	0.0241587	1.93713e-24	1.12706e-23	0.0569185	0.0755407
ARHGEF10L	0.133012	0.418107	0.238114	0.451204	0.888474	0.952285	0.950614	0.977335	6.38793e-20	2.26895e-19	0.000110449	0.000346008
ARHGEF11	0.936925	0.977923	0.107185	0.271684	0.794272	0.908725	0.00738387	0.0412531	9.05202e-28	7.79439e-27	0.00375556	0.00725863
ARHGEF12	0.239549	0.554524	0.739652	0.862185	0.0318719	0.15577	6.07106e-05	0.0010766	1.01976e-20	3.94229e-20	0.00010957	0.000343858
ARHGEF15	0.0231216	0.16866	0.120294	0.292196	0.015648	0.100251	0.106459	0.264072	5.41533e-11	8.77891e-11	0.000759919	0.00182665
ARHGEF16	0.0662	0.295667	0.479795	0.680411	0.897561	0.956582	0.220141	0.421679	0.00278195	0.00300183	0.00245087	0.00502074
ARHGEF17	0.238964	0.553707	0.260185	0.47444	0.381961	0.640779	0.818885	0.906114	1.69745e-20	6.3986e-20	0.000146992	0.000442419
ARHGEF18	0.596119	0.823681	0.0194321	0.0845597	0.463211	0.707406	0.140928	0.317282	1.9375e-25	1.26698e-24	2.98826e-07	1.85203e-06
ARHGEF19	0.747665	0.900763	0.967	0.983467	0.00951615	0.0731028	0.0070653	0.0400796	4.30155e-11	7.02532e-11	7.95892e-11	1.12743e-09
ARHGEF2	0.127252	0.408614	0.0227845	0.0947515	0.585116	0.791068	0.368018	0.578657	1.36501e-17	3.81488e-17	0.00958002	0.0162172
ARHGEF25	0.411291	0.706969	0.0710358	0.206875	0.342791	0.605331	0.0164596	0.0732278	4.17703e-10	6.36183e-10	9.65348e-14	2.90755e-12
ARHGEF26	0.0472731	0.24902	0.203537	0.408729	0.689746	0.852506	0.0690337	0.197878	5.02e-05	5.8147e-05	0.0227853	0.0342274
ARHGEF28	0.832026	0.935359	0.0864942	0.234973	0.00357082	0.0386335	0.137968	0.312803	4.22546e-18	1.24236e-17	0.0292324	0.0424826
ARHGEF3	0.758301	0.905054	0.39037	0.604288	0.144948	0.38184	0.891043	0.947285	5.30097e-08	7.10069e-08	0.625578	0.647998
ARHGEF33	0.190925	0.499404	0.302479	0.521035	0.136037	0.367888	0.684898	0.828328	0.00168506	0.00183437	0.37501	0.405628
ARHGEF34P	0.103176	0.370427	0.089986	0.240943	0.0468072	0.197404	0.0299179	0.111543	8.93721e-15	1.94455e-14	0.00399784	0.00766482
ARHGEF35	0.688219	0.871893	0.315462	0.533891	0.0467932	0.197404	0.0491139	0.157116	1.28811e-07	1.68641e-07	0.000305035	0.000828354
ARHGEF37	1.66598e-07	8.13113e-05	0.537638	0.72501	0.712719	0.86683	0.687662	0.830152	9.24557e-05	0.000105915	0.00861347	0.0148217
ARHGEF38	0.041156	0.232289	6.12989e-06	0.000161323	0.926386	0.96827	0.000993396	0.00963993	3.47494e-20	1.26675e-19	0.000748382	0.00180214
ARHGEF39	0.0266416	0.181594	0.474851	0.677206	0.88821	0.952049	0.542186	0.726354	0.000222459	0.000250817	0.046797	0.0637749
ARHGEF4	0.619199	0.834907	0.736452	0.859995	0.869635	0.943102	0.0189529	0.0807726	1.62334e-13	3.17614e-13	0.0240621	0.0359103
ARHGEF40	0.0883863	0.342283	0.558055	0.738992	0.257867	0.521522	0.36828	0.579018	1.50314e-16	3.82147e-16	0.000203881	0.000584949
ARHGEF5	0.055081	0.270492	0.0829725	0.228235	0.0344626	0.163591	0.942595	0.973349	1.58778e-07	2.0684e-07	3.65937e-05	0.000131479
ARHGEF6	0.172424	0.474961	0.0519742	0.16845	0.312746	0.578244	0.224947	0.427525	4.34062e-13	8.21927e-13	0.0153363	0.0242381
ARHGEF7	0.778288	0.912769	0.0126164	0.0617027	0.665742	0.838375	0.0464203	0.150973	1.22594e-21	5.22572e-21	0.000136903	0.000416428
ARHGEF9	0.784667	0.914732	0.0474009	0.158458	0.088555	0.28862	0.0169264	0.0745963	1.06785e-14	2.30683e-14	0.179312	0.208746
ARID1A	0.553461	0.800213	0.00214034	0.0167202	0.0430874	0.186935	0.00233768	0.0178463	1.20758e-30	1.53539e-29	0.128015	0.154645
ARID1B	0.875754	0.952968	0.0108402	0.0558934	0.12407	0.350349	0.0341652	0.121978	7.45336e-23	3.60741e-22	0.0764799	0.0978905
ARID2	0.296853	0.61256	0.304296	0.522907	0.000307608	0.00682426	1.89387e-05	0.000427664	4.53137e-23	2.24323e-22	0.00279172	0.00561824
ARID3A	0.372706	0.677601	0.000405091	0.00461014	0.820112	0.921269	0.00912834	0.0479985	4.12357e-34	8.40168e-33	6.84966e-06	2.99464e-05
ARID3B	0.806178	0.924378	0.311801	0.530077	0.0792051	0.269251	0.455564	0.6582	8.02316e-27	6.19774e-26	0.000331017	0.000888463
ARID3C	0.940519	0.97985	0.652874	0.804665	0.941584	0.97529	0.459701	0.661712	1.17558e-06	1.45988e-06	0.381111	0.411664
ARID4A	0.263909	0.58079	0.062954	0.191303	0.0116102	0.0829877	0.0010479	0.0100149	3.48121e-23	1.74793e-22	0.00815606	0.0141445
ARID4B	0.184317	0.490667	0.167089	0.361427	0.010756	0.0794497	0.0851885	0.228678	6.11202e-12	1.05962e-11	0.0104823	0.0175058
ARID5A	0.566386	0.806042	2.8013e-05	0.000543432	0.0185023	0.111206	0.841756	0.920403	5.72036e-23	2.8002e-22	5.43008e-10	6.38614e-09
ARID5B	0.172244	0.474762	0.000430305	0.00483811	0.306627	0.572095	5.47444e-05	0.000997768	3.58129e-18	1.06051e-17	0.0130211	0.0210627
ARIH1	0.6859	0.870725	0.658935	0.808281	0.602133	0.801662	0.00540383	0.0330337	3.508e-19	1.1512e-18	1.21341e-05	4.97669e-05
ARIH2	0.0857309	0.337254	0.119922	0.291595	0.10774	0.323012	0.675707	0.822282	2.47362e-21	1.02125e-20	0.0836242	0.10593
ARIH2OS	0.231717	0.545847	0.387668	0.601621	0.536905	0.760677	0.0781049	0.215675	4.42004e-16	1.07938e-15	9.10581e-05	0.000292955
ARL1	0.679535	0.867825	0.112608	0.279696	0.166136	0.411267	0.0705308	0.200882	1.6373e-07	2.13084e-07	0.188994	0.218665
ARL10	0.0411272	0.232289	0.962478	0.981895	0.328454	0.592585	0.273442	0.483226	1.02406e-19	3.54533e-19	0.248763	0.279989
ARL11	0.40647	0.703304	0.105708	0.269194	0.26084	0.524881	0.00433472	0.028047	2.72871e-10	4.2103e-10	0.00167887	0.00361513
ARL13A	0.389325	0.690154	0.533428	0.721643	0.134584	0.365569	0.0828139	0.224634	9.28658e-13	1.71199e-12	0.964941	0.969773
ARL13B	0.532616	0.787674	0.000212927	0.00278648	0.00663735	0.0581073	0.00922364	0.0483588	1.70726e-13	3.33608e-13	0.000343363	0.000917699
ARL14EP	0.813274	0.927952	0.188576	0.390443	0.631746	0.820988	0.710169	0.842451	2.83299e-06	3.45515e-06	0.00489561	0.00912327
ARL14EPL	0.207334	0.51997	0.723147	0.85089	0.0707444	0.252763	0.317337	0.528484	0.252196	0.255963	0.73354	0.750632
ARL15	0.183595	0.489732	0.395966	0.609398	0.247776	0.510408	0.737921	0.859492	1.81314e-08	2.49485e-08	0.0066686	0.0118776
ARL16	0.0407422	0.230916	0.0757585	0.215657	0.128435	0.356947	0.000866756	0.00866958	1.60716e-13	3.14591e-13	3.49108e-08	2.70361e-07
ARL17A	0.411652	0.707218	0.0910829	0.242711	0.0822969	0.275527	0.0105532	0.0533089	5.81279e-22	2.55956e-21	3.31496e-07	2.01896e-06
ARL17B	0.551546	0.79943	0.587147	0.759257	0.0259469	0.136839	0.013502	0.0636146	1.20418e-22	5.70732e-22	1.05489e-05	4.39537e-05
ARL2	0.00261424	0.0453388	0.0401098	0.142021	0.457391	0.70276	0.000312431	0.00395605	7.38713e-19	2.33911e-18	1.17117e-11	2.02503e-10
ARL2BP	0.0123834	0.118298	0.191962	0.394563	0.361609	0.622008	0.324495	0.535959	1.11269e-16	2.86684e-16	1.02071e-05	4.26953e-05
ARL3	0.38824	0.689503	0.467108	0.671069	0.0357725	0.166865	0.0181862	0.0783763	3.93324e-16	9.64888e-16	3.07324e-07	1.8954e-06
ARL4A	0.000722118	0.0195616	0.941705	0.972393	0.444497	0.693064	0.100282	0.253478	8.34156e-06	9.98468e-06	0.00163071	0.00352663
ARL4C	0.0974688	0.360702	0.469664	0.67321	0.281898	0.547703	0.465433	0.666789	6.06736e-06	7.30362e-06	0.2223	0.253029
ARL4D	0.187445	0.494445	0.671982	0.816785	0.686701	0.850739	0.386262	0.595476	1.37385e-06	1.70059e-06	0.00635775	0.0114148
ARL5A	0.656829	0.855914	0.512096	0.705902	0.132057	0.361957	0.330306	0.541599	5.63561e-11	9.12499e-11	0.000278439	0.000764442
ARL5AP3	0.943474	0.981215	0.402578	0.615285	0.452447	0.698471	0.645937	0.803791	1.49993e-09	2.20442e-09	0.985505	0.988451
ARL5B	0.520975	0.780879	0.830901	0.913464	0.0013106	0.0194776	0.290114	0.500901	6.91817e-24	3.76407e-23	0.00209696	0.00439083
ARL5C	0.324519	0.638133	0.00746518	0.0428534	0.565457	0.778705	0.703672	0.838643	7.61036e-15	1.66474e-14	0.00883166	0.0151498
ARL6	0.567433	0.806942	0.6437	0.798952	0.338047	0.601361	0.944688	0.974641	1.43103e-12	2.60082e-12	0.00375322	0.00725542
ARL6IP1	0.254242	0.57179	0.753428	0.870775	0.0606975	0.231883	0.302426	0.513854	1.01274e-15	2.38917e-15	0.000101254	0.000321423
ARL6IP4	0.862592	0.946964	0.0443312	0.151522	0.000764608	0.013459	0.00189346	0.0153153	5.51726e-31	7.32281e-30	4.04229e-19	4.09472e-17
ARL6IP5	0.225837	0.540212	0.210461	0.417144	0.123692	0.349649	0.140628	0.316727	2.81345e-12	5.00862e-12	0.000487525	0.00124401
ARL6IP6	0.0161804	0.137441	0.166324	0.360498	0.452168	0.698231	0.548995	0.730599	2.54353e-06	3.10901e-06	0.0387005	0.0540654
ARL8A	0.680776	0.86846	0.458888	0.664766	0.0140851	0.0937626	0.00515384	0.0319327	7.85169e-17	2.04829e-16	1.32895e-05	5.38577e-05
ARL8B	0.73692	0.894897	0.30434	0.52294	0.377643	0.636918	0.157179	0.340263	5.87151e-15	1.29616e-14	0.000147215	0.000443026
ARL9	0.117004	0.393866	0.113338	0.280962	0.0013305	0.019683	0.00333156	0.0229975	4.68782e-08	6.30179e-08	0.15352	0.181404
ARMC1	0.709406	0.882136	0.0777033	0.218958	0.608118	0.805142	0.43356	0.6382	5.91323e-11	9.56152e-11	0.00129086	0.00289106
ARMC10	0.501189	0.767856	0.366889	0.583378	0.605202	0.803774	0.458658	0.661096	0.000255427	0.000287324	0.00107909	0.00247845
ARMC12	0.737205	0.895135	0.437871	0.645681	0.339581	0.602636	0.66655	0.816227	7.7073e-15	1.68497e-14	0.0269793	0.03967
ARMC2	0.229832	0.543898	0.0840036	0.230275	0.82593	0.924142	0.000477437	0.0054858	2.57208e-26	1.88004e-25	0.00116702	0.00264979
ARMC3	0.0261571	0.180851	0.109093	0.274747	0.720277	0.870567	0.906848	0.954495	1.21068e-05	1.43897e-05	4.08653e-06	1.8983e-05
ARMC4	0.0394132	0.226189	0.015389	0.0713787	0.0206554	0.118551	0.462624	0.664183	1.75216e-16	4.4346e-16	0.00259478	0.00527529
ARMC4P1	0.0708917	0.306237	0.944927	0.973626	0.380339	0.639133	0.755586	0.870224	2.02811e-08	2.78375e-08	0.116115	0.141672
ARMC5	0.945191	0.981695	0.00731512	0.0422518	0.812569	0.917329	0.797727	0.894205	1.97889e-25	1.29208e-24	0.000184798	0.000538179
ARMC6	0.152014	0.447116	0.732682	0.857785	0.0732678	0.25788	0.0111395	0.0555424	2.27005e-21	9.402e-21	2.36565e-07	1.50481e-06
ARMC7	0.60163	0.826371	0.656558	0.806612	0.028633	0.145675	0.000580445	0.00637706	6.86348e-20	2.42782e-19	2.59963e-09	2.62715e-08
ARMC8	0.213584	0.526667	0.0572104	0.179467	0.903298	0.959081	0.00525111	0.0323242	9.68489e-12	1.65236e-11	0.372192	0.402884
ARMC9	0.258179	0.575204	0.856709	0.926983	0.363295	0.62307	0.00573453	0.0344609	2.17071e-20	8.08605e-20	0.0163407	0.0255975
ARMCX1	0.428798	0.718208	0.0438761	0.150397	0.356633	0.617572	0.106163	0.263668	6.75094e-11	1.08792e-10	0.00371099	0.00718154
ARMCX2	0.509471	0.772728	0.555262	0.73652	0.139978	0.37421	0.175224	0.36498	7.42811e-09	1.04548e-08	0.0324507	0.0464523
ARMCX3	0.998406	0.99915	0.285257	0.502163	0.350929	0.612501	0.662475	0.813928	4.70313e-08	6.32157e-08	9.25293e-05	0.000297109
ARMCX4	0.370799	0.676423	0.0106386	0.0551044	0.00293115	0.0338945	0.872861	0.937797	8.85121e-20	3.08872e-19	0.0666049	0.0866965
ARMCX5	0.815171	0.928589	0.501566	0.698291	0.883181	0.950068	0.326577	0.538224	0.00048642	0.0005409	0.225864	0.256718
ARMCX6	0.174425	0.477185	0.939491	0.9711	0.169439	0.415613	0.0396901	0.135014	6.32951e-13	1.18166e-12	0.000146127	0.000440176
ARMS2	0.388346	0.689576	0.242551	0.456471	0.347809	0.60958	0.421029	0.626847	2.83094e-05	3.31233e-05	0.032144	0.0460747
ARNT	0.90174	0.963091	0.316369	0.534795	0.100461	0.309571	0.0626542	0.185254	1.96531e-23	1.01626e-22	0.00531877	0.00979426
ARNT2	0.350808	0.659453	0.957162	0.979558	0.512574	0.746121	0.794221	0.892091	3.14144e-08	4.2633e-08	0.28573	0.316918
ARNTL	0.0381426	0.222706	0.834829	0.915254	0.820582	0.921604	0.587522	0.760807	1.0333e-08	1.44247e-08	0.11577	0.141293
ARNTL2	0.0236192	0.170507	0.954958	0.978889	0.0766198	0.264204	0.0340981	0.121819	1.97581e-13	3.84544e-13	0.000223657	0.000633227
ARPC1A	0.0285822	0.189212	0.513577	0.707127	0.518229	0.749671	0.0618328	0.183634	2.09403e-15	4.80405e-15	3.70495e-05	0.000132961
ARPC1B	0.565694	0.805802	0.222978	0.43224	0.0916173	0.293698	0.421186	0.626847	1.08488e-18	3.37552e-18	2.13897e-10	2.74727e-09
ARPC2	0.0944052	0.353999	0.859196	0.928551	0.793329	0.908191	0.029999	0.111748	6.33807e-11	1.02323e-10	0.000400739	0.00104707
ARPC3	0.879319	0.954526	0.711883	0.844229	0.0488115	0.202595	0.000280031	0.00364243	1.15956e-23	6.14398e-23	4.47996e-05	0.000157717
ARPC4	0.169224	0.47092	0.611547	0.776273	0.0305375	0.151734	0.00562188	0.0339415	8.019e-13	1.48583e-12	0.000110371	0.00034584
ARPC4-TTLL3	0.317302	0.630802	0.00374131	0.0257515	0.0792632	0.269251	0.424797	0.630029	1.79721e-21	7.54399e-21	0.0164304	0.0257193
ARPC5	0.82614	0.933632	0.256087	0.470333	0.562434	0.776538	0.0675376	0.194942	9.33729e-12	1.59623e-11	0.00850787	0.0146693
ARPC5L	0.799967	0.921193	0.245624	0.459676	0.0534858	0.214452	0.219923	0.421344	1.11511e-12	2.04187e-12	1.09291e-06	5.90298e-06
ARPP19	0.102941	0.370003	0.347133	0.564625	0.169577	0.415905	0.802157	0.896739	2.24107e-06	2.74634e-06	0.000446229	0.0011515
ARPP21	0.469659	0.748034	0.477618	0.678938	0.0134981	0.0914708	0.347981	0.559071	0.000118793	0.00013548	0.121902	0.148027
ARR3	0.451121	0.735263	0.37549	0.590343	0.448824	0.69624	0.0437811	0.144914	5.62629e-21	2.24248e-20	0.006366	0.0114258
ARRB1	7.23321e-07	0.000167025	0.953498	0.978513	0.916303	0.964925	0.52558	0.713279	5.59908e-14	1.13541e-13	0.00123899	0.0027905
ARRB2	0.886652	0.957645	0.0780802	0.219608	0.151486	0.391523	5.83555e-07	2.31215e-05	5.4462e-10	8.23642e-10	2.73984e-08	2.17516e-07
ARRDC1	0.383686	0.685666	0.0883865	0.238431	0.102452	0.313401	0.000783603	0.00799424	1.62241e-26	1.20977e-25	8.37618e-12	1.504e-10
ARRDC2	1.47613e-06	0.000268643	0.568151	0.745603	0.17482	0.423397	0.00354644	0.0240783	3.38762e-14	7.00656e-14	0.00261152	0.0053033
ARRDC3	0.502669	0.768547	0.00984089	0.052181	0.457145	0.702583	0.0525713	0.164261	1.12907e-10	1.79115e-10	0.652063	0.673321
ARRDC4	0.974526	0.991215	0.198107	0.40204	0.610279	0.806358	0.224384	0.426883	7.73925e-05	8.89724e-05	0.0384362	0.0537464
ARRDC5	0.301295	0.616632	0.911676	0.957043	0.28894	0.554148	0.955477	0.979205	4.12202e-19	1.33899e-18	0.136942	0.164063
ARSA	0.111147	0.384979	0.013266	0.063876	0.182746	0.434321	0.00101873	0.00981479	3.27356e-25	2.08728e-24	8.40659e-11	1.18072e-09
ARSB	0.114978	0.390746	0.0137214	0.0654669	0.636061	0.823237	0.0136366	0.0639972	7.14555e-19	2.26696e-18	0.0464935	0.063409
ARSD	0.280218	0.596898	0.311585	0.529899	0.717158	0.869332	0.150463	0.331235	4.17318e-13	7.91269e-13	0.00424234	0.00806517
ARSE	0.814344	0.92817	0.074076	0.212507	0.421766	0.675424	0.00722445	0.0406991	0.00229278	0.00248285	0.000463719	0.00119061
ARSF	0.551112	0.799185	0.348975	0.566672	0.0120778	0.0853474	0.299559	0.511103	8.67488e-07	1.08411e-06	5.97395e-06	2.65502e-05
ARSG	0.544429	0.795619	0.0672858	0.200105	0.419924	0.674098	0.475991	0.676008	4.5151e-18	1.32371e-17	0.00272935	0.00550509
ARSI	0.393793	0.693969	0.734512	0.858914	0.149844	0.389393	0.589919	0.762887	2.02335e-12	3.63976e-12	6.96405e-05	0.000231006
ARSJ	0.0513737	0.260385	0.72501	0.852174	0.145696	0.382776	0.0801543	0.219695	2.31014e-05	2.71198e-05	0.0133557	0.0215391
ARSK	0.709815	0.882438	0.553361	0.735224	0.200732	0.457575	0.20609	0.40481	0.00920592	0.00975848	0.0152756	0.0241563
ART3	0.0274412	0.184446	0.957008	0.979558	0.263717	0.527754	0.0628928	0.185704	0.00328358	0.00353263	0.0154962	0.0244567
ART4	0.761929	0.905995	0.299986	0.518353	0.0158289	0.100928	0.82553	0.910018	3.86784e-16	9.4993e-16	0.000216762	0.000616797
ART5	0.70389	0.879226	0.767372	0.878559	0.0725903	0.256544	0.0304184	0.112783	1.78972e-07	2.32371e-07	1.50645e-08	1.2787e-07
ARTN	0.517065	0.778472	0.0279317	0.109652	0.0397056	0.177975	0.0189446	0.0807693	4.1987e-10	6.39438e-10	0.0147274	0.0234222
ARV1	0.801473	0.921937	0.0196816	0.085283	0.550678	0.769502	0.205624	0.404227	8.71196e-13	1.60965e-12	0.000141165	0.000427336
ARVCF	0.31395	0.628355	0.100602	0.26048	0.732548	0.876781	0.724603	0.851203	1.4033e-21	5.95922e-21	6.31491e-06	2.78525e-05
ARX	0.372404	0.677459	0.599403	0.767938	0.842929	0.930928	0.796505	0.893442	9.6253e-07	1.20009e-06	8.73583e-09	7.80375e-08
AS3MT	0.881889	0.955625	0.707627	0.841573	0.499381	0.734787	0.242623	0.447238	0.00172945	0.00188146	0.0641934	0.0839047
ASAH1	0.165665	0.466764	0.310313	0.528593	0.0453656	0.193583	0.0130161	0.062088	6.47001e-08	8.61772e-08	0.00506859	0.00939478
ASAH2	0.370695	0.67641	0.0931709	0.246768	0.379807	0.638761	0.00149519	0.012963	2.80466e-14	5.84587e-14	0.125348	0.151713
ASAH2B	0.41104	0.706845	0.0600674	0.185444	0.964762	0.984876	5.51082e-05	0.00100122	3.23002e-07	4.1323e-07	0.29652	0.327593
ASAP1	0.549838	0.798401	0.0103107	0.0539793	0.202317	0.45952	7.13729e-08	3.96055e-06	3.40061e-34	6.98165e-33	0.0338907	0.0482116
ASAP2	0.335044	0.646265	0.40474	0.617403	0.584463	0.791	0.09495	0.244779	8.59323e-09	1.2052e-08	0.00420664	0.00800795
ASAP3	0.043462	0.238525	0.209518	0.416033	0.399736	0.657148	0.43408	0.638834	3.31915e-19	1.09189e-18	0.0927737	0.116199
ASB1	0.187723	0.494759	0.192235	0.394746	0.916469	0.964925	0.571534	0.748122	1.27855e-25	8.53492e-25	0.000308913	0.000837403
ASB11	0.220627	0.534156	0.00242874	0.0184301	0.00952829	0.0731308	0.222406	0.424434	6.05211e-23	2.9572e-22	1.04996e-06	5.68384e-06
ASB13	0.0892713	0.343998	0.170088	0.365666	0.620573	0.813327	0.0146685	0.0674674	2.49087e-09	3.61258e-09	0.0733708	0.0943835
ASB14	0.334021	0.645005	0.0384347	0.137891	0.297321	0.562998	0.998363	0.998735	5.14388e-27	4.06869e-26	0.00288148	0.00577183
ASB16	0.600751	0.825863	0.144154	0.327831	0.444428	0.693058	9.95187e-05	0.00160931	1.84069e-22	8.54862e-22	7.56987e-10	8.63318e-09
ASB18	0.604282	0.827353	1.23752e-06	4.28684e-05	0.00121481	0.0185626	0.723028	0.850603	2.38867e-36	6.55131e-35	4.75478e-10	5.65387e-09
ASB2	0.116242	0.392655	0.877508	0.939452	0.585224	0.791068	0.654847	0.808999	1.54746e-07	2.01698e-07	0.1678	0.196397
ASB3	0.356508	0.664527	0.441971	0.649325	0.0838639	0.278957	0.000135289	0.00203882	2.17676e-21	9.04526e-21	0.205631	0.235931
ASB4	0.000317977	0.0113431	0.000638544	0.00662451	0.000453489	0.00915198	0.545848	0.728664	4.83254e-19	1.55824e-18	0.0253256	0.037534
ASB5	0.3119	0.626513	0.255941	0.470333	0.92334	0.967308	0.448226	0.652	0.280503	0.284235	0.000165643	0.000490307
ASB6	0.966565	0.98801	0.0187855	0.0827186	0.0982319	0.305729	0.873529	0.938046	1.15887e-22	5.50593e-22	3.44019e-06	1.62599e-05
ASB7	0.669831	0.862595	0.305797	0.524186	0.281006	0.546651	0.0715854	0.20281	2.52612e-11	4.18518e-11	0.0103301	0.0172867
ASB8	0.553353	0.800166	0.137874	0.318326	0.361966	0.622232	0.917584	0.960522	2.43124e-12	4.34764e-12	0.193493	0.223342
ASB9	0.114949	0.390746	0.0726961	0.210114	0.28271	0.548307	0.538682	0.723962	0.000379348	0.000423767	0.000509672	0.00129299
ASCC1	0.275711	0.592467	0.243265	0.457111	0.642791	0.826702	0.829534	0.913112	3.86538e-16	9.49434e-16	0.016263	0.0254925
ASCC2	0.601997	0.826482	0.479038	0.679975	0.547622	0.767836	0.284411	0.494393	1.76206e-21	7.41027e-21	2.94965e-05	0.000108782
ASCC3	0.190803	0.499301	0.422664	0.633409	0.173593	0.42166	0.00332914	0.0229915	7.53392e-14	1.51164e-13	0.142703	0.170017
ASCL1	0.0567282	0.273573	0.53945	0.726284	0.0920783	0.294604	0.995021	0.997064	0.000337252	0.000377311	0.575374	0.600075
ASCL2	0.126134	0.407734	0.131211	0.308789	0.263346	0.527479	0.00264459	0.0194896	5.12899e-15	1.13728e-14	0.0014786	0.00324283
ASCL5	0.237954	0.552839	0.0510765	0.166748	0.140866	0.375769	0.039543	0.134749	4.77779e-07	6.05613e-07	0.133385	0.160321
ASF1A	0.755966	0.904115	0.00966336	0.0514748	0.614397	0.808714	0.115066	0.278484	9.52791e-10	1.41895e-09	0.0137884	0.022137
ASF1B	0.00138135	0.0299088	0.896257	0.948385	0.730894	0.876379	0.49339	0.68922	1.06104e-07	1.39525e-07	0.00962788	0.0162841
ASGR1	0.619534	0.83506	0.96766	0.983692	0.986853	0.994482	0.0253305	0.0992409	1.02095e-13	2.02971e-13	3.38981e-08	2.63659e-07
RRAS	0.794377	0.919164	0.0427087	0.147716	0.000593951	0.0110315	0.00252608	0.0189016	1.87614e-16	4.73134e-16	4.45183e-14	1.45073e-12
ASH1L	0.776346	0.912297	0.193673	0.396485	0.0562775	0.221307	0.000198733	0.0027749	3.86326e-27	3.09765e-26	0.00912451	0.0155626
ASH2L	0.828925	0.934397	0.928237	0.965088	0.249464	0.512508	0.218099	0.419234	0.000245106	0.00027593	0.118108	0.143858
ASIC1	0.286613	0.602732	0.752622	0.870351	0.672873	0.842142	0.0754812	0.210596	8.46579e-05	9.71844e-05	0.0003514	0.000936384
ASIC2	0.00873659	0.0958817	0.612794	0.777342	0.417378	0.672054	0.52912	0.716356	0.00673195	0.00717248	0.234308	0.26536
ASIC3	0.203735	0.515605	0.416356	0.627544	0.151535	0.391555	0.0837693	0.226282	9.4653e-11	1.50915e-10	8.37581e-10	9.43707e-09
ASIC4	0.00653945	0.0796114	0.329838	0.547989	0.193336	0.448272	0.0350604	0.124244	0.00597327	0.00637935	0.00258349	0.00525583
ASIP	0.147185	0.440812	0.0401876	0.142109	0.165396	0.410559	0.0248935	0.0980357	3.8027e-10	5.80942e-10	2.53476e-05	9.5231e-05
ASL	0.0684783	0.300457	0.139482	0.320566	0.184913	0.436972	0.142342	0.319782	1.39357e-19	4.76543e-19	6.82114e-13	1.63098e-11
ASLP1	0.0726872	0.310539	0.000157746	0.00219831	0.123393	0.349263	0.0580686	0.176103	2.72143e-18	8.14872e-18	2.4027e-05	9.08256e-05
ASMT	0.329721	0.642421	0.418746	0.629671	0.657461	0.834553	0.294976	0.50596	9.81926e-13	1.80677e-12	7.77573e-07	4.3508e-06
ASMTL	0.84572	0.940395	6.91652e-06	0.000176824	0.243946	0.50655	0.288025	0.498553	2.05146e-22	9.48032e-22	1.22031e-06	6.50925e-06
ASNA1	0.0867355	0.339136	0.465012	0.669198	0.0296578	0.148646	0.000287499	0.00371482	5.56054e-18	1.61477e-17	4.04747e-12	7.88198e-11
ASNS	0.972664	0.990279	0.178013	0.375888	0.0221279	0.12404	0.945705	0.975364	3.9513e-10	6.02915e-10	0.00300084	0.00597912
ASNSD1	0.184786	0.491053	0.0339531	0.126149	0.489526	0.72691	0.847409	0.92334	4.8983e-10	7.42665e-10	0.0389704	0.0543929
ASNSP3	0.107755	0.379201	0.0244786	0.0997682	0.96509	0.984996	0.284262	0.494254	2.75009e-09	3.97779e-09	0.00384967	0.00741516
ASNSP5	0.327844	0.640759	0.784485	0.88794	0.0874501	0.286848	0.494803	0.690307	4.81513e-10	7.30312e-10	0.141684	0.16899
ASPA	8.53612e-07	0.000187054	0.535268	0.723039	0.179758	0.430214	0.427552	0.632478	0.00113301	0.00124203	0.300838	0.331903
ASPDH	3.38241e-05	0.00240586	0.547159	0.731106	0.586255	0.791862	0.635292	0.796014	7.71483e-07	9.66661e-07	0.0178247	0.0275861
ASPG	0.766726	0.908087	0.0707476	0.206231	0.443382	0.692012	0.0664141	0.192892	0.00364031	0.00391113	0.534294	0.560745
ASPH	0.86991	0.950507	0.881388	0.941088	0.0790528	0.269171	0.0302602	0.112545	1.81288e-09	2.65184e-09	0.0186522	0.0287158
ASPHD1	5.2779e-05	0.00321997	0.00425422	0.0282759	0.0867383	0.285166	0.313392	0.524887	1.70031e-08	2.34517e-08	0.00343493	0.00672895
ASPHD2	0.654154	0.854893	0.665426	0.812857	0.763834	0.893217	0.760146	0.872575	1.65348e-10	2.59073e-10	0.0311836	0.044921
ASPM	0.00210283	0.0392681	0.490947	0.689812	0.236954	0.498969	0.0334994	0.120281	0.000791879	0.000873561	0.471303	0.499666
[truncated: 19,477 more rows]

## Sheet: RMSE
Case_barcode	TTR (surgical interval between no.1 and no. 2)	RMSE for the gene expression difference between the P-R GBM pair
GLSS-19-0270	1	0.882239
GLSS-19-0277	1	0.793488
GLSS-HF-2998	1	0.451291
GLSS-SM-R061	1	0.667305
GLSS-SM-R067	1	0.804024
GLSS-LU-00B9	2	0.518036
GLSS-SM-R099	2	1.37481
GLSS-SM-R103	2	1.17846
TCGA-06-0210	2	0.572054
GLSS-SM-R110	3	0.651046
GLSS-CU-P055	4	0.629854
GLSS-HF-57AE	4	1.05817
GLSS-MD-0022	4	1.03978
GLSS-19-0280	5	0.714454
GLSS-CU-P003	5	0.735763
GLSS-CU-R001	5	0.937062
GLSS-CU-R005	5	0.583784
GLSS-HF-6658	5	0.596793
GLSS-SM-R072	5	0.904393
GLSS-SM-R100	5	0.752989
GLSS-SM-R108	5	0.950573
GLSS-CU-R004	6	1.03063
GLSS-SM-R104	6	1.26082
GLSS-CU-P046	7	0.958095
GLSS-HF-B972	7	1.11722
GLSS-SM-R070	7	0.677378
GLSS-SM-R106	7	1.07707
GLSS-SN-0009	7	1.5731
GLSS-CU-P069	8	0.960243
GLSS-HF-6504	8	0.782603
GLSS-MD-0023	8	1.47373
GLSS-MD-0042	8	0.81947
GLSS-SM-R107	8	1.33915
GLSS-SN-0002	8	0.566334
GLSS-SN-0016	8	0.934051
GLSS-19-0274	9	0.767131
GLSS-CU-R003	9	1.2966
GLSS-CU-R019	9	1.0753
GLSS-SN-0003	9	1.01952
GLSS-19-0267	10	0.945915
GLSS-19-0268	10	1.14927
GLSS-19-0269	10	0.664615
GLSS-19-0273	10	1.00843
GLSS-19-0278	10	0.377628
GLSS-CU-R002	10	0.749012
GLSS-CU-R008	10	0.577912
GLSS-HF-DF35	10	0.853913
GLSS-HK-0001	10	0.85899
GLSS-SM-R101	10	1.36684
GLSS-CU-R006	11	1.77232
GLSS-SM-R071	11	1.05402
GLSS-SN-0010	11	0.760468
GLSS-19-0271	12	0.683824
GLSS-CU-R007	12	0.770774
GLSS-HF-2919	12	0.826152
GLSS-SM-R109	12	0.911819
GLSS-HF-EE74	13	0.845314
GLSS-HK-0003	13	1.00949
GLSS-LU-0B13	14	0.777109
GLSS-SM-R065	14	1.0546
GLSS-SM-R066	14	0.888113
GLSS-SM-R095	14	1.02652
TCGA-14-1034	15	0.830166
GLSS-HF-3050	16	0.642695
GLSS-LU-0B12	16	1.20343
GLSS-SM-R068	16	0.560857
GLSS-CU-R010	17	0.820349
GLSS-LU-00C7	17	2.39563
GLSS-LU-0B10	17	1.80892
GLSS-SN-0001	17	1.16277
GLSS-19-0266	18	0.713819
GLSS-19-0272	18	1.1799
GLSS-SM-R060	18	0.882578
GLSS-CU-P102	19	1.36395
GLSS-MD-LP04	19	0.92759
GLSS-MD-0035	20	0.856101
GLSS-LU-00C1	22	0.95879
GLSS-SN-0006	22	1.30089
GLSS-LU-00C4	23	1.75028
GLSS-SM-R064	26	1.17783
TCGA-06-0125	27	0.690656
GLSS-SM-R063	30	0.53532
GLSS-HF-2548	32	0.960059
GLSS-SN-0004	33	1.49196
GLSS-MD-0026	34	0.867675
GLSS-LU-00C2	45	1.32451
GLSS-HF-9A7A	58	0.661284

## Sheet: Mutation feature
		Gene mutation features (mutation count)
		Frame_Shift_Del	Frame_Shift_Ins	In_Frame_Del	In_Frame_Ins	Missense_Mutation	Nonsense_Mutation	Nonstop_Mutation	Splice_Site	Translation_Start_Site	Total
TTR <= 6months	pGBM	66	14	11	1	1122	76	2	74	10	1376
	rGBM	85	22	27	3	1171	77	1	81	9	1476
TTR = 7-12 months	pGBM	112	21	48	5	1745	120	1	117	11	2180
	rGBM	167	21	63	7	5692	284	4	457	15	6710
TTR > 12 months	pGBM	69	14	60	2	1650	100	2	122	13	2032
	rGBM	134	27	61	4	6747	317	0	636	16	7942
