# Supplementary material for: A longer time to relapse is associated with a larger increase in differences between paired primary and recurrent IDH wild-type glioblastomas at both the transcriptomic and genomic levels
Source: Acta Neuropathol Commun. 2024 May 18;12:77. doi: 10.1186/s40478-024-01790-3 (PMC11102269; doi:10.1186/s40478-024-01790-3)
Supplement: Supplementary file 2 — Supplementary Material 2 [file 40478_2024_1790_MOESM2_ESM.xlsx]

## Sheet: Note
Additional file 2: Table S2. The differential expression and PSF analyses of the genes examined this study (related to Figs. 2, 5, 6, and S6)
Genome assembly GRCh38 and Ensembl gene annotation (version 100) were employed for the analyses.

## Sheet: Genes used in this study
	DEG: pGBM vs. rGBM (87 pairs)			DEG: pGBM vs. rGBM (cases with TTR<=6 months; 23 pairs)			DEG: pGBM vs. rGBM (cases with TTR=7-12 months; 33 pairs):			DEG: pGBM vs. rGBM (cases with TTR>12 months; 31 pairs)			Pearson's correltion: pGBM vs. rGBM gene expression levels (87 pairs)		PFS (Kaplan-Meier analyses & univariate COX proportional hazards regression) for 87 pGBMs					Pearson's correltion: pGBM gene expression levels vs. TTR (87 pairs)
GeneID	lm.log2FC	lm.p	lm.FDR	log2(FC)_EStimate	PValue	FDR	log2(FC)_EStimate	PValue	FDR	log2(FC)_EStimate	PValue	FDR	cor.r	cor.r.pvalue	Average PFI of cases with an expression level>the median expression level	Average PFI of cases with an expression level<=the median expression level	PFS P value	Hazard ratio	HazardIndex.p	GLASS.cor.r	GLASS.cor.r.pvalue	Protein-coding genes used for the identification of TTR-associated genes (1: yes; 0: no)	The identified TTR-associated protein-coding genes (1:, yes; 0: no)
A1BG	0.0103331	0.93529	0.977199	0.224721	0.0833735	0.285017	0.0860777	0.632317	0.802034	-0.287359	0.0337804	0.226557	0.612191	2.96859e-10	11.6279	12.8409	0.521158	1.1362	0.123318	-0.15045	0.164244	1	0
A1CF	-0.010243	0.746635	0.900533	0.00723891	0.530949	0.747436	-0.00832345	0.270001	0.49847	0.0322361	0.606147	0.817335	-0.0813386	0.45389	13.5349	10.9773	0.210704	0.618274	0.341829	0.118214	0.275489	1	0
A2M	-0.0881072	0.553066	0.800007	-0.430809	0.00935194	0.0873187	0.107546	0.552463	0.748586	0.452417	0.0141091	0.155124	0.253016	0.0180569	12.9535	11.5455	0.593545	0.987777	0.897857	0.0338754	0.75543	1	0
A2ML1	-0.0505412	0.720025	0.887682	-0.00763375	0.968575	0.98487	-0.167832	0.213488	0.432786	0.326165	0.0944858	0.362725	0.048944	0.652576	12.8372	11.6591	0.613533	1.02217	0.83915	-0.0381785	0.725526	1	0
A2MP1	0.0828577	0.167377	0.468639	-0.185638	0.0800698	0.279088	-0.150808	0.00370035	0.0281891	0.0657329	0.355224	0.649118	0.0488014	0.653523	13.2093	11.2955	0.247471	0.80551	0.479442	0.0690585	0.525052	0	0
A3GALT2	-0.10364	0.00948336	0.101019	0.0603547	0.165152	0.40959	0.0850882	0.0528312	0.179262	0.155504	0.00580764	0.100824	0.376858	0.000320841	10.907	13.5455	0.293632	1.0498	0.879656	-0.0244301	0.822286	1	0
A4GALT	0.238484	0.0141643	0.126583	-0.133807	0.220812	0.478122	-0.438809	0.000345401	0.00474567	-0.102898	0.383286	0.673074	0.534646	9.60162e-08	11.6977	12.7727	0.672828	1.0506	0.754134	-0.0301344	0.781724	1	0
A4GNT	-0.00958829	0.487483	0.760634	-0.0231928	0.140124	0.375974	0.0119214	0.210458	0.42917	0.0314261	0.16866	0.473484	0.584707	2.74014e-09	11.907	12.5682	0.811387	1.62214	0.475099	-0.0749208	0.490397	1	0
AAAS	0.00626099	0.950132	0.983211	-0.121187	0.142281	0.379608	0.106849	0.405704	0.630609	-0.0414009	0.755969	0.892783	0.386784	0.000215071	12.6047	11.8864	0.650471	0.971275	0.836301	0.0154582	0.886995	1	0
AACS	0.037315	0.737345	0.895167	0.229091	0.099555	0.313023	-0.171243	0.112289	0.292541	-0.0924021	0.563472	0.792268	-0.0179873	0.86866	13.2093	11.2955	0.389413	1.09492	0.59955	-0.052121	0.631621	1	0
AACSP1	0.0936447	0.0494285	0.255285	0.0360621	0.209586	0.465109	-0.0785259	0.0026508	0.0221157	-0.205973	0.0190486	0.17717	-0.282008	0.00813784	13.5814	10.9318	0.259277	0.956077	0.924468	0.0158698	0.884007	0	0
AADACL3	0.0233876	0.101126	0.367084	-0.0151352	0.0226442	0.141362	0.00762405	0.0732723	0.222563	-0.0625229	0.0227744	0.192267	0.198844	0.0648409	11.3721	13.0909	0.436084	10.2525	0.0750113	-0.233598	0.0294383	1	0
AADAT	-0.0206622	0.845695	0.940395	0.0978238	0.444089	0.683593	-0.0380666	0.736207	0.864031	0.0259311	0.861278	0.943574	0.222604	0.0382318	13.3721	11.1364	0.343309	0.981029	0.888454	0.0319186	0.769151	1	0
AAED1	-0.0508153	0.585546	0.817589	0.105332	0.302636	0.561284	-0.118194	0.221522	0.442853	0.190281	0.159497	0.462866	0.307395	0.00377722	12.9302	11.5682	0.516201	1.0094	0.949672	-0.00344223	0.974757	0	0
AAGAB	-0.0213504	0.817267	0.929375	0.0336685	0.711422	0.864571	-0.0457084	0.617903	0.793202	0.0835963	0.557633	0.78874	0.275592	0.00977733	12.1163	12.3636	0.792201	1.09183	0.601113	-0.0444047	0.682987	1	0
AAK1	0.242697	0.0325491	0.20355	-0.071922	0.595888	0.793053	-0.488469	0.000167937	0.00280339	-0.107772	0.46666	0.730942	0.179213	0.0967371	11.6744	12.7955	0.485492	0.995192	0.973573	0.0265689	0.807016	1	0
AAMDC	0.0558757	0.599179	0.825083	0.112879	0.265817	0.526655	-0.00018524	0.99869	0.999388	-0.240365	0.128711	0.42183	0.258469	0.0156407	12.0465	12.4318	0.808622	1.11548	0.480927	-0.0695586	0.522048	1	0
AAMP	-0.156851	0.138118	0.426962	0.220925	0.134895	0.367997	0.168727	0.118151	0.301734	0.0966702	0.493947	0.746798	0.652444	7.56544e-12	10.3953	14.0455	0.077205	1.17034	0.235015	-0.114131	0.292528	1	0
AANAT	0.00938306	0.891257	0.959465	-0.0561639	0.602334	0.79735	-0.0544939	0.52083	0.725196	0.0733466	0.269931	0.579271	0.434694	2.58688e-05	11.6744	12.7955	0.72719	1.0442	0.839926	-0.0427243	0.694377	1	0
AAR2	-0.116499	0.269101	0.58598	0.144279	0.139196	0.374798	0.0761427	0.479443	0.693196	0.138848	0.393301	0.679267	0.354296	0.000760548	12.814	11.6818	0.579067	1.14063	0.386955	-0.0920218	0.3966	1	0
AARD	0.075057	0.287157	0.603308	0.0207152	0.850556	0.934833	-0.129689	0.104176	0.279391	-0.0879572	0.262925	0.572765	0.564015	1.28032e-08	13.0233	11.4773	0.574109	1.0226	0.890071	-0.0021505	0.984228	1	0
AARS	0.0406508	0.737824	0.895538	0.00214027	0.987761	0.993898	-0.0904879	0.510422	0.717504	-0.0193467	0.906965	0.964202	0.345344	0.00105301	13.1163	11.3864	0.430858	1.02285	0.865925	-0.0190567	0.860927	0	0
AARS2	-0.00278297	0.973619	0.990707	0.030789	0.727525	0.872593	-0.0564147	0.518669	0.723537	0.0450212	0.718441	0.876272	0.327437	0.00196304	12.6512	11.8409	0.728807	1.04495	0.799256	-0.0205314	0.850286	1	0
AARSD1	-0.134413	0.150832	0.445364	0.0729741	0.385233	0.634618	0.160398	0.109167	0.287371	0.152335	0.281991	0.589942	0.410278	7.92353e-05	12.4419	12.0455	0.773741	1.04699	0.779542	-0.0337747	0.756134	1	0
AASDH	0.0183541	0.853441	0.943703	-0.05747	0.475504	0.707213	-0.116682	0.165439	0.370895	0.115339	0.490674	0.744872	0.289858	0.00646449	14.0233	10.5	0.0903486	0.866301	0.309689	0.137402	0.204407	1	0
AASDHPPT	0.0544475	0.615822	0.833011	0.00610062	0.950835	0.978485	-0.193812	0.111386	0.291139	0.0489849	0.756918	0.893465	0.409445	8.21957e-05	12.5116	11.9773	0.82408	0.988003	0.934811	0.0119045	0.912857	1	0
AASS	-0.183415	0.152867	0.448088	0.178476	0.0526888	0.222472	0.11128	0.50071	0.710221	0.263868	0.131804	0.425895	0.0815535	0.452694	12.3953	12.0909	0.79252	1.03174	0.794646	-0.0230175	0.832407	1	0
AATF	0.0331655	0.749725	0.901201	-0.0352417	0.627221	0.813391	-0.0783674	0.528837	0.731893	0.0164931	0.913591	0.96738	0.195027	0.0702638	11.3721	13.0909	0.405286	0.997469	0.985924	0.00299439	0.97804	1	0
AATK	1.23398	2.66558e-07	9.23279e-05	-1.08769	0.000212817	0.0112845	-1.52026	1.77577e-07	1.7334e-05	-1.03777	0.000443559	0.0323214	0.207717	0.053539	12.7674	11.7273	0.602206	0.974089	0.797382	0.0174242	0.872737	1	0
AB019441.29	0.0349606	0.139677	0.428961	-0.0434336	0.162929	0.406895	0.0166382	0.536582	0.737554	-0.083602	0.00447069	0.0890612	0.385359	0.000227964	11.5814	12.8864	0.704608	2.28601	0.198511	-0.128481	0.23563	0	0
ABAT	-0.190545	0.209397	0.521745	0.248191	0.238113	0.497185	0.0280961	0.865649	0.936656	0.320705	0.0962824	0.366309	0.240231	0.0250098	14.0233	10.5	0.0700651	0.999	0.991944	0.011497	0.915829	1	0
ABC13-48559800H2.1	0.00430111	0.94897	0.982912	0.00991527	0.916137	0.963186	-0.160726	0.044873	0.160522	0.151668	0.0441773	0.2562	0.450854	1.17456e-05	11.3488	13.1136	0.503642	1.06597	0.745326	-0.0524908	0.6292	0	0
ABC7-42389800N19.1	0.0431942	0.613367	0.831691	0.0754108	0.481174	0.712274	-0.0901582	0.318215	0.549935	-0.0811974	0.490464	0.744872	0.705128	2.46524e-14	10.9767	13.4773	0.206107	1.16697	0.241366	-0.123228	0.255491	0	0
ABCA1	0.119335	0.455321	0.737685	-0.465399	0.00105631	0.0262315	0.0227296	0.909131	0.958684	-0.0138074	0.94864	0.980227	0.21524	0.0452719	12.186	12.2955	0.839346	1.05197	0.628917	-0.0378524	0.727778	1	0
ABCA10	0.194927	0.042291	0.23539	-0.114002	0.342535	0.597413	-0.317932	0.00145601	0.0141612	-0.124028	0.352104	0.646912	0.20228	0.0602547	13.5814	10.9318	0.169112	0.900235	0.457181	0.100586	0.353931	1	0
ABCA11P	-0.0477719	0.585784	0.817589	-0.0342894	0.725805	0.871811	-0.0588847	0.559127	0.753192	0.222194	0.0590785	0.293887	0.208988	0.052061	13.3488	11.1591	0.322928	0.803281	0.214231	0.152479	0.158565	0	0
ABCA12	-0.0446265	0.243143	0.558568	-0.0429627	0.457665	0.693995	0.0599775	0.0513384	0.175752	0.0932707	0.085044	0.34524	0.0422462	0.697631	12.7674	11.7273	0.579822	0.814517	0.603701	0.0422649	0.697503	1	0
ABCA13	-0.0717662	0.51585	0.777613	-0.147038	0.420233	0.664055	0.289438	0.0212805	0.096563	0.00238943	0.982898	0.993679	0.54109	6.27294e-08	11.5116	12.9545	0.585278	1.03417	0.783954	-0.0484667	0.655748	1	0
ABCA17P	0.062834	0.463394	0.743085	-0.00329091	0.974027	0.987547	-0.192376	0.00526354	0.0363059	0.0308883	0.819952	0.926323	0.135695	0.210143	14.3488	10.1818	0.0312234	0.828346	0.19288	0.14551	0.1787	0	0
ABCA2	0.795885	0.000159581	0.00684032	-0.552135	0.0425356	0.198824	-1.08795	7.74615e-06	0.000283871	-0.665822	0.011993	0.143162	0.381558	0.000265905	12.7907	11.7045	0.642826	0.979922	0.835223	0.017767	0.870254	1	0
ABCA3	-0.0680045	0.59028	0.820471	0.319135	0.060346	0.239322	-0.122485	0.378107	0.605663	0.0844614	0.600414	0.814215	0.402842	0.000109565	11.8372	12.6364	0.739973	1.12006	0.333951	-0.0944626	0.38414	1	0
ABCA4	0.043286	0.480871	0.755428	-0.0925718	0.196565	0.448666	0.055274	0.494419	0.704695	-0.111638	0.108661	0.388077	0.434173	2.65186e-05	11.9302	12.5455	0.874081	1.52223	0.117572	-0.146885	0.174585	1	0
ABCA5	0.300869	0.00448422	0.0630639	-0.124541	0.358237	0.610857	-0.512304	1.28869e-05	0.000407579	-0.206617	0.131879	0.425943	0.312351	0.00322592	12.1163	12.3636	0.932605	1.00483	0.972092	-0.00676431	0.950418	1	0
ABCA6	0.343569	0.00655846	0.0797074	-0.249545	0.105472	0.322245	-0.775707	1.45362e-06	8.0632e-05	0.0466886	0.733256	0.883634	0.344007	0.00110451	10.8837	13.5682	0.208185	1.11653	0.395684	-0.101042	0.351744	1	0
ABCA7	0.0294309	0.768028	0.908828	-0.100949	0.527763	0.745233	-0.166262	0.144297	0.341216	0.16929	0.106777	0.385013	0.530777	1.23454e-07	11.2093	13.25	0.391173	1.08318	0.51669	-0.0804611	0.458792	1	0
ABCA8	0.388016	0.0104404	0.106969	-0.443967	0.00234572	0.0414603	-0.686071	0.000407243	0.00535223	-0.0292207	0.877956	0.95139	0.172576	0.109951	13.1395	11.3636	0.333789	0.937461	0.615468	0.0342832	0.752579	1	0
ABCA9	0.213063	0.0889904	0.343588	-0.204711	0.140282	0.376135	-0.502072	0.00303757	0.0244681	0.0883945	0.517757	0.762683	0.036932	0.734148	13.3721	11.1364	0.38509	0.859397	0.292661	0.103259	0.341224	1	0
ABCB1	-0.436624	0.00527466	0.0697067	0.532534	0.016686	0.120104	0.339091	0.078494	0.231769	0.469289	0.00634588	0.10597	-0.0771837	0.477351	12.1163	12.3636	0.845899	1.01171	0.930376	-0.00617748	0.954715	1	0
ABCB10	0.00957764	0.924743	0.972768	0.0739266	0.456918	0.693437	-0.0943407	0.291539	0.521529	0.0186993	0.909225	0.965371	0.0721066	0.506881	13.3256	11.1818	0.362285	0.94207	0.659877	0.0705499	0.51612	1	0
ABCB11	0.00982367	0.863828	0.947432	-0.0798324	0.10494	0.321161	0.0268924	0.313706	0.544742	0.00303341	0.976991	0.991301	0.254845	0.0172126	12.3488	12.1364	0.976931	1.02487	0.924745	0.00754399	0.944712	1	0
ABCB4	-0.566651	1.92642e-05	0.00156769	0.385318	0.017504	0.122193	0.697626	9.25021e-06	0.000319652	0.561764	0.000804735	0.0432954	-0.0605485	0.577458	11.6744	12.7955	0.585138	1.09012	0.557858	-0.0477553	0.660488	1	0
ABCB5	-0.0303976	0.714793	0.884533	0.0331368	0.773046	0.896343	0.02335	0.560552	0.754204	0.0358675	0.794245	0.912322	0.222791	0.0380655	12.0698	12.4091	0.816504	1.14163	0.454174	-0.0766097	0.480642	1	0
ABCB6	-0.0342368	0.759763	0.905243	0.0209584	0.797381	0.909097	-0.000834694	0.994014	0.996566	0.0814227	0.653228	0.842811	0.428048	3.53861e-05	14.6279	9.90909	0.0134396	0.917588	0.493826	0.0669042	0.538089	1	0
ABCB7	-0.0798789	0.476932	0.752876	-0.0539619	0.566219	0.773197	0.100403	0.384645	0.611326	0.157332	0.369574	0.660723	0.151704	0.160717	12.2558	12.2273	0.996703	0.979976	0.871333	0.031711	0.770611	1	0
ABCB8	-0.0779285	0.378752	0.68167	-0.0688138	0.510177	0.733238	0.12045	0.195979	0.411053	0.141537	0.257809	0.5679	0.608761	3.96337e-10	11.093	13.3636	0.245323	1.17661	0.264326	-0.10739	0.322151	1	0
ABCB9	0.219816	0.0222781	0.165372	0.107363	0.36018	0.61258	-0.348531	0.000347517	0.00475648	-0.325542	0.0155221	0.161266	0.437926	2.21612e-05	10.6977	13.75	0.121596	1.45088	0.0514363	-0.162268	0.133197	1	0
ABCC1	-0.0571234	0.564021	0.805235	-0.0638131	0.503137	0.728508	0.0230069	0.844321	0.925482	0.183168	0.18139	0.48748	0.26638	0.0126337	12.0465	12.4318	0.733353	0.955321	0.724714	0.0535685	0.622168	1	0
ABCC10	-0.0531771	0.632714	0.842376	0.0999361	0.464163	0.699191	-0.0272403	0.780767	0.890283	0.104091	0.539937	0.776738	0.723281	2.53527e-15	11.9535	12.5227	0.831633	0.971686	0.738791	0.0421594	0.698222	1	0
ABCC11	0.0987792	0.0449474	0.242951	-0.0838629	0.0686619	0.25675	-0.126367	0.0202916	0.0935311	-0.0804787	0.266959	0.576059	0.176169	0.102632	11.907	12.5682	0.999235	1.06192	0.851912	-0.0240079	0.825307	1	0
ABCC12	0.0228424	0.635723	0.844423	0.0714468	0.421148	0.664864	-0.113184	0.00328465	0.0258981	0.00337105	0.953046	0.981907	-0.0352007	0.746179	12.1395	12.3409	0.960441	1.36226	0.348883	-0.119316	0.271007	1	0
ABCC13	0.0202806	0.665698	0.86087	0.00216906	0.956888	0.980381	-0.039855	0.166349	0.372273	-0.0160994	0.848085	0.936762	0.0697712	0.520774	12.7209	11.7727	0.801645	0.909915	0.751954	0.060357	0.578664	0	0
ABCC2	0.0331349	0.694147	0.874904	0.00159937	0.983144	0.991827	-0.020094	0.728475	0.859343	-0.0727877	0.621192	0.825635	0.373242	0.000370009	13.3023	11.2045	0.332167	1.09701	0.620178	-0.0519832	0.632524	1	0
ABCC3	-0.227811	0.294297	0.610966	-0.150678	0.472439	0.704919	0.503129	0.0819705	0.239141	0.215544	0.414535	0.693611	0.271975	0.0108231	11.5349	12.9318	0.559773	1.06639	0.356316	-0.0897483	0.408419	1	0
ABCC4	-0.135678	0.173752	0.476785	0.257487	0.0638797	0.247397	-0.121389	0.258511	0.486805	0.318955	0.0105297	0.135557	0.225868	0.0354175	11.9767	12.5	0.870412	1.04849	0.744347	-0.0432587	0.690748	1	0
ABCC5	0.068811	0.507086	0.771387	-0.365	0.00248484	0.0430517	-0.0156707	0.887816	0.946977	0.0943733	0.511327	0.75902	0.101553	0.349299	13.5116	11	0.210387	0.819264	0.236932	0.127039	0.240972	1	0
ABCC6	-0.0281956	0.695423	0.875371	0.117322	0.252657	0.513002	-0.0839332	0.286288	0.515646	0.0814329	0.362123	0.655091	0.470328	4.29382e-06	11.8837	12.5909	0.884036	1.41519	0.0734937	-0.1991	0.0644904	1	0
ABCC6P1	-0.23868	0.0162225	0.137699	0.0456463	0.710819	0.864275	0.208849	0.068562	0.213525	0.413656	0.00110042	0.0477025	0.340781	0.00123842	12.2326	12.25	0.866778	1.03963	0.785323	-0.0340544	0.754178	0	0
ABCC6P2	-0.210946	0.0303653	0.195589	0.252646	0.0472367	0.209199	0.279026	0.0042484	0.031138	0.107533	0.429238	0.704139	0.274488	0.0100866	12.6047	11.8864	0.605998	1.005	0.974485	-0.0266685	0.806307	0	0
ABCC8	0.00262852	0.986808	0.995751	0.341463	0.107858	0.326378	-0.0549015	0.793284	0.896903	-0.202277	0.213813	0.52434	0.365967	0.000490483	13.0465	11.4545	0.385474	0.937237	0.49114	0.065308	0.54785	1	0
ABCC9	-0.0739311	0.521561	0.780879	0.0805225	0.590196	0.789047	-0.261497	0.0401244	0.148872	0.426109	0.00327217	0.0803749	0.497746	9.33843e-07	11.6512	12.8182	0.682201	0.991915	0.945253	-0.00729387	0.946542	1	0
ABCD1	-0.00947961	0.920027	0.97087	-0.108382	0.402968	0.649623	-0.058861	0.568625	0.760114	0.169675	0.157146	0.460396	0.551983	2.99223e-08	12.3256	12.1591	0.947346	1.22065	0.12338	-0.158986	0.141332	1	0
ABCD2	-0.199642	0.0775243	0.321335	0.323296	0.0120422	0.0997926	0.0981868	0.432899	0.655195	0.215898	0.168472	0.473343	0.398371	0.000132659	11.4186	13.0455	0.460502	0.967342	0.813295	0.0260029	0.81105	1	0
ABCD3	-0.241165	0.0169352	0.141677	0.199233	0.0566362	0.231417	0.214989	0.0773202	0.230004	0.30014	0.0266008	0.203727	0.379251	0.000291687	12.0698	12.4091	0.780875	1.0573	0.68828	-0.0327044	0.763632	1	0
ABCD4	-0.0442041	0.625052	0.838635	-0.0625406	0.48354	0.713587	0.0370241	0.716121	0.852289	0.131045	0.311418	0.614819	0.582297	3.29745e-09	13.5349	10.9773	0.238458	0.924916	0.565204	0.0657872	0.544911	1	0
ABCE1	-0.0692797	0.531399	0.786911	0.143656	0.192568	0.443288	-0.00794327	0.94892	0.976341	0.0963026	0.544549	0.780237	0.134351	0.214735	12.5349	11.9545	0.805947	1.06091	0.662171	-0.0481702	0.657722	1	0
ABCF1	-0.102244	0.290698	0.606378	0.171647	0.0529006	0.222639	-0.0440296	0.742966	0.868452	0.206461	0.0669209	0.309993	0.114986	0.288906	13.6279	10.8864	0.169833	1.01279	0.943507	-0.0193765	0.858618	1	0
ABCF2	-0.173632	0.113325	0.388329	0.171466	0.129789	0.359676	0.138117	0.228277	0.451279	0.213046	0.191353	0.499489	0.211201	0.0495687	12.6744	11.8182	0.685213	1.11522	0.464115	-0.0864162	0.426108	1	0
ABCF3	-0.132535	0.22473	0.539105	0.00503261	0.954292	0.979679	0.159858	0.254454	0.482422	0.198049	0.175571	0.480243	0.325592	0.00208875	12.1395	12.3409	0.966899	1.01007	0.943844	-0.0092477	0.932253	1	0
ABCG1	0.465753	0.000450624	0.0145085	-0.430995	0.0206516	0.134351	-0.538242	0.000120615	0.002173	-0.414375	0.0165311	0.166128	0.282748	0.00796531	11.5581	12.9091	0.538799	1.26228	0.0986704	-0.167094	0.121887	1	0
ABCG2	-0.446006	0.00747099	0.0867083	0.606413	0.0107274	0.0941099	0.290184	0.154013	0.354875	0.49287	0.00746862	0.114301	0.100209	0.35575	11.6977	12.7727	0.581384	1.07149	0.548204	-0.049501	0.648882	1	0
ABCG4	0.0832744	0.344877	0.654353	0.0906331	0.4758	0.707458	-0.24253	0.0219575	0.0988341	-0.0427718	0.65932	0.845135	0.00932103	0.931717	12	12.4773	0.798729	1.04911	0.820681	-0.0257391	0.812932	1	0
ABCG5	-0.0298279	0.318738	0.632207	-0.00467189	0.828896	0.924623	-0.0281211	0.0637086	0.203515	0.117112	0.0322504	0.222479	0.141467	0.191209	12.7442	11.75	0.640134	0.594656	0.129193	0.22341	0.0375202	1	0
ABCG8	0.0310803	0.195156	0.504452	0.00129984	0.93332	0.970373	-0.0314514	0.0471517	0.166025	-0.0547094	0.208675	0.51903	-0.133034	0.219305	11.0465	13.4091	0.327981	0.983341	0.99152	-0.0233072	0.830329	1	0
ABHD1	0.150805	0.0566966	0.273573	-0.0920522	0.392339	0.640088	-0.175547	0.0185204	0.0876433	-0.168058	0.134795	0.429541	0.251834	0.018621	10.7209	13.7273	0.196274	1.15901	0.432282	-0.128153	0.236839	1	0
ABHD10	0.0328317	0.759896	0.905243	-0.109766	0.251895	0.512032	-0.119859	0.304821	0.535418	0.116891	0.466498	0.730886	0.277331	0.00930669	12.0465	12.4318	0.812021	0.989553	0.943245	0.0116523	0.914696	1	0
ABHD11	-0.162137	0.0383138	0.223099	0.264642	0.00480717	0.0616323	0.0585178	0.452776	0.670994	0.196389	0.0831079	0.341551	0.722464	2.8191e-15	10.6977	13.75	0.12403	1.26397	0.1328	-0.138011	0.202391	1	0
ABHD12	0.102197	0.277149	0.593398	-0.135948	0.153172	0.394409	-0.20442	0.0500082	0.172887	0.0316617	0.814121	0.922697	0.439462	2.05784e-05	12.4419	12.0455	0.746345	1.02839	0.845961	-0.0284169	0.793881	1	0
ABHD12B	0.318137	0.00179654	0.0352335	-0.209203	0.0576027	0.233664	-0.56733	1.11977e-06	6.85102e-05	-0.133688	0.329737	0.629586	0.295464	0.00546332	12.2558	12.2273	0.970717	0.896391	0.456847	0.0688092	0.526552	1	0
ABHD13	-0.0177341	0.82656	0.933632	0.117718	0.175707	0.422117	-0.0217307	0.804164	0.903118	-0.0144364	0.901138	0.961323	0.38562	0.000225546	10.814	13.6364	0.140191	1.20672	0.299391	-0.0987647	0.36276	1	0
ABHD14A	0.134057	0.169552	0.471306	-0.00422945	0.97695	0.989203	-0.218505	0.0378758	0.143291	-0.140484	0.235578	0.545508	0.593846	1.33933e-09	10.6744	13.7727	0.139936	1.14685	0.374815	-0.0866663	0.424765	1	0
ABHD14A-ACY1	0.0242841	0.649422	0.852883	-0.0543315	0.47945	0.71063	-0.0364436	0.52057	0.725124	0.0109532	0.872179	0.948885	0.429017	3.38195e-05	10.7209	13.7273	0.158305	1.16934	0.457602	-0.0825924	0.446939	1	0
C1DP1	-0.159233	0.0745608	0.314365	-0.0518744	0.515043	0.736731	0.359936	0.000651622	0.007693	0.10221	0.40941	0.690007	0.856231	4.16123e-26	10.8837	13.5682	0.153263	1.20958	0.0242064	-0.20503	0.0567766	0	0
ABHD15	0.0934718	0.244388	0.56025	-0.176714	0.0818522	0.282373	-0.21266	0.00673099	0.0429563	0.0951667	0.402632	0.685852	0.373889	0.000360732	12.093	12.3864	0.842472	1.02424	0.897888	-0.0117822	0.913749	1	0
ABHD16A	-0.0448587	0.656833	0.855914	0.000155264	0.998011	0.998848	-0.0112757	0.922261	0.964731	0.137782	0.371048	0.66231	0.434378	2.62609e-05	11.0233	13.4318	0.296044	1.01137	0.928077	-0.0169688	0.876036	1	0
ABHD16B	0.0584632	0.0736745	0.312641	-0.11812	0.0128565	0.104226	-0.0821482	0.057394	0.188981	0.0110116	0.712422	0.872997	0.917846	7.30537e-36	11.4651	13	0.533316	1.02771	0.87053	-0.0357271	0.742514	1	0
ABHD17A	0.178258	0.0520298	0.262348	-0.0408358	0.699666	0.85781	-0.234391	0.0211457	0.0962084	-0.220463	0.0809591	0.337329	0.781564	4.17093e-19	12.8837	11.6136	0.655333	1.17666	0.163989	-0.115097	0.288437	1	0
ABHD17AP6	0.0796256	0.0877136	0.341241	-0.0215198	0.516609	0.737809	-0.16338	0.0131455	0.0687505	-0.0335785	0.548724	0.78298	0.534516	9.68336e-08	11.4651	13	0.532322	0.97542	0.921231	0.0190768	0.860782	0	0
ABHD17B	0.369081	0.00441217	0.0623774	-0.270757	0.0834516	0.285017	-0.615626	7.00582e-06	0.000263024	-0.17958	0.316434	0.61889	0.268625	0.011878	12.6047	11.8864	0.693178	0.953246	0.71845	0.0307255	0.777552	1	0
ABHD17C	-0.224714	0.0261338	0.180748	0.248933	0.0104974	0.093231	0.0083691	0.944756	0.974632	0.437049	0.00135662	0.0539711	0.38693	0.000213788	12.8837	11.6136	0.572228	0.900456	0.468619	0.101507	0.349518	1	0
ABHD2	-0.0865758	0.473618	0.7509	0.190117	0.0745874	0.26859	0.00781949	0.96018	0.980843	0.0935923	0.55152	0.784745	0.427741	3.58966e-05	12.3256	12.1591	0.909238	1.11914	0.357712	-0.0694167	0.5229	1	0
ABHD3	-0.149199	0.18338	0.489484	-0.0158253	0.864292	0.940497	0.0279524	0.76165	0.878859	0.400706	0.033614	0.226245	0.321509	0.00239326	13.186	11.3182	0.424284	0.921226	0.464651	0.0959072	0.376878	1	0
ABHD4	-0.109158	0.299071	0.614421	0.117948	0.28762	0.547291	0.0607318	0.664564	0.820792	0.154187	0.216473	0.52695	0.426285	3.8409e-05	13.1628	11.3409	0.452613	0.962682	0.767092	0.0317443	0.770377	1	0
ABHD5	-0.12843	0.177304	0.481182	0.120183	0.241336	0.500164	0.118385	0.263026	0.491136	0.145241	0.280665	0.588635	0.294594	0.00560919	12.0233	12.4545	0.681301	1.13136	0.466931	-0.0611576	0.573628	1	0
ABHD6	0.359351	0.00375574	0.0562053	-0.234684	0.0980184	0.310647	-0.570758	8.00514e-06	0.000289899	-0.2268	0.203266	0.513665	0.151924	0.160104	14.2093	10.3182	0.0511513	0.914227	0.45477	0.0987153	0.363001	1	0
ABHD8	0.139387	0.155999	0.452713	0.0186594	0.881069	0.94719	-0.231431	0.0148567	0.0748764	-0.158665	0.261848	0.571144	0.632715	4.8853e-11	11.3256	13.1364	0.376805	1.22176	0.0905259	-0.190348	0.0774041	1	0
ABI1	0.170152	0.100778	0.366719	-0.137605	0.12132	0.346685	-0.350886	0.00160417	0.0151827	-0.00190719	0.99027	0.996149	0.364186	0.000525005	12.3256	12.1591	0.982006	1.02809	0.852015	-0.0104182	0.923702	1	0
ABI2	-0.164419	0.103055	0.370265	0.152344	0.120497	0.345162	0.0915708	0.453754	0.671649	0.250924	0.0665962	0.309229	0.241498	0.0242324	12.7442	11.75	0.623447	0.999766	0.998883	0.0148332	0.891535	1	0
ABI3	-0.132846	0.310642	0.625247	-0.151896	0.329162	0.585505	0.0352165	0.763018	0.879586	0.448033	0.0235371	0.194226	0.359083	0.000636599	12.0698	12.4091	0.952978	1.09312	0.471847	-0.0797858	0.462583	1	0
ABI3BP	0.105555	0.500635	0.767472	-0.697254	0.000247665	0.0122548	-0.110322	0.549867	0.746942	0.338521	0.0773793	0.330998	0.298936	0.00491459	13.1395	11.3636	0.299921	0.938649	0.490192	0.052759	0.627447	1	0
ABL1	0.0366815	0.727546	0.891196	0.00734077	0.954952	0.979712	-0.160145	0.201943	0.418642	0.0620857	0.638065	0.835378	0.419575	5.22645e-05	12.5814	11.9091	0.793681	1.15283	0.287404	-0.100038	0.356572	1	0
ABL2	-0.0509906	0.513092	0.775633	0.063016	0.391063	0.63924	-0.0810764	0.441724	0.662479	0.182656	0.0496561	0.271616	0.1786	0.0979018	11.3721	13.0909	0.328873	1.02941	0.872574	-0.000986901	0.992762	1	0
ABLIM1	0.170738	0.184828	0.491053	0.0215654	0.897561	0.954768	-0.336554	0.0411991	0.151522	-0.1369	0.336219	0.634374	0.157368	0.14548	13.2093	11.2955	0.401019	1.01728	0.8959	0.00396528	0.970923	1	0
ABLIM2	0.431231	0.00127502	0.0283586	-0.201566	0.299663	0.558628	-0.698202	3.68458e-05	0.00088114	-0.317432	0.0181316	0.173157	0.286453	0.00714898	12.2326	12.25	0.888483	1.11164	0.386392	-0.114479	0.291051	1	0
ABLIM3	0.253242	0.0433434	0.238165	-0.341342	0.0465065	0.207999	-0.283384	0.0366118	0.140177	-0.155791	0.337465	0.634934	0.369986	0.000420105	12.5116	11.9773	0.992156	0.935106	0.567824	0.0842475	0.437853	1	0
ABO	-0.0234846	0.545822	0.796355	0.0449076	0.279614	0.54046	-0.00584122	0.853326	0.930126	0.0388079	0.540155	0.776854	-0.0289066	0.79041	12.1395	12.3409	0.974251	1.20214	0.696858	-0.0351689	0.746401	1	0
ABR	0.143251	0.198367	0.508286	0.0245888	0.837633	0.928421	-0.375066	0.00761174	0.0469482	-0.0210068	0.878776	0.951867	0.352752	0.000804986	11.5581	12.9091	0.556888	1.04157	0.792707	-0.0313794	0.772945	1	0
ABRA	-0.0157855	0.491277	0.762411	0.0440379	0.0160394	0.118204	-0.0010788	0.945805	0.974764	0.0127765	0.75281	0.89195	0.26436	0.0133494	10.6977	13.75	0.0833292	1.95129	0.197438	-0.166159	0.124017	1	0
ABRACL	-0.220941	0.0785961	0.322865	0.234174	0.0317066	0.168758	0.201396	0.219802	0.440878	0.23193	0.154794	0.457059	0.414308	6.62555e-05	10.5581	13.8864	0.0772764	1.09418	0.455261	-0.0812449	0.454412	1	0
ABT1	-0.0851412	0.289378	0.604975	0.101156	0.0905897	0.298116	0.0835624	0.363959	0.591187	0.0749399	0.533384	0.773269	0.452472	1.08287e-05	11.5814	12.8864	0.41245	1.21957	0.258495	-0.109185	0.314084	1	0
ABTB1	0.252388	0.0195808	0.154481	-0.153101	0.28568	0.545569	-0.281875	0.014044	0.0719413	-0.294662	0.0417096	0.249265	0.588132	2.10088e-09	12.0698	12.4091	0.92112	1.09637	0.481196	-0.0654788	0.546802	1	0
ABTB2	0.329543	0.000650739	0.0184115	-0.413136	0.00109027	0.026789	-0.4609	2.17837e-05	0.00059141	-0.127691	0.29695	0.603322	0.296913	0.00522807	11.2791	13.1818	0.410399	1.1011	0.593055	-0.0648821	0.55047	1	0
AC000003.2	0.0227389	0.690498	0.872929	0.0312354	0.787245	0.904165	-0.0685552	0.324338	0.555302	-0.0140123	0.454893	0.723509	0.861294	1.01209e-26	11.5116	12.9545	0.416554	1.03806	0.783804	-0.019793	0.855611	0	0
AC000095.9	-0.00316556	0.972008	0.989914	0.0370192	0.771915	0.895854	0.0879776	0.340847	0.570332	-0.112235	0.344508	0.640769	0.268783	0.0118263	12.3488	12.1364	0.739489	0.977667	0.908308	-0.000376778	0.997237	0	0
AC000367.1	0.061458	0.373871	0.678639	0.0166381	0.714059	0.865834	-0.037713	0.253747	0.481658	-0.144677	0.264354	0.574015	0.254152	0.0175284	13.3023	11.2045	0.398264	1.00093	0.996772	0.0164207	0.88001	0	0
AC002310.17	-0.0459821	0.656387	0.855784	-0.0526568	0.518412	0.738992	-0.0229773	0.787334	0.893374	0.192574	0.273624	0.582309	-0.0314033	0.772776	13.4419	11.0682	0.228109	0.797199	0.0822288	0.283805	0.00772439	0	0
AC002321.2	-0.0539936	0.554402	0.8004	-0.103178	0.350078	0.604043	-0.0784945	0.496993	0.706909	0.31164	0.00291678	0.0754189	0.561913	1.48862e-08	13.2326	11.2727	0.294045	0.979351	0.895766	0.011674	0.914538	0	0
AC002365.1	0.0327854	0.399665	0.69796	0.0652875	0.121308	0.346685	-0.0390958	0.469343	0.684957	-0.0988317	0.0175649	0.170604	0.269129	0.0117138	12.1628	12.3182	0.879697	1.67862	0.287995	-0.0823807	0.448108	0	0
AC002398.9	-0.100004	0.345314	0.654362	0.247807	0.0104347	0.0931258	-0.0577501	0.645865	0.809215	0.158276	0.28444	0.591837	0.390329	0.000185867	12.9535	11.5455	0.419179	0.889378	0.319994	0.114295	0.291833	0	0
AC002451.1	-0.00348308	0.946201	0.982087	0.0354276	0.650068	0.829542	-0.055498	0.134918	0.327128	0.0425686	0.576875	0.79987	0.547137	4.17262e-08	10.3256	14.1136	0.0700257	1.17941	0.43278	-0.0819353	0.450575	0	0
AC002472.13	0.217287	0.00335567	0.0523031	-0.161186	0.0915036	0.299665	-0.393707	3.86055e-06	0.000168507	-0.0711079	0.437514	0.709638	0.266557	0.0125729	13.2791	11.2273	0.427423	0.922652	0.756984	0.0522489	0.630783	0	0
AC002985.3	-0.078361	0.197597	0.50746	0.125081	0.0347941	0.177701	0.0696002	0.3167	0.548445	0.0530241	0.540397	0.777036	0.399689	0.000125421	11.0698	13.3864	0.237161	0.989087	0.954711	0.0251405	0.817206	0	0
AC003002.6	-0.0415436	0.6742	0.865301	0.187448	0.0350969	0.178223	-0.217063	0.0334763	0.131957	0.208583	0.16223	0.466385	0.0853022	0.432119	13.6744	10.8409	0.181823	0.922172	0.589133	0.0773638	0.47632	0	0
AC003006.7	-0.147196	0.0779912	0.321992	0.143796	0.27082	0.531562	0.106312	0.179454	0.389152	0.193241	0.0742655	0.326079	0.223767	0.0372089	11.9767	12.5	0.827742	1.01321	0.951017	0.00196168	0.985613	0	0
AC003029.1	-0.0658914	0.422426	0.714186	0.192268	0.00423917	0.0579106	0.117764	0.239285	0.464867	-0.0830907	0.467156	0.731213	0.527349	1.53847e-07	11.0698	13.3864	0.286534	1.23954	0.217197	-0.134178	0.215332	0	0
RPS28	-0.180876	0.20007	0.511182	0.326683	0.119156	0.342922	0.333121	0.00958758	0.0550596	-0.0893695	0.641096	0.836598	0.837844	4.63398e-24	10.2791	14.1591	0.0373815	1.14572	0.0159081	-0.235396	0.0281774	1	1
AC003079.1	-0.0406113	0.755228	0.903589	0.153189	0.372059	0.623216	-0.115846	0.348767	0.577425	0.123637	0.507078	0.755873	0.460068	7.35251e-06	12.186	12.2955	0.986668	1.00185	0.985038	0.00215888	0.984167	0	0
AC003080.4	0.113848	0.161714	0.461481	-0.116484	0.147556	0.386436	-0.0525938	0.400724	0.626632	-0.177098	0.194889	0.503254	0.537933	7.73586e-08	11.1628	13.2955	0.2416	1.18959	0.256895	-0.116686	0.281786	0	0
AC003102.1	-0.0253754	0.729574	0.892108	0.051629	0.563249	0.771463	-0.0823848	0.233379	0.457367	0.120609	0.266602	0.575809	0.327737	0.00194323	13.186	11.3182	0.372294	0.91962	0.655154	0.0503907	0.642999	0	0
AC003973.6	-0.05473	0.289899	0.605306	0.140872	0.153391	0.394472	-0.0483037	0.261711	0.48991	0.100499	0.0773667	0.330998	0.639288	2.66356e-11	12.3953	12.0909	0.944308	1.17295	0.440923	-0.0623789	0.565984	0	0
AC004017.1	-0.0991782	0.491938	0.762494	0.275328	0.0452374	0.205345	-0.0320899	0.81319	0.908756	0.108223	0.636468	0.834321	0.3503	0.000880467	12.3721	12.1136	0.898628	0.952733	0.586857	0.0692701	0.523779	0	0
AC004019.10	0.0571931	0.242155	0.55739	-0.0368573	0.0580207	0.234655	-0.0382373	0.338893	0.56887	-0.0924597	0.289037	0.596032	0.331728	0.00169652	13.2326	11.2727	0.460754	1.0851	0.784853	-0.0120804	0.911575	0	0
AC004057.1	-0.284162	0.0092307	0.0994885	0.287914	0.0379869	0.186166	0.375639	0.00376512	0.0285509	0.184001	0.174139	0.479435	0.666015	1.93274e-12	10.3953	14.0455	0.0767085	1.23552	0.115766	-0.151626	0.160934	0	0
AC004076.7	-0.0816673	0.433541	0.721897	-0.0319758	0.78905	0.905346	0.101536	0.331016	0.561135	0.144832	0.345716	0.641945	0.188428	0.0804967	14.3023	10.2273	0.0635155	0.930684	0.55905	0.0805484	0.458302	0	0
AC004076.9	-0.123283	0.30424	0.619588	-0.124492	0.329843	0.586276	0.156928	0.196437	0.411721	0.271301	0.128559	0.421683	0.383219	0.000248654	11.3488	13.1136	0.394868	1.06612	0.572378	-0.0490386	0.651948	0	0
AC004166.6	0.00520132	0.922717	0.971912	0.0132025	0.865576	0.940796	-0.019576	0.736705	0.864474	-0.00355369	0.957456	0.983287	0.778025	7.62197e-19	11.2791	13.1818	0.400334	1.01143	0.94853	-0.0197732	0.855754	0	0
AC004381.6	-0.188151	0.10194	0.36867	0.24935	0.0579394	0.234498	0.0162495	0.884051	0.945066	0.325737	0.0575838	0.290353	0.141486	0.191147	12.1395	12.3409	0.881441	1.00803	0.94713	-0.0116748	0.914532	0	0
AC004383.3	-0.0626788	0.539103	0.792527	0.119453	0.38165	0.631866	-0.0155735	0.869566	0.938495	0.103856	0.479583	0.737489	0.194529	0.0709974	11.7907	12.6818	0.596157	0.917717	0.479652	0.1107	0.307374	0	0
AC004466.1	0.262395	0.00791504	0.0896968	-0.210473	0.104373	0.320246	-0.262295	0.00984581	0.0560845	-0.301025	0.026867	0.204673	0.185946	0.0846405	12.6279	11.8636	0.611573	0.79681	0.192656	0.131128	0.226041	0	0
AC004706.1	-0.0453148	0.633648	0.842926	0.149628	0.165445	0.409986	0.0197151	0.856121	0.931498	-0.00482791	0.970123	0.988535	0.315316	0.00293166	11.3488	13.1136	0.529269	1.05569	0.712071	-0.0683033	0.529604	0	0
AC004797.1	-0.379544	0.00770004	0.0879566	0.095505	0.642527	0.824128	0.589196	0.000163917	0.00275871	0.367104	0.0343118	0.228001	0.373621	0.00036455	12.4884	12	0.809485	0.978942	0.840695	0.03183	0.769774	0	0
AC004824.2	-0.0642228	0.490689	0.762264	0.185919	0.132737	0.364797	-0.065973	0.482396	0.69586	0.112528	0.380053	0.670306	0.843384	1.19428e-24	12.4651	12.0227	0.801823	0.956394	0.597972	0.0500132	0.645493	0	0
AC004832.1	-0.0357472	0.260093	0.576805	0.0468232	0.25908	0.519733	-0.00693001	0.807913	0.905292	0.0729599	0.117919	0.403832	0.64989	9.70632e-12	10.7209	13.7273	0.178465	1.30377	0.303854	-0.136735	0.206633	0	0
AC004878.3	-0.00759462	0.946638	0.982174	0.107363	0.344082	0.59856	0.158148	0.268954	0.497141	-0.226693	0.117375	0.403171	0.494801	1.10718e-06	10.9767	13.4773	0.337036	1.07305	0.515826	-0.0914785	0.399406	0	0
AC004889.1	-0.0655894	0.301766	0.617007	-0.037461	0.70716	0.862366	0.0454653	0.395606	0.621687	0.163469	0.0585458	0.292797	0.121914	0.260633	12.2558	12.2273	0.974594	0.898581	0.632763	0.0517054	0.634346	0	0
AC004893.10	-0.0090846	0.676265	0.86641	-0.0114127	0.707833	0.862647	0.0214096	0.158383	0.360937	0.0111721	0.740728	0.886586	0.644461	1.63573e-11	11.7209	12.75	0.685686	1.04499	0.938668	-0.00551456	0.95957	0	0
AC004899.1	-0.247503	0.00205384	0.0387237	0.265691	0.01732	0.121533	0.12783	0.122785	0.309106	0.361403	0.000632783	0.0387152	0.463345	6.2037e-06	11.7907	12.6818	0.862462	1.02518	0.873019	-0.0257431	0.812903	0	0
AC004951.5	-2.695e-05	0.999759	0.999899	-0.0943856	0.247505	0.507462	0.110969	0.160571	0.36379	-0.0480247	0.742033	0.88711	0.284855	0.00749152	11.1395	13.3182	0.317741	1.13632	0.453201	-0.0828136	0.445718	0	0
AC004967.7	0.0160582	0.871602	0.951154	-0.0922849	0.505382	0.730453	-0.0421923	0.548065	0.745809	0.0683173	0.657124	0.844459	0.354825	0.000745836	12.5116	11.9773	0.74208	1.17919	0.273722	-0.131468	0.224828	0	0
AC004980.10	-0.0685843	0.487993	0.760655	-0.182732	0.251887	0.512032	0.229828	0.0132293	0.0689562	0.0833981	0.499183	0.751065	0.331026	0.00173774	12.8372	11.6591	0.5353	1.06606	0.641643	-0.0464598	0.669152	0	0
AC004980.7	-0.148368	0.073825	0.31286	-0.0116572	0.895382	0.953922	0.243492	0.00552495	0.0375707	0.165835	0.168652	0.473484	0.439165	2.08765e-05	10.7209	13.7273	0.0876122	1.36568	0.121751	-0.141107	0.192352	0	0
AC004980.9	0.243718	0.107858	0.379201	-0.458137	0.0236838	0.144369	-0.13739	0.355296	0.583047	-0.197822	0.350421	0.645812	0.4408	1.92865e-05	11.1628	13.2955	0.345498	1.05936	0.496197	-0.0783894	0.470477	0	0
AC004985.12	0.0119134	0.883484	0.956463	0.0327988	0.645168	0.826078	0.0288795	0.67137	0.82476	-0.0885116	0.515841	0.761401	0.443467	1.69352e-05	11.2093	13.25	0.312073	1.21058	0.243036	-0.129129	0.233255	0	0
AC005003.1	0.0346401	0.657291	0.8562	0.0798419	0.451744	0.689741	-0.184168	0.0328076	0.130302	0.0395966	0.687468	0.859126	0.220304	0.0403255	13.4186	11.0909	0.229529	0.88309	0.536393	0.0687514	0.526901	0	0
AC005013.1	-0.176918	0.29159	0.607292	0.255032	0.286956	0.546828	0.00800471	0.966989	0.983662	0.298774	0.132473	0.426966	0.22535	0.035852	11.2791	13.1818	0.380773	1.02852	0.746788	-0.0261961	0.809673	0	0
AC005014.5	-0.00721965	0.364632	0.671106	0.00842508	0.358545	0.611083	0.00653222	0.567209	0.758836	0.00705709	0.370077	0.661376	0.371622	0.0003942	11.5581	12.9091	0.437109	3.22133	0.371544	-0.101853	0.347872	0	0
AC005042.2	0.0407001	0.629685	0.840442	0.0886076	0.327761	0.584466	-0.152692	0.00856258	0.0509085	-0.0174208	0.902516	0.961975	0.117406	0.278808	11.8372	12.6364	0.653764	0.931953	0.679134	0.0766414	0.48046	0	0
AC005077.12	0.0593485	0.428477	0.718116	0.111655	0.239594	0.498574	-0.153275	0.029646	0.121847	-0.0862359	0.4283	0.703406	0.242401	0.0236901	12.7674	11.7273	0.666475	0.95701	0.804933	0.0465262	0.668707	0	0
AC005077.14	0.0332362	0.314116	0.628355	-0.0762383	0.137608	0.372369	-0.0283466	0.388005	0.614455	-0.00653658	0.874874	0.950276	0.658008	4.36036e-12	11.2791	13.1818	0.369624	1.62259	0.103964	-0.166757	0.122651	0	0
AC005077.8	0.0582256	0.407934	0.704438	-0.0694478	0.219439	0.477074	-0.0692421	0.289422	0.518939	-0.0381721	0.741311	0.886824	0.301839	0.00449397	12.9767	11.5227	0.649442	0.987334	0.952946	0.0325464	0.764741	0	0
AC005082.1	-0.0985889	0.509237	0.772689	0.442685	0.018672	0.126529	0.0686314	0.574279	0.763773	-0.124818	0.586318	0.806094	0.404876	0.000100346	12.093	12.3864	0.717059	1.05425	0.594731	-0.0403897	0.710315	0	0
AC005086.1	0.0460083	0.667779	0.861709	0.199475	0.0618452	0.242757	-0.211217	0.0563741	0.18697	-0.0522734	0.743897	0.887954	0.546642	4.31551e-08	12.1628	12.3182	0.894508	1.02899	0.809139	-0.0208213	0.848196	0	0
AC005086.3	-0.0208679	0.816209	0.928877	0.149667	0.225871	0.483125	0.0029697	0.969149	0.984738	-0.0556401	0.672893	0.851174	0.651168	8.57126e-12	11.4651	13	0.45793	1.11926	0.379313	-0.0836144	0.441316	0	0
AC005086.4	-0.063593	0.483513	0.757307	0.216425	0.013247	0.105782	-0.0443425	0.525288	0.728577	0.0651006	0.669657	0.849612	0.33979	0.00128245	10.3721	14.0682	0.080045	1.22937	0.167462	-0.161362	0.135406	0	0
AC005086.6	-0.0208679	0.816209	0.928877	0.149667	0.225871	0.483125	0.0029697	0.969149	0.984738	-0.0556401	0.672893	0.851174	0.651168	8.57126e-12	11.4651	13	0.45793	1.11926	0.379313	-0.0836144	0.441316	0	0
AC005086.7	-0.063593	0.483513	0.757307	0.216425	0.013247	0.105782	-0.0443425	0.525288	0.728577	0.0651006	0.669657	0.849612	0.33979	0.00128245	10.3721	14.0682	0.080045	1.22937	0.167462	-0.161362	0.135406	0	0
AC005086.8	0.0460083	0.667779	0.861709	0.199475	0.0618452	0.242757	-0.211217	0.0563741	0.18697	-0.0522734	0.743897	0.887954	0.546642	4.31551e-08	12.1628	12.3182	0.894508	1.02899	0.809139	-0.0208213	0.848196	0	0
AC005154.7	0.115134	0.153696	0.449493	-0.216751	0.0474357	0.209522	-0.100693	0.225482	0.447609	-0.0551136	0.612516	0.8217	0.432523	2.86768e-05	13.0465	11.4545	0.444342	0.990329	0.94858	0.00511273	0.962514	0	0
AC005154.8	-0.0476944	0.479784	0.754604	-0.172425	0.108028	0.326688	0.148848	0.0151627	0.0760259	0.103329	0.230727	0.541824	0.484189	2.01859e-06	11.4186	13.0455	0.485143	1.17154	0.437603	-0.0901812	0.406153	0	0
AC005176.2	0.0183709	0.693078	0.874713	0.0721038	0.338725	0.59434	-0.146859	0.00501617	0.0349793	0.0512806	0.284929	0.592396	0.387748	0.000206736	12.2093	12.2727	0.991031	1.13977	0.665394	-0.0428693	0.693392	0	0
AC005255.3	-0.231413	0.00276508	0.0469779	0.133295	0.156175	0.398587	0.268014	0.00558554	0.0378987	0.265249	0.00424549	0.0870602	0.302249	0.00443712	11.093	13.3636	0.261625	1.10491	0.476631	-0.0632075	0.560826	0	0
AC005280.1	0.118367	0.161651	0.461481	-0.276975	0.00247272	0.0430322	-0.238691	0.0192139	0.0899211	0.127395	0.238447	0.548073	0.300306	0.00471194	13.9302	10.5909	0.0810898	0.923951	0.665804	0.0465227	0.668731	0	0
AC005326.2	-0.0785154	0.611362	0.830429	-0.171359	0.397899	0.645294	0.284037	0.0757092	0.22679	0.0451248	0.829973	0.929926	0.274228	0.0101608	12.6977	11.7955	0.75106	0.902997	0.300461	0.161713	0.134547	0	0
AC005336.4	0.244096	0.0354241	0.213449	-0.305778	0.0420615	0.19735	-0.284726	0.0138731	0.0714965	-0.155079	0.342633	0.639322	0.19827	0.0656337	11.2326	13.2273	0.334769	1.07071	0.630696	-0.0494987	0.648897	0	0
AC005363.9	-0.0351216	0.676751	0.866474	0.0297454	0.808439	0.915146	0.0187108	0.821608	0.912968	0.0565799	0.614583	0.822623	0.204224	0.0577793	10.9535	13.5	0.283839	1.16548	0.440275	-0.117829	0.277065	0	0
AC005399.1	0.0720736	0.413693	0.708889	-0.129759	0.272883	0.53381	0.010286	0.866842	0.937474	-0.116948	0.400876	0.684488	0.864292	4.26742e-27	10.9302	13.5227	0.282074	1.04615	0.590235	-0.0537279	0.62113	0	0
AC005481.5	0.0118712	0.564716	0.805652	0.00279203	0.910968	0.961183	0.018658	0.470941	0.686263	-0.0552492	0.0227956	0.192352	0.357125	0.000684862	10.4884	13.9545	0.0716969	2.7824	0.240941	-0.113438	0.29549	0	0
AC005488.1	-0.0450169	0.677858	0.866803	0.0218736	0.866286	0.941091	-0.0675173	0.483697	0.69672	0.181982	0.271381	0.580873	-0.00371188	0.97278	11.0465	13.4091	0.298513	1.10211	0.460301	-0.106765	0.32499	0	0
AC005517.3	0.0454849	0.628923	0.840242	-0.36607	0.00094323	0.0245526	-0.0526016	0.601158	0.782037	0.199945	0.118339	0.404425	0.240424	0.0248904	13.1628	11.3409	0.347954	0.970661	0.853518	0.0120534	0.911771	0	0
AC005609.1	0.0034466	0.855263	0.944647	-0.00292986	0.938172	0.97211	-0.0117757	0.551263	0.747797	0.00503648	0.734744	0.884057	0.716159	6.32001e-15	10.7209	13.7273	0.129041	2.0117	0.180935	-0.107007	0.323891	0	0
AC005609.3	0.0034466	0.855263	0.944647	-0.00292986	0.938172	0.97211	-0.0117757	0.551263	0.747797	0.00503648	0.734744	0.884057	0.716159	6.32001e-15	10.7209	13.7273	0.129041	2.0117	0.180935	-0.107007	0.323891	0	0
AC005618.1	0.147113	0.202398	0.514359	-0.142479	0.44832	0.686954	-0.215353	0.0652007	0.20673	-0.0779074	0.571669	0.796819	0.585249	2.62795e-09	11.6047	12.8636	0.475569	1.18898	0.134513	-0.149705	0.166368	0	0
AC005682.6	0.0245343	0.595055	0.822932	-0.0612328	0.0925477	0.301131	0.0551365	0.123666	0.31047	-0.0821173	0.301723	0.606979	0.203809	0.0583005	10.1395	14.2955	0.0588049	1.76418	0.0977515	-0.22228	0.0385214	0	0
AC005682.7	0.00992937	0.811536	0.927105	-0.0639049	0.190985	0.441628	-0.088654	0.0284336	0.118107	0.113921	0.0587539	0.293278	0.112349	0.300177	12.8372	11.6591	0.482998	0.673096	0.226915	0.130392	0.228679	0	0
AC005758.1	-0.166963	0.0180933	0.147235	0.0308031	0.652005	0.830748	0.156202	0.00359332	0.0275989	0.279439	0.018565	0.174631	0.216592	0.0439047	11.7674	12.7045	0.653782	0.879746	0.458311	0.123428	0.254716	0	0
AC005776.1	0.158951	0.0823517	0.330252	-0.0696914	0.297465	0.556837	-0.0468033	0.595089	0.778223	-0.344558	0.0203492	0.182007	0.335714	0.00147869	10.4186	14.0227	0.0836332	1.18452	0.156873	-0.202378	0.0601278	0	0
AC005779.1	0.149985	0.227775	0.541887	-0.15661	0.133523	0.365679	0.00351847	0.977485	0.988227	-0.308477	0.115281	0.399708	0.246091	0.0215824	12.1628	12.3182	0.933129	1.05281	0.678154	-0.0692791	0.523726	0	0
AC005822.1	0.0634129	0.0632101	0.288695	0.0180061	0.463731	0.699191	-0.097891	0.0112733	0.0617743	-0.087118	0.0886309	0.351877	0.126493	0.243018	10.2093	14.2273	0.0630304	5.08247	0.025088	-0.231491	0.0309769	0	0
AC005831.1	0.0161364	0.868354	0.949534	0.102876	0.334598	0.590079	-0.160644	0.0933503	0.260384	0.0493942	0.735203	0.884113	0.214244	0.0463017	12.814	11.6818	0.678853	0.937141	0.734871	0.0433386	0.690206	0	0
AC005841.1	-0.00517062	0.875557	0.952934	-0.0355376	0.330209	0.586683	-0.038816	0.389519	0.615719	0.082198	0.0217655	0.187685	0.552745	2.83844e-08	11.9767	12.5	0.917089	0.634751	0.246198	0.116244	0.283625	0	0
AC005884.1	0.151952	0.018405	0.148869	-0.116658	0.0359253	0.180805	-0.0765999	0.203505	0.420704	-0.258352	0.0129025	0.148809	0.0306319	0.778213	12.5349	11.9545	0.931335	0.809719	0.62053	0.0727441	0.503122	0	0
AC006011.4	-0.120023	0.369719	0.675777	0.286541	0.0797864	0.27896	-0.176542	0.25133	0.478573	0.312176	0.0691127	0.315225	0.531884	1.14918e-07	12.4186	12.0682	0.745339	0.960744	0.658204	0.0226783	0.834842	0	0
AC006014.1	-0.0450169	0.677858	0.866803	0.0218736	0.866286	0.941091	-0.0675173	0.483697	0.69672	0.181982	0.271381	0.580873	-0.00371188	0.97278	11.0465	13.4091	0.298513	1.10211	0.460301	-0.106765	0.32499	0	0
AC006014.10	0.0829313	0.319821	0.633243	-0.0679941	0.645549	0.826149	-0.0406366	0.676645	0.827436	-0.139037	0.0570622	0.289189	0.0503403	0.643332	13.4884	11.0227	0.15073	1.06477	0.826435	-0.00827021	0.939399	0	0
AC006014.7	-0.0101453	0.897653	0.961499	-0.244015	0.0111663	0.096103	0.141066	0.136197	0.328891	0.0593481	0.538334	0.776055	0.380328	0.000279376	11.5814	12.8864	0.419997	0.960086	0.817414	0.0579209	0.594114	0	0
AC006014.8	0.0261443	0.727126	0.891196	-0.102361	0.232242	0.48997	-0.108705	0.218914	0.439691	0.11829	0.224856	0.535104	0.406233	9.46019e-05	12.3023	12.1818	0.94929	0.855682	0.469546	0.0635922	0.558439	0	0
AC006033.22	0.00765084	0.901483	0.963058	0.0438612	0.501709	0.727446	0.0285186	0.687012	0.83396	-0.0843724	0.324152	0.625326	0.42502	4.07255e-05	12.7442	11.75	0.566502	1.22318	0.429671	-0.0745454	0.492579	0	0
AC006035.1	-0.0951778	0.14271	0.43433	0.035895	0.599481	0.795331	-0.0367519	0.562521	0.755906	0.279603	0.0039565	0.0853929	0.289833	0.00646931	11.8837	12.5909	0.71178	0.898307	0.555144	0.107315	0.322491	0	0
AC006042.8	-0.0457023	0.524075	0.782596	0.123834	0.0640443	0.247575	0.0380084	0.555301	0.750808	-0.00407605	0.972067	0.989664	0.380765	0.000274518	12.2558	12.2273	0.952081	0.973424	0.894571	0.0268595	0.804947	0	0
AC006111.1	0.0137841	0.825963	0.933605	0.0559776	0.358048	0.610662	-0.067348	0.276628	0.505625	-0.00852332	0.930043	0.972867	0.215924	0.044576	13.4651	11.0455	0.189993	0.893241	0.62258	0.0535512	0.62228	0	0
AC006115.6	-0.254071	0.0236689	0.170739	0.360835	0.0287158	0.160383	0.185379	0.20705	0.424882	0.247981	0.0204597	0.182685	0.142164	0.189006	12.186	12.2955	0.849877	0.848534	0.280197	0.104383	0.335962	0	0
AC006116.13	0.0354884	0.452317	0.73576	-0.000883922	0.980907	0.991005	-0.0267779	0.285469	0.514601	-0.0704351	0.416634	0.694899	-0.0737602	0.49716	13.0233	11.4773	0.39456	0.909086	0.769265	0.02915	0.788686	0	0
AC006116.20	-0.0382765	0.62679	0.839335	-0.0837812	0.431761	0.673452	-0.0208586	0.673122	0.825789	0.191786	0.126181	0.418493	0.46013	7.32901e-06	11.3953	13.0682	0.338085	0.873798	0.377486	0.11821	0.275506	0	0
AC006116.22	0.00914828	0.799395	0.921139	0.00688986	0.747654	0.883842	-0.0110529	0.705649	0.845825	-0.0190201	0.763672	0.89702	-0.00863993	0.936696	11.4186	13.0455	0.455482	1.20362	0.569394	-0.103086	0.342038	0	0
AC006116.27	-0.181097	0.141271	0.432042	0.369025	0.0359993	0.180966	0.168	0.23117	0.454529	0.0556094	0.705046	0.869356	0.192703	0.0737409	13.2326	11.2727	0.45609	1.12302	0.427644	-0.0568737	0.600812	0	0
AC006126.3	0.0607908	0.378823	0.681741	-0.0189001	0.704038	0.86074	-0.133123	0.00291235	0.0236844	-0.0148724	0.905058	0.962995	-0.181362	0.0927365	11.7907	12.6818	0.691149	1.03891	0.845284	-0.0525037	0.629116	0	0
AC006195.2	0.0899194	0.045603	0.24416	-0.0242944	0.532171	0.748254	-0.0597204	0.00972233	0.0555432	-0.170756	0.036134	0.233799	0.12677	0.241977	12	12.4773	0.80791	1.60422	0.306659	-0.112291	0.300429	0	0
AC006335.11	-0.0906556	0.27108	0.587907	0.119384	0.248687	0.508867	-0.0405609	0.511777	0.718421	0.209023	0.108172	0.387229	0.18712	0.0826593	10.7907	13.6591	0.23957	1.13843	0.406541	-0.114657	0.290295	0	0
AC006449.1	-0.0120726	0.889912	0.958895	-0.0125281	0.909005	0.960768	0.0292431	0.816879	0.910811	0.0120464	0.876772	0.950848	0.749704	6.56939e-17	11.8372	12.6364	0.890042	0.969017	0.751406	0.00724662	0.946888	0	0
AC006466.5	-0.275591	0.0332591	0.205771	0.271354	0.172034	0.41816	0.0148473	0.921099	0.964343	0.556301	6.10581e-05	0.0139428	0.351145	0.000853753	11.6512	12.8182	0.701915	0.943632	0.561682	0.0549284	0.613342	0	0
AC006486.1	0.0443202	0.330076	0.642646	-0.00689023	0.895506	0.953922	-0.0828931	0.0134848	0.0698779	-0.0310292	0.67716	0.853255	0.204539	0.057385	13.3953	11.1136	0.263319	1.3353	0.358567	-0.103331	0.340886	1	0
AC006486.9	-0.0310361	0.830275	0.93501	-0.0738376	0.727231	0.872513	0.0372128	0.774744	0.886111	0.102271	0.613146	0.822019	0.0844492	0.436753	12.9302	11.5682	0.548936	0.950891	0.691413	0.0679341	0.531837	0	0
AC006509.7	0.0101691	0.889024	0.958508	0.0183238	0.867353	0.941627	0.0533415	0.494629	0.70476	-0.0989169	0.26425	0.573846	0.495511	1.06284e-06	12.4186	12.0682	0.931008	0.938228	0.72447	0.0394919	0.716478	0	0
AC006547.14	-0.0566404	0.452048	0.735524	0.0514128	0.633283	0.81728	0.122265	0.158518	0.361071	-0.00933965	0.916635	0.967832	0.689474	1.53354e-13	10.4884	13.9545	0.0545586	1.16641	0.191637	-0.123848	0.25309	0	0
AC006548.19	0.208435	0.33211	0.644153	0.320763	0.296373	0.555813	-0.498819	0.0182273	0.0865232	-0.291948	0.307255	0.611577	0.42202	4.67504e-05	10.7209	13.7273	0.148896	1.05934	0.327066	-0.10675	0.325062	0	0
AC006946.15	-0.0214005	0.74979	0.901201	0.0862538	0.239196	0.498239	-0.121189	0.0160266	0.0791564	0.125072	0.254895	0.564808	0.115044	0.288659	11.186	13.2727	0.465013	1.03393	0.846721	-0.0405838	0.708985	0	0
AC006967.1	-0.0787319	0.0842388	0.334077	0.0895115	0.164312	0.40842	-0.00561672	0.872264	0.939973	0.160525	0.0182919	0.173507	0.468957	4.61856e-06	13.2791	11.2273	0.355477	0.994197	0.98489	0.00162079	0.988113	0	0
AC006978.6	0.102283	0.338677	0.649383	-0.128177	0.208735	0.464228	-0.122663	0.262112	0.49034	-0.0613781	0.707883	0.871062	0.188822	0.0798545	12.4419	12.0455	0.845647	0.985549	0.91522	0.0199997	0.854119	0	0
AC006987.4	0.0783353	0.359255	0.667041	0.00479845	0.97267	0.986917	-0.234651	0.0056393	0.038143	0.0263853	0.79462	0.912392	0.600078	8.11381e-10	12.4419	12.0455	0.704725	1.11088	0.527346	-0.0700306	0.519221	0	0
AC006987.6	0.0512989	0.324054	0.637569	-0.0886398	0.142412	0.379691	-0.0188473	0.770863	0.884074	-0.0581396	0.367087	0.65917	0.576911	4.96031e-09	12.1628	12.3182	0.987555	1.23465	0.398152	-0.0814871	0.453064	0	0
AC006994.1	0.0633132	0.119241	0.397747	-0.0721075	0.0532903	0.223343	-0.0511107	0.0760824	0.227559	-0.0697783	0.321746	0.623567	0.464505	5.83916e-06	11.186	13.2727	0.319779	1.11897	0.781258	-0.0447249	0.680824	0	0
AC006995.8	0.00246532	0.968148	0.988776	-0.117545	0.23074	0.488217	0.0309689	0.648632	0.811026	0.0473254	0.494199	0.746963	0.815745	6.48768e-22	12.2558	12.2273	0.855841	1.01208	0.933707	-0.0110866	0.918823	0	0
AC007000.10	0.0986423	0.252156	0.569307	-0.00506568	0.942279	0.974169	-0.12563	0.0429774	0.156272	-0.139341	0.356264	0.64961	0.183576	0.0887525	11.9302	12.5455	0.81252	0.950467	0.776017	0.0425041	0.695875	0	0
AC007000.11	-0.0494571	0.766517	0.908087	0.00432156	0.985266	0.992708	0.21478	0.210985	0.429673	-0.0930439	0.671863	0.850572	0.259145	0.0153615	11.9767	12.5	0.837247	0.992554	0.939961	0.00934279	0.931558	0	0
AC007000.12	0.0708159	0.374924	0.679106	-0.0239783	0.841584	0.930191	-0.220011	0.00615636	0.0404699	0.0532547	0.598009	0.812595	0.62942	6.58569e-11	11.3721	13.0909	0.421874	1.10032	0.480313	-0.0714329	0.510869	0	0
AC007040.11	0.0197752	0.802811	0.922636	-0.030051	0.632523	0.81702	-0.135581	0.0736934	0.223311	0.111126	0.38486	0.673651	0.327066	0.00198776	13.5814	10.9318	0.223711	0.898708	0.579465	0.0655761	0.546205	0	0
AC007228.8	0.0423699	0.797227	0.920159	0.231395	0.163096	0.407124	0.166802	0.396657	0.622715	-0.468153	0.0331991	0.225546	0.156927	0.146624	11.8372	12.6364	0.55645	1.05269	0.58943	-0.024862	0.819197	0	0
AC007256.5	0.0182875	0.699776	0.877222	0.0409954	0.159767	0.403191	0.00375635	0.88881	0.947303	-0.0857375	0.329265	0.629258	0.0586993	0.589158	11.6744	12.7955	0.511031	1.16194	0.621378	-0.0439718	0.685915	0	0
AC007318.5	0.000377291	0.992802	0.99768	-0.0742587	0.273964	0.534947	-0.00507323	0.916138	0.961775	0.0594368	0.167216	0.471786	0.453433	1.03163e-05	11.0698	13.3864	0.323755	0.755295	0.301692	0.0965597	0.373625	0	0
AC007347.1	-0.0781142	0.519267	0.779917	0.156774	0.375987	0.627006	-0.0148944	0.89368	0.950182	0.118763	0.477814	0.736357	0.101888	0.347708	14.5349	10	0.0147636	0.911268	0.436082	0.0832898	0.443097	0	0
AC007362.1	0.00686723	0.965928	0.98801	-0.208466	0.371016	0.622332	0.040298	0.825785	0.915053	0.0924977	0.627496	0.829515	0.210656	0.050173	13.1628	11.3409	0.391436	0.941968	0.524019	0.0714638	0.510686	0	0
AC007375.1	0.0135992	0.68697	0.871393	0.0406389	0.401124	0.647777	-0.0257493	0.41431	0.638054	-0.0409064	0.379394	0.669858	0.18239	0.0908698	12.0698	12.4091	0.919024	0.711404	0.420576	0.119646	0.269674	0	0
AC007382.1	0.204918	0.185976	0.492943	0.0326494	0.848121	0.933494	-0.162167	0.167999	0.374805	-0.426687	0.0930251	0.360663	0.105896	0.328968	12.9767	11.5227	0.542794	0.942316	0.524535	0.0977115	0.367925	0	0
AC007386.3	0.134386	0.00642571	0.0788526	0.010637	0.799086	0.910568	-0.128537	0.00280717	0.0230708	-0.248211	0.00208729	0.065725	0.221293	0.0394137	12.1395	12.3409	0.692487	2.65742	0.0420901	-0.163661	0.129852	0	0
OR7E117P	0.0685351	0.198711	0.509044	-0.020671	0.627301	0.813391	-0.00670481	0.833039	0.918872	-0.169867	0.076533	0.329354	0.0954026	0.379405	9.62791	14.7955	0.00700069	1.75031	0.0463535	-0.217925	0.0425899	0	0
AC007401.1	0.0401125	0.306483	0.621878	-0.0563735	0.0985406	0.311704	-0.0749806	0.0159329	0.0788446	0.00906992	0.891728	0.957302	0.413536	6.85769e-05	11.5349	12.9318	0.442647	1.44792	0.351981	-0.0883935	0.415559	0	0
AC007401.2	0.0493792	0.521162	0.780879	-0.141697	0.234789	0.493391	-0.0820417	0.139578	0.33353	0.0538845	0.630078	0.831167	0.14373	0.18413	10.6512	13.7955	0.129199	1.18927	0.371713	-0.0913113	0.400272	0	0
AC007461.1	-0.0491845	0.641094	0.847729	0.0157749	0.834009	0.926871	0.0920588	0.456596	0.674276	0.028332	0.856127	0.940796	0.261524	0.0144131	9.76744	14.6591	0.0138173	1.08944	0.540746	-0.0710434	0.513182	0	0
AC007551.2	0.106555	0.147628	0.440965	-0.0958518	0.113205	0.334712	-0.0263513	0.466058	0.681923	-0.199875	0.138829	0.435871	-0.0315493	0.771748	11.7442	12.7273	0.744203	1.35659	0.356631	-0.0977448	0.367761	0	0
AC007690.1	0.0379375	0.551838	0.799549	-0.0128818	0.813496	0.917582	-0.0832039	0.0526744	0.178871	-0.0083404	0.940891	0.97718	0.235396	0.0281768	12.3256	12.1591	0.93825	0.936467	0.81942	0.0392032	0.718464	0	0
AC007875.2	-0.0842759	0.420106	0.712591	-0.098296	0.417452	0.661901	-0.0679383	0.580561	0.768652	0.381767	0.00414196	0.0863714	0.358749	0.000644603	15.5116	9.04545	0.000573825	0.820328	0.077384	0.212847	0.047778	0	0
AC007875.3	-0.0615923	0.47843	0.753772	0.0333096	0.551201	0.762745	-0.0534838	0.521575	0.725804	0.205077	0.152492	0.453882	0.579193	4.17608e-09	12.093	12.3864	0.8309	0.929389	0.594861	0.0720403	0.507273	0	0
AC007952.5	-0.1119	0.10471	0.373665	0.130747	0.104023	0.319687	0.196881	0.00584406	0.0390826	0.00745422	0.93971	0.976591	0.179334	0.0965084	11.8372	12.6364	0.732346	1.19258	0.375482	-0.099479	0.359282	0	0
AC007952.6	-0.0773973	0.0774957	0.321335	0.0730637	0.18349	0.431309	0.0474535	0.308711	0.539603	0.112488	0.0617632	0.298731	0.34603	0.0010274	12.093	12.3864	0.848244	0.941474	0.818459	0.021878	0.840592	0	0
AC007969.5	-0.00282384	0.961964	0.987059	0.150991	0.0809629	0.280698	-0.0489152	0.484592	0.697314	-0.0520293	0.428922	0.703944	0.225705	0.035554	10.7209	13.7273	0.190003	1.26101	0.429898	-0.0982216	0.365417	0	0
AC008060.7	0.059006	0.407932	0.704438	0.107575	0.178535	0.425012	-0.134766	0.0879049	0.250865	-0.101951	0.300784	0.606434	0.691767	1.18186e-13	11.1395	13.3182	0.330637	1.4113	0.0241025	-0.213309	0.0472855	0	0
AC008072.1	0.0894111	0.169268	0.470982	-0.100936	0.234787	0.493391	-0.183272	0.0150504	0.075622	0.0190561	0.813276	0.922225	0.635716	3.71015e-11	13.6512	10.8636	0.195968	0.881616	0.478588	0.0816138	0.45236	0	0
AC008132.1	-0.0461356	0.313535	0.628047	0.00373345	0.858182	0.938149	0.0418965	0.51142	0.71812	0.082108	0.169159	0.473929	0.175268	0.104431	10.4651	13.9773	0.108839	1.26644	0.472015	-0.0830671	0.444322	0	0
AC008132.13	-0.0425812	0.422476	0.714214	0.142949	0.0512591	0.219311	-0.0688923	0.214822	0.434111	0.0867802	0.207969	0.51903	0.317305	0.00274799	12.814	11.6818	0.649269	0.952886	0.823144	0.0337587	0.756246	0	0
AC008267.1	-0.00204133	0.96295	0.987396	0.0300659	0.391326	0.639361	-0.0120821	0.757565	0.876599	-0.00371642	0.959563	0.984131	0.408276	8.65239e-05	12.5116	11.9773	0.793261	1.15068	0.619757	-0.0607805	0.575998	0	0
AC008268.2	-0.00695171	0.862828	0.946964	-0.0179962	0.498316	0.724974	0.0460919	0.419112	0.642172	-0.0162039	0.742173	0.887148	0.631497	5.45778e-11	11.4651	13	0.565865	1.21884	0.455492	-0.0599945	0.580952	0	0
AC008394.1	0.0198566	0.833054	0.935657	0.107984	0.183386	0.431163	-0.187092	0.0382899	0.14431	0.0633186	0.673163	0.851215	0.613558	2.6431e-10	12.8605	11.6364	0.570381	0.989138	0.926477	0.0217784	0.841308	0	0
AC008443.1	-0.0842742	0.453396	0.736545	0.0802598	0.547123	0.759532	0.0965124	0.435796	0.657582	0.0742248	0.631023	0.831618	0.15259	0.158256	12.1395	12.3409	0.93603	0.937925	0.640631	0.0473645	0.663097	0	0
AC008555.1	-0.10808	0.451506	0.735282	0.223468	0.159363	0.402781	-0.0654315	0.642455	0.80762	0.207174	0.336248	0.634374	0.404087	0.000103836	10.5814	13.8636	0.113494	1.17505	0.0982864	-0.220209	0.0404134	0	0
AC008555.2	0.108225	0.168547	0.470183	0.0509292	0.58644	0.786535	-0.0717127	0.0814371	0.23794	-0.265174	0.0471847	0.265468	0.942568	3.02683e-42	11.8605	12.6136	0.649596	1.01537	0.826768	-0.0127063	0.907013	0	0
AC008565.1	0.128837	0.136067	0.422809	0.0205173	0.798148	0.909782	-0.257122	1.24502e-05	0.000396314	-0.103087	0.490785	0.744954	0.592832	1.45157e-09	12.0465	12.4318	0.750525	0.985885	0.918154	0.0276904	0.799038	0	0
AC008592.3	-0.0784403	0.181242	0.487337	0.0126811	0.887685	0.950111	0.137021	0.0277416	0.11604	0.0648689	0.361075	0.654023	0.208995	0.0520529	12.3488	12.1364	0.888462	1.01388	0.970005	-0.018409	0.865609	0	0
AC008686.1	0.209351	0.0313637	0.199094	0.00250905	0.982412	0.991554	-0.304476	0.00024316	0.00364817	-0.265275	0.0795234	0.334519	0.737043	3.99397e-16	12.3953	12.0909	0.969001	1.02311	0.82502	-0.00781502	0.942729	0	0
AC008731.1	-0.0499631	0.446653	0.731362	-0.0787561	0.292283	0.552144	0.0747357	0.0119685	0.0644009	0.119094	0.299824	0.606434	-0.100719	0.353295	13.9302	10.5909	0.147967	0.755242	0.205947	0.204164	0.057854	0	0
AC008738.1	0.0132105	0.924636	0.972768	-0.155735	0.433645	0.675213	-0.146284	0.313494	0.544595	0.234193	0.193613	0.501791	0.258269	0.0157241	11.1395	13.3182	0.324832	1.01889	0.878313	-0.0208292	0.84814	0	0
AC008746.5	-0.0857993	0.445641	0.730657	0.01238	0.932874	0.970154	0.0203618	0.860109	0.933437	0.209931	0.174905	0.47999	0.490233	1.43738e-06	13.6744	10.8409	0.106913	0.916872	0.448597	0.0668764	0.538258	0	0
AC008865.1	0.0369937	0.707042	0.880727	-0.222341	0.213641	0.470366	0.0244763	0.790761	0.895418	0.0350865	0.746396	0.888912	0.735384	5.02072e-16	13.6744	10.8409	0.124892	0.88558	0.276967	0.091261	0.400532	0	0
AC008914.1	0.0787181	0.669302	0.862327	0.279647	0.138538	0.373946	0.069168	0.682265	0.830926	-0.502029	0.0808441	0.337178	0.63013	6.17673e-11	12.4186	12.0682	0.965731	1.02135	0.754298	-0.0156256	0.88578	0	0
AC008948.1	0.166764	6.61388e-05	0.0036075	-0.109893	4.70939e-06	0.00158022	-0.128584	2.07276e-05	0.000569944	-0.249601	0.00084794	0.0440819	0.600923	7.57465e-10	12.5116	11.9773	0.982955	0.763917	0.429121	0.172844	0.109391	0	0
AC008964.1	0.0330172	0.722063	0.888614	-0.0560324	0.743809	0.881966	-0.23823	0.00226804	0.0197271	0.20251	0.0537043	0.281162	0.726369	1.69104e-15	10.907	13.5455	0.245896	1.00205	0.986753	-0.0282032	0.795397	0	0
AC009060.1	-0.0194271	0.856521	0.945162	-0.254068	0.0636132	0.246587	0.0633729	0.619602	0.794186	0.175562	0.180305	0.485879	0.621004	1.39005e-10	13.0233	11.4773	0.364621	0.929911	0.487118	0.0617302	0.570038	0	0
AC009061.1	-0.00323876	0.951182	0.983515	-0.016599	0.827836	0.923973	-0.048894	0.282671	0.511834	0.0734533	0.330786	0.630205	0.376491	0.000325534	11.9535	12.5227	0.864025	0.999058	0.997413	-0.00532978	0.960924	0	0
AC009093.1	-0.0256182	0.630702	0.841001	0.0711054	0.400832	0.647647	-0.0232589	0.661872	0.81914	0.0439	0.503969	0.753883	0.671862	1.05004e-12	12.8372	11.6591	0.556117	0.914348	0.666612	0.0476382	0.661269	0	0
AC009107.1	-0.0341395	0.707591	0.880951	0.115937	0.343031	0.597743	0.0303625	0.565542	0.757784	-0.0225281	0.879431	0.952026	0.0886199	0.414361	12.1395	12.3409	0.85222	1.00366	0.983512	0.023293	0.830431	0	0
AC009120.3	0.0802488	0.485614	0.759047	-0.139638	0.144061	0.381609	0.038689	0.701381	0.843252	-0.162797	0.395327	0.680478	0.125271	0.247636	13.3721	11.1364	0.320728	0.995585	0.974111	0.00631868	0.953681	0	0
AC009237.11	0.104476	0.198918	0.509331	-0.347064	0.0196504	0.130325	-0.108793	0.24166	0.467702	0.0801031	0.215866	0.526546	0.274249	0.0101547	13.7209	10.7955	0.0982648	0.844693	0.452765	0.0491656	0.651106	0	0
AC009237.17	0.160355	0.0182116	0.147806	-0.202138	0.0489442	0.21332	-0.0962361	0.0790297	0.233037	-0.197611	0.0416307	0.249237	0.39267	0.000168634	10.9767	13.4773	0.214358	1.41616	0.130709	-0.145455	0.178866	0	0
AC009237.8	0.0784616	0.304676	0.619789	0.00190919	0.978512	0.989897	-0.2907	0.000512476	0.00638366	0.0878402	0.426135	0.701694	0.610213	3.50861e-10	12.2791	12.2045	0.951432	1.0173	0.912082	-0.00587218	0.956951	0	0
AC009238.7	0.160355	0.0182116	0.147806	-0.202138	0.0489442	0.21332	-0.0962361	0.0790297	0.233037	-0.197611	0.0416307	0.249237	0.39267	0.000168634	10.9767	13.4773	0.214358	1.41616	0.130709	-0.145455	0.178866	0	0
AC009245.3	-0.0183078	0.598133	0.82466	0.0185076	0.594743	0.792303	0.0167956	0.492628	0.703357	0.0197693	0.739257	0.885858	0.415465	6.29138e-05	11.6744	12.7955	0.576846	0.865003	0.658247	0.036661	0.736027	0	0
AC009299.4	-0.0862188	0.287229	0.603308	-0.113931	0.112505	0.333799	0.0895406	0.269009	0.497155	0.23118	0.0657753	0.307138	0.581679	3.45699e-09	12.4186	12.0682	0.739602	0.939433	0.627922	0.0422626	0.697519	0	0
AC009362.2	0.116065	0.297246	0.612853	0.0117091	0.87431	0.944663	-0.106464	0.189991	0.402764	-0.221087	0.26496	0.574557	-0.0994802	0.359276	11.814	12.6591	0.633809	1.15731	0.255308	-0.160072	0.138599	0	0
AC009403.2	-0.0763741	0.470974	0.748976	0.245445	0.0751798	0.269891	-0.0784621	0.325773	0.556562	0.11576	0.483449	0.740413	0.476786	3.0333e-06	11.9302	12.5455	0.696999	1.05157	0.720019	-0.0297867	0.784181	0	0
AC009469.1	-0.115698	0.322152	0.63569	0.00876366	0.964032	0.983356	0.19389	0.131596	0.322237	0.1118	0.371851	0.663358	0.628939	6.87676e-11	12.0465	12.4318	0.900838	0.933314	0.53202	0.0293103	0.787551	0	0
AC009948.7	0.0141204	0.79339	0.918889	0.0748269	0.192911	0.443571	-0.125929	0.0397248	0.148003	0.0389087	0.599282	0.813431	-0.0097676	0.928454	11.093	13.3636	0.275632	1.30263	0.490752	-0.0791612	0.466105	0	0
AC009951.1	0.0317742	0.595712	0.823543	0.0232264	0.659331	0.835199	-0.0832345	0.177458	0.386149	-0.0178007	0.84765	0.936656	0.40897	8.39303e-05	12.0698	12.4091	0.884568	0.993713	0.976777	0.0180457	0.868237	0	0
AC009951.2	0.12458	0.236062	0.550546	0.0527539	0.644529	0.825695	-0.298859	0.0129788	0.0681299	-0.0706265	0.622179	0.826369	0.589183	1.93508e-09	14	10.5227	0.0802311	0.920253	0.496453	0.0657835	0.544933	0	0
AC009961.2	-0.0208363	0.753474	0.902957	-0.0336517	0.287625	0.547291	0.0225362	0.462252	0.678581	0.0594532	0.639473	0.835913	-0.488896	1.55037e-06	13.814	10.7045	0.150921	0.765246	0.257241	0.201807	0.06087	0	0
AC009967.3	-0.0257214	0.712449	0.883363	0.0875284	0.190296	0.440794	-0.163526	0.000273389	0.0039939	0.181321	0.13032	0.424034	0.358531	0.000649868	14	10.5227	0.0648303	0.853215	0.3744	0.103258	0.341226	0	0
AC010150.1	0.0549912	0.488401	0.760655	0.0549853	0.298946	0.55809	-0.0783989	0.173395	0.38106	-0.111669	0.429846	0.70476	-0.130816	0.227153	13.0465	11.4545	0.456104	0.844544	0.351878	0.131726	0.223912	0	0
AC010327.2	-0.0138604	0.557215	0.801691	0.0192329	0.523748	0.742409	0.00215055	0.932472	0.969625	0.0223395	0.484492	0.741269	0.77028	2.74594e-18	12.6977	11.7955	0.650458	0.850789	0.646391	0.0416545	0.701665	1	0
AC010336.1	-0.0312519	0.313469	0.628047	0.0206784	0.488449	0.7177	-0.00714322	0.681161	0.830323	0.0799691	0.145341	0.444868	0.397694	0.000136525	13.0233	11.4773	0.503614	0.950401	0.890801	0.0264884	0.80759	0	0
AC010441.1	-0.229473	0.192943	0.501994	0.118062	0.519001	0.739388	0.440194	0.0490324	0.170514	0.0878152	0.693426	0.862265	0.200582	0.0624877	9.81395	14.6136	0.0180869	1.26103	0.0558266	-0.181746	0.0920355	0	0
AC010468.1	-0.0857167	0.0320182	0.201647	0.0476667	0.184065	0.432047	0.0914313	0.00312234	0.0249358	0.107864	0.113481	0.396857	-0.139397	0.197851	10.093	14.3409	0.0490295	1.25609	0.374123	-0.172832	0.109417	0	0
AC010492.2	8.41505e-05	0.998348	0.999139	0.029318	0.163991	0.407842	-0.00910018	0.606972	0.785572	-0.0123009	0.874411	0.950042	0.168546	0.118632	11.3256	13.1364	0.417945	1.17807	0.529205	-0.106583	0.325822	0	0
AC010525.1	0.0904126	0.111972	0.386156	-0.0550881	0.307172	0.566027	-0.0994118	0.0139293	0.0716484	-0.107041	0.274681	0.583345	0.434485	2.61283e-05	11.1395	13.3182	0.272728	1.43508	0.152217	-0.161571	0.134895	0	0
AC010536.1	-0.00711386	0.866077	0.948456	-0.00489693	0.907865	0.96032	-0.0308059	0.381161	0.608262	0.0563913	0.413953	0.693041	0.153838	0.154842	13.6047	10.9091	0.247681	0.769789	0.437609	0.107566	0.321355	0	0
AC010547.9	-0.035718	0.541855	0.794452	-0.0254519	0.656519	0.833946	-0.0139555	0.797918	0.89949	0.13398	0.147271	0.44751	0.29189	0.00608433	13.2326	11.2727	0.358856	0.936563	0.777536	0.0370117	0.733597	0	0
AC010614.1	-0.00988725	0.831409	0.935134	0.117669	0.0325959	0.1714	-0.0700035	0.00934878	0.0540563	0.0149651	0.848012	0.936735	0.687571	1.9002e-13	12.6744	11.8182	0.80223	0.950419	0.827832	0.0347485	0.749331	0	0
AC010642.1	-0.239148	0.00697351	0.0826895	0.204281	0.00631956	0.071654	0.185686	0.0580203	0.190285	0.321928	0.0153782	0.160519	0.440662	1.94162e-05	11.8837	12.5909	0.730641	1.02395	0.885137	-0.0139419	0.898017	0	0
AC010733.5	-0.0492071	0.546166	0.796368	-0.117307	0.365873	0.617699	-0.00590204	0.944266	0.974632	0.231414	0.0152417	0.160132	0.174992	0.104986	11.8837	12.5909	0.749177	0.972786	0.885058	0.00593569	0.956486	0	0
AC010877.1	0.0386596	0.717059	0.885958	-0.337553	0.025727	0.150994	-0.266495	0.00578336	0.0388394	0.425635	0.00259794	0.0724555	0.444136	1.6389e-05	11.6977	12.7727	0.72231	0.988872	0.923165	-0.00465798	0.965846	0	0
AC010886.2	0.0488132	0.195511	0.504991	0.00394957	0.908019	0.96034	-0.0711565	0.0694909	0.215093	-0.0641751	0.266154	0.575402	0.690556	1.3565e-13	12.4651	12.0227	0.96981	0.791265	0.389431	0.109465	0.312834	0	0
AC010900.2	0.0571727	0.143114	0.434953	-0.0400982	0.110713	0.33067	-0.0198382	0.246311	0.472997	-0.109584	0.137144	0.433027	0.470483	4.25846e-06	11.4884	12.9773	0.424385	1.33153	0.40305	-0.113456	0.29541	0	0
AC010970.2	0.0818565	0.733116	0.893193	-0.264334	0.382495	0.632366	0.291658	0.190811	0.403871	-0.344082	0.328878	0.628709	0.692774	1.05325e-13	13.8372	10.6818	0.142931	0.964096	0.352532	0.107693	0.320779	0	0
AC010980.2	0.00308287	0.972323	0.99006	0.196571	0.102775	0.31798	-0.0699005	0.490383	0.701578	-0.0800844	0.463912	0.728886	0.399445	0.000126733	12.7442	11.75	0.598242	1.03837	0.841572	-0.0134105	0.901885	0	0
AC011043.1	-0.214028	0.0616078	0.285074	-0.0704661	0.615545	0.805696	0.32136	0.0184334	0.0873231	0.310848	0.0294063	0.213536	0.373355	0.000368365	13.2326	11.2727	0.380469	0.942843	0.703914	0.0518882	0.633147	1	0
AC011242.6	-0.0934201	0.347701	0.655952	0.274633	0.0150673	0.114014	0.18392	0.117397	0.300704	-0.137367	0.28595	0.593451	0.426403	3.81995e-05	12.7209	11.7727	0.760802	1.03432	0.817468	-0.0099416	0.927183	0	0
AC011290.5	-0.118031	0.100553	0.366244	0.11644	0.258615	0.51914	0.122941	0.183634	0.394525	0.113985	0.119384	0.406047	0.404781	0.00010076	12.9302	11.5682	0.453819	0.904263	0.615924	0.0363996	0.737841	0	0
AC011294.3	0.00831909	0.874849	0.952707	-0.117039	0.0385219	0.187808	-0.0621464	0.339073	0.56887	0.129644	0.0519983	0.277157	0.171972	0.111219	13.3023	11.2045	0.251973	0.785251	0.445956	0.0766405	0.480465	0	0
AC011322.1	0.216314	0.0137344	0.124872	0.00921857	0.940851	0.973208	-0.410708	5.01451e-06	0.00020406	-0.176709	0.1178	0.403832	-0.0302931	0.780604	12.186	12.2955	0.904084	0.923627	0.708837	0.022172	0.838478	0	0
AC011330.5	0.244684	0.0088938	0.096706	-0.148493	0.128979	0.358476	-0.447362	0.0010093	0.010693	-0.100298	0.274396	0.583311	0.345084	0.00106282	11.186	13.2727	0.282138	1.38809	0.0889762	-0.164251	0.128457	0	0
AC011385.1	0.0354555	0.54372	0.7953	0.0868113	0.256831	0.517181	-0.15894	0.000503589	0.00629852	0.00528143	0.95276	0.981843	0.276625	0.00949509	12.186	12.2955	0.994356	1.06642	0.79622	-0.023666	0.827757	0	0
AC011385.2	-0.08636	0.528399	0.785122	0.117154	0.240716	0.499601	-0.125062	0.259857	0.488279	0.288575	0.220641	0.531078	0.569832	8.38996e-09	12.6047	11.8864	0.881039	0.986224	0.867027	0.0414127	0.703316	0	0
AC011475.1	-0.113401	0.588378	0.819305	0.600693	0.0717712	0.262481	0.0102654	0.957723	0.979777	-0.13835	0.606012	0.817335	-0.0371869	0.732383	10.8605	13.5909	0.161908	1.13326	0.131684	-0.182814	0.0901081	0	0
AC011484.1	0.0801295	0.0692309	0.302134	-0.0931948	0.00231547	0.0411628	-0.0869558	0.128868	0.31817	-0.0631691	0.292794	0.599732	0.115327	0.287468	11.0233	13.4318	0.192611	1.2216	0.563167	-0.040408	0.71019	0	0
AC011498.1	-0.0242966	0.544381	0.795603	0.0510906	0.440576	0.680724	-0.0559978	0.186715	0.398776	0.0898919	0.04204	0.250016	0.795503	3.46396e-20	10.6977	13.75	0.13908	1.09829	0.681447	-0.0244097	0.822431	0	0
AC011515.2	0.0267568	0.780713	0.913029	-0.121201	0.391418	0.639461	-0.051822	0.381223	0.608262	0.0699971	0.639148	0.835814	0.219651	0.0409361	11.3721	13.0909	0.476476	1.0066	0.97056	-0.0238468	0.826461	0	0
AC011530.4	-0.0639644	0.420143	0.712591	-0.00331435	0.966142	0.983872	-0.00464219	0.948128	0.975941	0.186914	0.140687	0.438694	0.114989	0.28889	13.1395	11.3636	0.38101	0.8129	0.20589	0.159957	0.138887	0	0
AC011551.3	-0.027759	0.78061	0.913029	-0.00392453	0.958132	0.980879	0.0569321	0.458489	0.675682	0.0202108	0.907583	0.964344	0.116978	0.280574	13	11.5	0.602064	0.975229	0.840503	0.053815	0.620563	0	0
AC011718.1	-0.007024	0.809071	0.925866	-0.0256121	0.440134	0.680431	0.0959003	0.0278065	0.116267	-0.0633724	0.0059664	0.102176	0.251389	0.0188369	12.5814	11.9091	0.805563	1.57445	0.372357	-0.0597463	0.58252	0	0
AC011737.2	-0.096376	0.308967	0.624139	-0.0291868	0.769381	0.894394	0.320516	0.0119728	0.064408	-0.049065	0.648552	0.840756	0.354444	0.000756405	11.3953	13.0682	0.476641	1.11111	0.500256	-0.0723706	0.505322	0	0
AC011755.1	0.109936	0.0277495	0.185587	-0.0820517	0.273564	0.53446	-0.108996	0.035023	0.13586	-0.131625	0.0367009	0.234569	0.419318	5.28763e-05	11.8605	12.6136	0.715896	1.03512	0.948959	-0.00758962	0.944378	0	0
AC011816.1	0.150714	0.0197433	0.155181	-0.0992154	0.0134826	0.106841	-0.131738	0.0230135	0.102407	-0.209123	0.0574449	0.289848	0.161833	0.134255	11.9302	12.5455	0.739864	1.12218	0.552942	-0.0890182	0.412258	0	0
AC011841.1	0.0789087	0.309173	0.624352	-0.110655	0.256962	0.517229	-0.0667802	0.333075	0.563389	-0.0682658	0.559657	0.789817	0.5106	4.35773e-07	14.2326	10.2955	0.0483958	1.07339	0.727745	-0.0283015	0.794699	1	0
AC011897.1	-0.279912	0.00108816	0.0254555	0.321523	0.000144874	0.00928708	0.231035	0.0379368	0.143381	0.30107	0.00516927	0.0955337	0.452823	1.06389e-05	12.1163	12.3636	0.863649	0.926491	0.634983	0.0393857	0.717208	0	0
AC011933.1	-0.183587	0.343824	0.653881	0.360981	0.205978	0.460914	0.0989809	0.687662	0.834136	0.142037	0.468209	0.731513	0.526349	1.63966e-07	13.6047	10.9091	0.122277	0.891177	0.0872401	0.14652	0.175673	0	0
AC011997.1	-0.00652148	0.940433	0.97985	0.00869492	0.922349	0.96583	0.0392115	0.742864	0.868428	-0.0298901	0.766686	0.898744	0.0184674	0.865187	12.093	12.3864	0.825168	1.09619	0.639384	-0.039847	0.714038	0	0
AC012065.5	0.112978	0.186136	0.493303	-0.328443	1.96702e-05	0.00346243	-0.308246	2.18656e-05	0.000592137	0.254748	0.0602768	0.295848	0.249638	0.019709	12.2791	12.2045	0.999597	0.869116	0.362635	0.151704	0.160715	0	0
AC012066.1	0.128809	0.242231	0.55739	-0.222796	0.0240905	0.145679	-0.058925	0.424202	0.647173	-0.133469	0.489827	0.74442	0.35336	0.000787213	13.2791	11.2273	0.439402	0.986784	0.911691	0.0482577	0.657139	0	0
AC012074.1	0.179341	0.027474	0.184481	-0.230406	0.0266478	0.1538	-0.221676	0.0246352	0.107397	-0.096388	0.327028	0.627288	0.227913	0.0337446	12.6977	11.7955	0.709016	0.857069	0.310513	0.172653	0.109789	0	0
AC012215.1	0.0574936	0.476646	0.752866	-0.0512534	0.609045	0.80108	-0.119745	0.155855	0.357469	0.00414386	0.970683	0.988838	0.0385198	0.723171	12.2326	12.25	0.84751	0.874468	0.544881	0.0503002	0.643596	0	0
AC012314.1	-0.0609478	0.123113	0.403581	0.148099	0.000517341	0.0179875	-0.060533	0.114736	0.296649	0.125606	0.0316831	0.221195	0.51018	4.46983e-07	11.2093	13.25	0.386778	1.22415	0.505606	-0.0745505	0.49255	0	0
AC012314.2	0.111445	0.0720854	0.309133	-0.115638	0.11519	0.337616	-0.0389822	0.601425	0.782195	-0.185472	0.0178971	0.172505	0.428291	3.49868e-05	10.7674	13.6818	0.142588	1.01356	0.949935	-0.00674959	0.950526	0	0
AC012358.4	-0.0101094	0.807949	0.925223	-0.0702451	0.181943	0.429135	-0.0398035	0.347866	0.576866	0.12286	0.0313939	0.219962	0.296479	0.00529762	10.6977	13.75	0.187115	1.25594	0.48072	-0.0888793	0.41299	0	0
AC012454.4	0.0329899	0.584616	0.81704	-0.109273	0.275456	0.536329	-0.0461379	0.531765	0.733704	0.0376034	0.490651	0.744872	0.664474	2.26476e-12	11.5814	12.8864	0.457267	0.986602	0.942936	0.0117301	0.914128	0	0
AC012615.1	-0.201864	0.0856712	0.337205	0.471687	0.0245704	0.147018	0.0914445	0.461346	0.677893	0.119217	0.306659	0.610885	0.720775	3.50725e-15	12.907	11.5909	0.460775	1.03194	0.686898	-0.0786362	0.469076	0	0
AC013439.4	0.0184248	0.528522	0.785154	0.00162906	0.915125	0.962782	0.00165259	0.936153	0.971248	-0.0546762	0.303094	0.608539	0.128878	0.234174	11.4651	13	0.473964	1.33389	0.49937	-0.0900434	0.406874	0	0
AC013474.4	0.0756803	0.145335	0.437984	-0.0193783	0.57694	0.780102	-0.103154	0.0558076	0.185751	-0.0882067	0.28844	0.595399	0.552869	2.8142e-08	12.3488	12.1364	0.953742	1.10598	0.653133	-0.0408532	0.707141	0	0
AC015815.1	-0.102754	0.562169	0.804619	0.124137	0.582894	0.783969	0.0643587	0.650607	0.812353	0.127761	0.64318	0.83792	0.136529	0.207326	11.6744	12.7955	0.676962	1.0297	0.752206	-0.0443428	0.683405	0	0
AC015818.3	-0.113621	0.189291	0.49713	0.0860927	0.112198	0.333239	0.0393531	0.53202	0.733886	0.213105	0.168734	0.473484	-0.114443	0.291204	14.3488	10.1818	0.0370758	0.867687	0.46166	0.084232	0.437938	0	0
AC015922.7	-0.248398	0.0970303	0.359893	0.484645	0.010979	0.0951852	0.18781	0.26178	0.489995	0.137616	0.482104	0.739181	0.071141	0.512601	11.814	12.6591	0.595341	1.04424	0.698052	-0.044483	0.682458	0	0
AC015987.2	-0.302604	0.0219416	0.164295	0.352599	0.139154	0.374798	0.519602	0.00116577	0.0119441	0.0345126	0.720648	0.87717	0.759734	1.45413e-17	11.9302	12.5455	0.919728	0.991237	0.89905	-0.00790904	0.942041	0	0
AC016586.1	0.0363666	0.578644	0.813458	0.0287359	0.669127	0.840512	-0.133159	0.0172104	0.0832794	0.0183685	0.86191	0.943625	0.0351019	0.746867	13.5581	10.9545	0.222533	0.943962	0.805749	0.0491079	0.651488	0	0
AC016712.1	0.0490288	0.436717	0.723711	0.0710921	0.384944	0.634491	-0.0142286	0.768045	0.882434	-0.175196	0.0724487	0.322075	0.563121	1.36523e-08	11.814	12.6591	0.609124	1.07168	0.721085	-0.0294235	0.78675	0	0
AC016734.1	0.0745056	0.134225	0.419699	0.10665	0.115431	0.337998	-0.100514	0.0126517	0.0669199	-0.181225	0.0130684	0.149448	0.306364	0.00390195	11.1628	13.2955	0.324262	1.45749	0.176249	-0.151727	0.160652	0	0
AC016745.1	0.0266677	0.776178	0.912297	-0.205393	0.0492088	0.213875	0.0145881	0.858145	0.932467	0.0620176	0.673846	0.851427	0.291269	0.00619835	11.4651	13	0.417878	1.04594	0.748365	-0.0148672	0.891288	0	0
AC016757.3	0.263017	0.00323409	0.0512939	-0.0993999	0.309506	0.568311	-0.427168	0.000190681	0.00306273	-0.209667	0.0518218	0.276896	0.360818	0.000596423	11.0698	13.3864	0.298524	1.27576	0.183696	-0.147346	0.173224	0	0
AC016773.1	-0.101264	0.0662755	0.295774	0.169683	0.0865516	0.290921	0.023181	0.49607	0.706065	0.133622	0.0723833	0.322075	0.587358	2.23142e-09	12.4186	12.0682	0.952689	0.947064	0.780995	0.042436	0.696338	0	0
AC016831.6	0.0195635	0.484842	0.758554	0.00640764	0.821023	0.920971	-0.011086	0.425271	0.648076	-0.047857	0.338177	0.635654	0.290246	0.00639038	10.1628	14.2727	0.0523869	1.7383	0.130639	-0.225713	0.0355469	0	0
AC016894.1	-0.0308728	0.740322	0.8975	0.11112	0.212816	0.469369	0.0893185	0.110344	0.289227	-0.090882	0.579678	0.801997	-0.0529215	0.626385	13.1163	11.3864	0.58641	1.04986	0.767069	0.00266836	0.980431	0	0
AC017081.1	0.231073	0.108838	0.380969	-0.00569192	0.964829	0.983701	-0.299821	0.0123056	0.065737	-0.325109	0.176923	0.482222	0.580355	3.82377e-09	10.8605	13.5909	0.187911	1.0164	0.835002	-0.0223867	0.836936	0	0
AC017104.2	0.0606527	0.435245	0.72256	0.118154	0.230752	0.488217	-0.110469	0.0713079	0.218353	-0.140285	0.244934	0.555376	0.693389	9.81463e-14	11	13.4545	0.311975	1.05921	0.664655	-0.0537943	0.620698	0	0
AC018442.1	-0.00156053	0.957324	0.985548	0.0157434	0.431141	0.673167	-0.00738832	0.719678	0.854554	0.000563969	0.991387	0.996262	0.257067	0.0162333	11.4884	12.9773	0.309258	1.0074	0.986203	0.033978	0.754712	0	0
AC018462.3	-0.144163	0.042491	0.235969	0.0958189	0.151586	0.392249	0.118723	0.0995675	0.271899	0.207113	0.0585018	0.292792	0.320901	0.00244187	12.8837	11.6136	0.574285	0.854025	0.358891	0.135837	0.209661	0	0
AC018696.2	0.0198629	0.763437	0.906741	0.109525	0.0648964	0.249356	-0.0817094	0.0741208	0.224032	-0.0500236	0.662417	0.846731	0.238452	0.0261383	11.4651	13	0.511512	1.28445	0.258289	-0.135851	0.209613	0	0
AC018696.5	0.40227	0.0129457	0.120996	-0.0182975	0.930284	0.969195	-0.373198	0.0311151	0.126	-0.7181	0.000813686	0.0434437	-0.2207	0.0399578	11.7907	12.6818	0.664643	1.0765	0.6338	-0.0560674	0.605992	0	0
AC018696.6	-0.0346836	0.757219	0.904751	0.1088	0.365427	0.617332	-0.187891	0.128564	0.317674	0.216628	0.168946	0.473601	0.414208	6.65533e-05	13	11.5	0.472723	1.06109	0.624957	-0.045932	0.672695	0	0
AC018720.10	0.0262357	0.669708	0.862595	-0.159814	0.0395361	0.190624	-0.0225801	0.777511	0.888189	0.0689796	0.306034	0.610335	0.726053	1.76293e-15	12.6279	11.8636	0.715758	0.975671	0.8653	0.0197589	0.855857	0	0
AC018755.1	0.0285975	0.694414	0.875098	0.0965254	0.423674	0.666843	-0.109461	0.203483	0.420699	-0.0353501	0.613464	0.822019	0.590408	1.75783e-09	13.2326	11.2727	0.315858	0.941818	0.765145	0.0257756	0.812672	0	0
AC018755.16	-0.10398	0.147567	0.440965	0.140002	0.165274	0.409703	0.045132	0.436438	0.657966	0.1399	0.190023	0.497702	0.543512	5.33288e-08	10.1395	14.2955	0.0318421	1.2809	0.112167	-0.177359	0.100295	0	0
AC018755.2	0.121491	0.110881	0.384672	-0.155955	0.159761	0.403191	-0.0543887	0.561347	0.754753	-0.167353	0.0411341	0.247507	0.544277	5.06526e-08	11.7442	12.7273	0.610566	1.05749	0.753884	-0.0345965	0.750392	1	0
AC018804.6	-0.0286587	0.707745	0.88105	-0.0874425	0.420363	0.664163	0.12551	0.191521	0.404928	0.0116984	0.884783	0.954282	0.516756	2.99142e-07	12.7907	11.7045	0.493046	1.01481	0.933995	-0.022274	0.837746	0	0
AC018804.7	0.163253	4.50977e-05	0.00288894	-0.097695	0.0702023	0.259389	-0.217582	3.79241e-07	3.03888e-05	-0.154059	0.0031672	0.0790176	-0.0850768	0.433341	12.2558	12.2273	0.976175	1.32212	0.685846	-0.0406055	0.708836	0	0
AC018816.3	0.0533835	0.607928	0.828955	-0.548243	0.000104904	0.0077932	0.0584397	0.539747	0.739745	0.194732	0.171067	0.476086	0.0861041	0.427788	12.3488	12.1364	0.915528	0.837401	0.311141	0.110719	0.307291	0	0
AC018867.2	-0.101019	0.633626	0.842926	0.20862	0.471172	0.704411	0.103007	0.621612	0.795485	0.0190699	0.948174	0.980169	0.0455693	0.675134	11.3953	13.0682	0.486099	1.00835	0.914285	-0.0176827	0.870865	0	0
AC019097.7	0.0774038	0.143037	0.43483	-0.0659864	0.511383	0.734284	-0.155675	0.0141907	0.0723951	-0.00255363	0.938726	0.97623	0.364148	0.000525773	13.2326	11.2727	0.308503	0.570094	0.176946	0.11613	0.284101	0	0
AC019109.1	0.000884325	0.98595	0.995225	0.185804	0.0430677	0.200197	-0.141229	0.0036239	0.0277483	0.0100035	0.841881	0.935399	0.536085	8.73761e-08	13.3488	11.1591	0.368457	1.18357	0.558281	-0.0379984	0.72677	0	0
AC019171.1	0.118998	0.0332683	0.205771	-0.0557168	0.486876	0.716386	-0.138692	0.0183441	0.0870007	-0.144984	0.0434175	0.254469	0.267787	0.0121554	10.9302	13.5227	0.227656	1.2743	0.455748	-0.0945677	0.383609	0	0
AC019181.3	-0.00688911	0.954511	0.984569	-0.0167796	0.829446	0.924656	0.250544	0.0341569	0.133586	-0.234925	0.231785	0.542481	0.0837111	0.440786	11.4419	13.0227	0.442041	1.17937	0.209753	-0.13594	0.209313	0	0
AC019319.1	0.222723	0.0672086	0.297625	-0.00501415	0.970828	0.986026	-0.119735	0.180784	0.390773	-0.493882	0.012827	0.148333	0.824286	1.04295e-22	10.7674	13.6818	0.203621	1.0792	0.339352	-0.0955577	0.378627	0	0
AC020629.1	-0.0816513	0.608324	0.829129	0.0746775	0.72524	0.871498	0.270971	0.143265	0.339731	-0.114708	0.557803	0.78874	0.527125	1.56062e-07	12.7442	11.75	0.577437	0.928203	0.396985	0.093221	0.390449	0	0
AC020766.1	0.143068	0.226682	0.540589	-0.269689	0.160238	0.403887	0.0427824	0.748101	0.87071	-0.246963	0.0494369	0.271062	0.157253	0.145776	10.5814	13.8636	0.122076	1.37476	0.0300159	-0.18308	0.089634	0	0
AC020907.1	0.252813	0.000573279	0.0170279	-0.203868	0.0330346	0.172692	-0.278194	0.00035209	0.00480682	-0.26211	0.00829529	0.120366	0.0353591	0.745075	12	12.4773	0.835734	0.739776	0.379796	0.0968783	0.372043	0	0
AC020907.2	0.0941854	0.0591199	0.279033	0.0517353	0.481376	0.71235	-0.178236	0.00110042	0.0114107	-0.112976	0.0568572	0.288854	0.375984	0.000332138	11.6047	12.8636	0.613507	1.32887	0.260571	-0.113821	0.293849	0	0
AC020910.2	0.0375005	0.62144	0.836075	-0.0326221	0.594335	0.792114	-0.0876993	0.219953	0.440994	0.0123175	0.920859	0.969162	0.0997872	0.357788	12.5581	11.9318	0.804573	0.957451	0.825558	0.0338109	0.755881	0	0
AC020922.1	0.0295824	0.628293	0.83993	-0.0740882	0.123327	0.349629	-0.0525227	0.41732	0.640689	0.0278583	0.768948	0.899898	0.560327	1.66686e-08	11.7907	12.6818	0.713014	1.00906	0.95903	-0.0142155	0.896027	1	0
AC021218.2	-0.00553792	0.904268	0.964406	0.119606	0.00890301	0.0848612	-0.0438475	0.388821	0.615297	-0.0265219	0.687951	0.859239	0.334553	0.00153933	11.8372	12.6364	0.64372	1.02896	0.933139	0.0141247	0.896687	0	0
AC021593.1	0.0910388	0.429543	0.718612	-0.14869	0.375359	0.626341	-0.00821558	0.93716	0.971496	-0.136432	0.39622	0.681411	0.251354	0.0188542	13.6744	10.8409	0.113352	0.838118	0.188017	0.125224	0.247813	0	0
AC021860.1	-0.105707	0.100372	0.366169	0.142476	0.016855	0.12044	-0.00736998	0.897052	0.952118	0.198799	0.0566285	0.288198	0.567132	1.02186e-08	12.1163	12.3636	0.875077	1.0887	0.679177	-0.0343118	0.75238	0	0
AC022153.1	-0.0836822	0.356636	0.66465	0.0910601	0.321188	0.579032	0.135077	0.138112	0.331354	0.0234976	0.865279	0.945524	0.294925	0.00555322	12.8605	11.6364	0.676109	0.837511	0.345766	0.11293	0.297671	0	0
AC022182.2	-0.0226339	0.168774	0.470516	0.0448597	0.00467374	0.0607317	-0.0302343	0.124417	0.311528	0.0624229	0.00406212	0.0859448	0.0362728	0.738722	13.0465	11.4545	0.376447	0.463567	0.444413	0.0793553	0.465008	0	0
AC022400.1	0.0902549	0.602703	0.826639	-0.018664	0.936307	0.971315	-0.139688	0.243308	0.469793	-0.0907489	0.740897	0.88669	-0.0150995	0.8896	11.8837	12.5909	0.70127	0.991312	0.920149	0.0138835	0.898442	0	0
AC022400.2	0.0148909	0.792308	0.918379	-0.0675451	0.294382	0.55416	-0.00967722	0.894133	0.950469	0.0186251	0.783871	0.906545	0.134007	0.215921	11.4186	13.0455	0.391079	1.47448	0.108502	-0.160038	0.138685	0	0
AC022431.2	-0.112284	0.00182295	0.0355889	0.0753046	0.0248874	0.148131	0.0962924	0.0339922	0.133185	0.156745	0.000942216	0.0450648	0.546257	4.43e-08	12.6512	11.8409	0.629904	1.22226	0.553783	-0.0623303	0.566287	0	0
AC022498.1	0.00675646	0.864343	0.947616	-0.081998	0.043609	0.201745	0.0637371	0.0212661	0.0965568	-0.0259737	0.697236	0.864749	0.461038	6.99316e-06	11.3721	13.0909	0.280394	1.14413	0.653747	-0.024969	0.818432	0	0
AC022532.1	-0.0686332	0.132879	0.417922	0.17952	0.00337613	0.0509146	0.0488854	0.330736	0.560928	0.00738437	0.89905	0.960795	0.235223	0.0282963	12.3256	12.1591	0.953552	1.23262	0.511447	-0.0538767	0.620163	0	0
AC022558.1	-0.263863	0.130542	0.414397	0.544029	0.0209197	0.135316	0.136151	0.450444	0.66957	0.19195	0.413213	0.692284	0.303598	0.00425496	11.7674	12.7045	0.564237	1.12054	0.287014	-0.105857	0.329149	0	0
AC022596.2	-0.30686	0.00139521	0.0300009	0.378053	0.00230291	0.0410415	0.331245	9.00891e-06	0.000312043	0.228083	0.127393	0.42024	0.0882324	0.416413	10.9767	13.4773	0.216238	1.12708	0.35037	-0.122526	0.25823	0	0
AC023590.1	0.0570225	0.310755	0.625265	-0.0380737	0.617929	0.807031	-0.0253304	0.65781	0.816882	-0.104818	0.170746	0.47564	0.937552	9.57154e-41	10.7209	13.7273	0.163254	1.03689	0.697182	-0.0314129	0.772709	0	0
AC023632.1	-0.0166408	0.684778	0.870009	0.00599332	0.86833	0.94193	-0.0126911	0.638762	0.805624	0.0557648	0.440025	0.711611	0.28967	0.00650081	11.9535	12.5227	0.904012	1.1228	0.735775	-0.0482781	0.657003	0	0
AC024257.1	0.0590665	0.241021	0.555833	-0.0744855	0.0348347	0.177747	-0.0222974	0.168695	0.375401	-0.0867679	0.366726	0.65883	-0.357777	0.000668436	13.186	11.3182	0.391117	0.843304	0.555256	0.0878914	0.418223	0	0
AC024560.3	-0.143008	0.164424	0.465525	0.0693642	0.515645	0.737285	0.0899415	0.43385	0.655845	0.254137	0.0817607	0.338763	0.0909606	0.402092	13.3721	11.1364	0.31873	1.15415	0.441323	-0.0733727	0.499429	0	0
AC024580.1	-0.0850212	0.285444	0.601916	-0.056091	0.565541	0.772963	0.0839167	0.379923	0.607238	0.190893	0.0535922	0.280935	0.471727	3.98478e-06	12.4884	12	0.663783	0.924845	0.602693	0.0559654	0.606648	0	0
AC024592.12	-0.131319	0.092002	0.349565	0.1283	0.0900241	0.296923	0.181745	0.100038	0.272629	0.0798782	0.355351	0.649144	0.411013	7.67036e-05	12.4186	12.0682	0.88807	1.23166	0.250865	-0.0950388	0.381233	0	0
AC024937.6	-0.0768989	0.194669	0.503918	-0.0500851	0.418856	0.662707	0.106831	0.158333	0.360937	0.139249	0.0589821	0.29368	0.65994	3.59135e-12	12.8837	11.6136	0.417327	0.92554	0.694414	0.0265842	0.806907	0	0
AC025278.1	0.0107182	0.751294	0.901746	-0.075074	0.0639807	0.247575	0.0688484	0.0116543	0.0632809	-0.0476702	0.365887	0.658185	0.696538	6.8192e-14	12.5116	11.9773	0.908837	0.895925	0.705398	0.0680054	0.531405	0	0
AC025627.7	0.111058	0.035828	0.214803	0.0378376	0.418814	0.662689	-0.108962	0.0119502	0.0643185	-0.223762	0.0108523	0.136998	0.0977721	0.367627	11.6744	12.7955	0.700093	1.19389	0.533786	-0.090504	0.404468	0	0
AC026150.6	0.136498	0.110944	0.384672	-0.397222	0.0060691	0.070223	0.0503952	0.624126	0.797068	-0.142009	0.0538186	0.281548	0.295177	0.0055111	12.907	11.5909	0.457977	0.993999	0.975448	-0.00619458	0.95459	0	0
AC026310.1	-0.0108894	0.806031	0.924369	0.0894883	0.186011	0.434829	-0.0395513	0.332849	0.563095	0.0062689	0.915492	0.967589	0.0404535	0.709878	11.3256	13.1364	0.357289	1.61208	0.136677	-0.14893	0.168596	0	0
AC026369.1	-0.0490421	0.697272	0.875969	0.15696	0.171567	0.41752	-0.263425	0.111787	0.29162	0.3016	0.0528882	0.27961	0.414363	6.60947e-05	11.9767	12.5	0.717308	1.01962	0.862245	-0.00994961	0.927124	0	0
AC026703.1	-0.0413805	0.582213	0.815538	0.0847629	0.416157	0.660699	0.0472548	0.460187	0.676884	0.00294031	0.978801	0.992013	0.0458258	0.673409	12.3488	12.1364	0.816469	0.989704	0.967281	-0.00255217	0.981283	0	0
AC026740.1	0.0607312	0.296799	0.612508	-0.123745	0.0179397	0.123979	-0.0334843	0.430087	0.652821	-0.0429835	0.668861	0.849456	0.380239	0.000280379	12.2093	12.2727	0.912581	0.897197	0.528539	0.127763	0.238281	0	0
AC026954.6	0.00560482	0.796958	0.920159	-0.0134231	0.438079	0.679358	0.0227207	0.314175	0.545337	-0.0299571	0.379031	0.669505	0.196608	0.0679757	12.0698	12.4091	0.961316	0.841809	0.800915	-0.00026939	0.998024	1	0
AC027228.1	0.0372844	0.158422	0.456597	-0.0932554	0.0159681	0.117962	0.0379853	0.052791	0.179183	-0.0758833	0.0488611	0.270144	0.221172	0.0395238	10.6512	13.7955	0.152815	2.16613	0.240135	-0.15586	0.149426	0	0
AC027307.3	-0.0479077	0.257766	0.574762	0.0744408	0.25613	0.516386	-0.010967	0.79837	0.899764	0.0908949	0.0830731	0.341551	0.405099	9.93802e-05	12.4651	12.0227	0.809948	1.04961	0.891015	-0.00349282	0.974386	0	0
AC027612.3	-0.029357	0.611274	0.83041	0.0515754	0.36157	0.614199	0.0571343	0.218174	0.438656	-0.0166971	0.862152	0.943625	0.496819	9.85434e-07	11.6977	12.7727	0.515673	1.14417	0.460773	-0.086657	0.424815	0	0
AC027612.4	-0.266435	0.00351718	0.0534168	0.472544	0.00103364	0.025871	0.183278	0.119929	0.304646	0.202037	0.0101509	0.133245	0.567095	1.02459e-08	11.4651	13	0.405323	0.996302	0.975023	0.0336145	0.757255	0	0
AC027612.6	0.0753735	0.504163	0.768973	-0.0217581	0.812724	0.91724	-0.142961	0.267331	0.49537	-0.0432043	0.795669	0.913049	0.545362	4.70694e-08	11.7209	12.75	0.531652	1.06171	0.55074	-0.0484482	0.655871	0	0
AC027763.2	-0.163365	0.0612838	0.284408	0.115922	0.0928489	0.301653	0.147114	0.0801398	0.235206	0.215863	0.127662	0.420674	0.39787	0.000135511	12.9535	11.5455	0.609291	0.99477	0.973887	0.0280178	0.796713	0	0
AC032027.1	-0.124133	0.239465	0.554449	0.340796	0.00199475	0.037752	-0.0964456	0.361075	0.58801	0.198191	0.208591	0.51903	0.559963	1.71043e-08	12.5581	11.9318	0.713456	1.00052	0.995905	-0.0198031	0.855538	0	0
AC034102.1	-0.124924	0.469908	0.748034	0.171959	0.523537	0.742158	0.158007	0.260608	0.488911	0.0548097	0.820913	0.926385	0.527928	1.48255e-07	12.2791	12.2045	0.72078	0.990795	0.891722	-0.0239418	0.825781	0	0
AC034228.7	0.0202651	0.843976	0.94011	-0.0899551	0.313699	0.572409	0.0108334	0.934015	0.970578	-0.0016644	0.99035	0.996149	0.102166	0.346383	12.5349	11.9545	0.881972	1.03089	0.844781	0.00453438	0.966752	0	0
AC036108.1	0.599559	0.000233949	0.00908624	-0.616367	0.00969526	0.0890529	-0.809758	7.80733e-05	0.00156548	-0.363326	0.0287006	0.210515	0.558572	1.88756e-08	11.3721	13.0909	0.299342	1.05593	0.536506	-0.0382398	0.725103	0	0
AC037459.4	-0.18347	0.0706676	0.305929	0.158017	0.189403	0.439831	0.168379	0.196173	0.411327	0.218419	0.0685764	0.314072	0.71615	6.32736e-15	12.4651	12.0227	0.958482	1.1238	0.272734	-0.0827462	0.44609	0	0
AC040173.1	-0.149264	0.302653	0.617662	-0.0306294	0.870284	0.942548	0.258366	0.0667506	0.210001	0.166591	0.419603	0.696969	0.57823	4.49142e-09	12.1395	12.3409	0.946612	0.963547	0.67723	0.0144247	0.894505	0	0
AC040977.1	-0.00233667	0.980672	0.993538	0.121134	0.234806	0.493391	0.1478	0.1193	0.303552	-0.240651	0.0957393	0.365229	0.860435	1.29156e-26	10.3953	14.0455	0.0579446	1.0377	0.571929	-0.0793466	0.465058	0	0
AC055811.5	-0.0624064	0.111686	0.385834	0.00737488	0.7611	0.890319	0.0442021	0.10592	0.282562	0.122615	0.0824757	0.340282	0.108773	0.315925	11.3023	13.1591	0.26563	1.19622	0.478464	-0.0829488	0.444974	0	0
AC061975.1	-0.0362112	0.841563	0.939322	0.0834852	0.631664	0.816283	-0.396227	0.00795809	0.0483999	0.461474	0.118347	0.404425	0.754301	3.32108e-17	13.6744	10.8409	0.129106	0.973013	0.601938	0.0493204	0.650079	0	0
AC061975.10	0.0347878	0.865125	0.94803	0.354821	0.13074	0.36125	-0.141623	0.444366	0.664184	-0.210125	0.504222	0.754044	0.159616	0.139742	13.5349	10.9773	0.274166	0.966116	0.638162	0.0711977	0.512265	0	0
AC061975.4	0.0852138	0.634135	0.843297	0.141036	0.468599	0.702538	-0.160581	0.367786	0.595732	-0.172847	0.520035	0.763764	0.202695	0.0597185	12.4651	12.0227	0.786609	1.08306	0.333883	-0.111595	0.303456	0	0
AC061975.5	-0.0301477	0.842315	0.939599	0.316443	0.107302	0.32565	-0.3667	0.0106731	0.0593592	0.240186	0.262335	0.571828	0.46477	5.75854e-06	13.2326	11.2727	0.327346	0.972982	0.744605	0.0262751	0.80911	0	0
AC061975.7	-0.140163	0.40111	0.698754	-0.141776	0.249496	0.509746	-0.116409	0.457961	0.675281	0.622468	0.0213336	0.186009	0.498803	8.78142e-07	12.8372	11.6591	0.54039	1.04325	0.538736	-0.0774122	0.476044	0	0
AC061975.9	0.168409	0.348126	0.656077	0.155739	0.482204	0.71303	-0.25327	0.0965464	0.266324	-0.318569	0.247811	0.559309	0.396775	0.000141937	11.7674	12.7045	0.686375	1.10277	0.275298	-0.109092	0.314497	0	0
AC061992.1	-0.00185762	0.981329	0.993824	0.0268141	0.764456	0.89192	-0.080278	0.276298	0.505281	0.0707762	0.560498	0.790363	0.107422	0.322006	12.3256	12.1591	0.946126	0.91571	0.62291	0.0881641	0.416775	0	0
AC062017.1	0.0991471	0.2307	0.544814	0.0228772	0.752737	0.886805	-0.167291	0.129791	0.319595	-0.117141	0.258396	0.568279	0.529835	1.31175e-07	10.4884	13.9545	0.0885112	1.28141	0.100151	-0.153741	0.155105	0	0
AC063976.7	-0.00324054	0.92915	0.97479	-0.0109761	0.744263	0.882115	-0.013455	0.625903	0.797856	0.031561	0.611761	0.821457	0.155369	0.150728	12.9302	11.5682	0.354549	0.955943	0.925097	0.00245166	0.98202	0	0
AC064836.3	-0.0164034	0.522019	0.780918	-0.0108149	0.809862	0.91579	0.0185537	0.508825	0.716432	0.0343088	0.177683	0.482826	0.157571	0.144954	11.7209	12.75	0.656819	0.80562	0.745815	0.0475867	0.661613	0	0
AC064850.4	0.0277046	0.512333	0.775018	-0.0182901	0.601113	0.796551	0.0369507	0.18296	0.393461	-0.103516	0.165993	0.470678	0.433674	2.71545e-05	11.1628	13.2955	0.292776	1.62956	0.219386	-0.128595	0.235211	0	0
AC067945.3	0.169123	0.034285	0.209552	-0.100698	0.19672	0.448814	-0.1329	0.00536115	0.0367947	-0.25845	0.065871	0.30745	-0.0759312	0.484549	12.9302	11.5682	0.489133	1.03151	0.846579	-0.0327338	0.763426	0	0
AC068044.1	-0.0176486	0.45963	0.740421	-0.000943659	0.977233	0.989302	9.76978e-05	0.991063	0.994798	0.050126	0.21069	0.520984	0.128567	0.235315	11.2326	13.2273	0.305783	1.4196	0.447249	-0.089418	0.410153	0	0
AC068134.10	-0.0660986	0.546295	0.796384	0.0403351	0.653415	0.831679	0.121167	0.277413	0.506284	0.0265928	0.877663	0.951271	0.0623549	0.566134	12.5349	11.9545	0.718402	0.863425	0.384163	0.10177	0.348267	0	0
AC068279.1	0.145159	0.360463	0.66781	0.202662	0.194411	0.445189	-0.0488044	0.799484	0.900254	-0.505791	0.0164662	0.165712	0.186075	0.0844212	12.1463	12.3261	0.969759	0.955262	0.682234	0.0415642	0.702281	0	0
AC068279.2	-0.0687448	0.639429	0.846648	0.206975	0.170082	0.41534	-0.136855	0.355585	0.583226	0.185051	0.402861	0.686132	0.154231	0.153779	13.8605	10.6591	0.152482	0.924084	0.405286	0.129771	0.23092	0	0
AC068279.3	0.16723	0.240733	0.555564	-0.0215012	0.907737	0.960248	-0.420836	0.00234574	0.0202471	-0.00538245	0.978682	0.991938	0.0377843	0.728249	13.7674	10.75	0.103091	0.916982	0.424417	0.103309	0.340989	0	0
AC068522.4	0.0734786	0.398932	0.697587	-0.377908	0.00723297	0.0762908	0.119863	0.138931	0.332602	-0.0534276	0.617799	0.823841	0.0441357	0.684806	12.7442	11.75	0.764789	1.0545	0.779714	-0.0101389	0.925741	0	0
AC068533.7	-0.0455644	0.692875	0.874676	0.0256759	0.828919	0.924623	0.0913162	0.47176	0.68702	0.011617	0.944343	0.978611	0.232612	0.0301502	10.3953	14.0455	0.0957556	1.15317	0.231453	-0.153382	0.156084	0	0
AC068620.1	0.0972353	0.268679	0.585561	-0.135199	0.178707	0.425281	-0.132909	0.0678702	0.211967	-0.0310931	0.82425	0.927356	0.278698	0.00895065	12.4186	12.0682	0.978235	0.905706	0.535288	0.106309	0.327073	0	0
AC068896.1	-0.122064	0.359301	0.667041	0.314598	0.04247	0.198616	0.293509	0.00572313	0.0386006	-0.203288	0.333747	0.632452	0.332067	0.00167691	12.7674	11.7273	0.724455	1.00084	0.992882	0.0196585	0.856582	0	0
AC068987.1	0.00326323	0.97588	0.991788	-0.233132	0.0440591	0.203043	0.00814266	0.943877	0.974632	0.155143	0.3162	0.618659	0.350938	0.000860228	14.3721	10.1591	0.0167626	0.856043	0.254208	0.0988966	0.362116	0	0
AC069200.1	-0.19554	0.218647	0.531761	0.3566	0.0724244	0.263997	0.144684	0.328319	0.558981	0.130182	0.58022	0.802333	0.632197	5.1212e-11	11.6279	12.8409	0.562392	1.03835	0.596098	-0.0475546	0.661827	0	0
AC069213.1	-0.122826	0.0995739	0.36491	0.0829393	0.379484	0.629931	0.152337	0.143392	0.339959	0.121003	0.0954718	0.364773	0.509258	4.72564e-07	11.4186	13.0455	0.345049	1.17838	0.260372	-0.110651	0.307588	0	0
AC069257.6	-0.0586934	0.75601	0.904115	0.0724489	0.740004	0.880371	0.00581255	0.972992	0.986673	0.10478	0.718512	0.876309	0.0877046	0.419217	11.2326	13.2273	0.370195	1.0925	0.251799	-0.143743	0.184092	0	0
AC069282.6	-0.0527326	0.572624	0.810305	-0.126102	0.348066	0.602037	0.0520097	0.669926	0.82379	0.186186	0.0393571	0.241836	0.556101	2.2463e-08	13.5349	10.9773	0.182253	0.942854	0.606933	0.0381235	0.725906	0	0
AC069368.3	-0.0223432	0.838455	0.937803	-0.00270138	0.986964	0.993581	0.0342695	0.763821	0.879962	0.0282289	0.836991	0.933249	0.256855	0.0163248	10.4651	13.9773	0.0731566	1.25554	0.0688207	-0.191927	0.0749322	0	0
AC069547.1	0.095131	0.00977338	0.102606	-0.160997	0.00466132	0.0606633	-0.0914716	0.0723278	0.220568	-0.0501582	0.0615719	0.298332	0.35261	0.00080919	13.4884	11.0227	0.181928	0.456088	0.180393	0.131225	0.225694	0	0
AC072052.7	-0.174413	0.0432377	0.238135	0.0858707	0.569554	0.7752	0.129046	0.135785	0.328266	0.288398	0.00231664	0.0688779	0.346351	0.00101562	12.4651	12.0227	0.756256	0.998309	0.991378	-0.0193868	0.858543	0	0
AC073052.1	0.00369971	0.960644	0.986531	-0.0130083	0.87672	0.945701	-0.00501509	0.931288	0.969151	0.0046069	0.970005	0.988535	0.174995	0.10498	10.9302	13.5227	0.18402	0.998668	0.993724	0.0208287	0.848144	0	0
AC073063.10	-0.0822623	0.265136	0.582139	-0.0971195	0.354717	0.608333	0.177788	0.0105792	0.0589684	0.113663	0.26069	0.570406	0.225881	0.0354071	13.3953	11.1136	0.248467	0.878959	0.499608	0.06682	0.538602	0	0
AC073065.3	0.0297055	0.527288	0.784491	0.0549079	0.456922	0.693437	-0.0802902	0.116607	0.299463	-0.0386349	0.473627	0.734273	0.801811	1.05355e-20	11.6279	12.8409	0.511049	1.11086	0.574211	-0.0433262	0.69029	0	0
AC073069.2	0.0835093	0.340054	0.650397	0.0379431	0.522824	0.741724	-0.0742115	0.163346	0.367757	-0.183517	0.251263	0.561061	-0.423323	4.40389e-05	12.1628	12.3182	0.935087	0.811807	0.287883	0.155818	0.149537	0	0
AC073107.1	-0.0234651	0.571394	0.809402	-0.0289945	0.654332	0.832353	-0.0244474	0.550389	0.74732	0.11339	0.0274808	0.206852	0.471595	4.01304e-06	11.4651	13	0.559541	1.28536	0.407819	-0.085941	0.428666	0	0
AC073109.2	-0.0219027	0.793528	0.919	0.0529006	0.446971	0.685698	0.0981159	0.117446	0.300715	-0.0822259	0.570474	0.796445	0.402783	0.000109845	11.186	13.2727	0.282754	0.997937	0.98835	0.00593264	0.956508	0	0
AC073150.6	0.00890417	0.736398	0.894667	-0.00290646	0.900699	0.956225	0.0312013	0.148999	0.347724	-0.056047	0.205827	0.516981	0.0390269	0.719677	10.2558	14.1818	0.049141	1.38165	0.597221	-0.0714755	0.510616	0	0
AC073333.1	0.183387	0.0980141	0.361845	-0.379689	0.00640416	0.0721003	-0.268589	0.0624443	0.200387	0.0529562	0.661268	0.846289	0.652472	7.54477e-12	14.3953	10.1364	0.0246818	0.849993	0.0980692	0.151728	0.16065	0	0
AC073343.1	-0.133692	0.105164	0.374156	0.216345	0.0563595	0.230537	0.115403	0.164999	0.370102	0.091837	0.412717	0.691848	0.470166	4.33115e-06	12.1395	12.3409	0.89277	1.03944	0.791678	-0.0241029	0.824628	0	0
AC073410.1	-0.0326367	0.684765	0.870009	0.0319898	0.632747	0.81702	0.130751	0.0453689	0.16189	-0.0713278	0.60101	0.814412	0.263579	0.0136354	9.4186	15	0.00292163	1.8593	0.000953929	-0.379792	0.000285444	0	0
AC073415.2	-0.0800746	0.643664	0.849477	-0.323803	0.0987635	0.312045	0.0629783	0.680142	0.829889	0.397925	0.136915	0.432834	0.182073	0.0914425	13.3023	11.2045	0.351054	0.884628	0.112247	0.214535	0.0459986	0	0
AC073464.10	0.0300483	0.645588	0.850525	0.0619041	0.289537	0.54948	-0.00164334	0.968993	0.984737	-0.128508	0.263153	0.572938	0.216438	0.044058	12.1163	12.3636	0.914647	0.831282	0.474824	0.107807	0.320267	0	0
AC073464.7	-0.0708907	0.624142	0.83807	-0.043217	0.787605	0.904385	0.083948	0.55144	0.747895	0.141652	0.516879	0.762152	0.287032	0.00702826	12.4884	12	0.66592	0.894554	0.206802	0.165377	0.125823	0	0
AC073551.1	-0.0379759	0.469937	0.748034	0.179515	0.0223695	0.140422	-0.048578	0.161642	0.365088	0.025101	0.750312	0.890673	0.466834	5.16703e-06	13.5581	10.9545	0.203909	0.769407	0.194816	0.203134	0.0591569	0	0
AC073621.2	-0.0581038	0.278681	0.595398	-0.169266	0.000190562	0.0107075	0.0478121	0.393464	0.619474	0.237753	0.00274564	0.0740576	0.117083	0.280143	12.8837	11.6136	0.534692	0.720091	0.178326	0.225474	0.0357475	0	0
AC073657.1	0.0555368	0.721721	0.8884	-0.0645779	0.627408	0.813391	-0.0892257	0.599894	0.781652	-0.0129663	0.95613	0.983201	0.395878	0.000147416	12.3953	12.0909	0.879322	0.997312	0.974946	0.00514944	0.962245	0	0
AC073869.1	0.260392	0.00131557	0.0289764	-0.211734	0.0281686	0.158814	-0.394862	9.34164e-05	0.00180069	-0.153347	0.116393	0.40179	-0.050553	0.641928	12.7674	11.7273	0.467158	0.768943	0.449778	0.0883723	0.415671	0	0
AC073940.1	-0.0414509	0.808563	0.925571	-0.143074	0.470447	0.703835	0.0614311	0.636795	0.804437	0.157087	0.571739	0.796865	0.465357	5.5842e-06	12.7907	11.7045	0.529537	0.901047	0.249321	0.108652	0.316465	0	0
AC074019.2	0.0358603	0.418197	0.711913	0.0938228	0.139529	0.375351	-0.0701927	0.157329	0.359456	-0.0955292	0.0699981	0.317107	0.801992	1.01759e-20	13.4419	11.0682	0.282837	1.10528	0.577201	-0.0534671	0.622828	0	0
AC074091.13	0.041506	0.280954	0.597792	0.0476456	0.503718	0.72898	-0.0708105	0.00428993	0.0313321	-0.0764555	0.122815	0.411651	0.468707	4.68012e-06	11.3721	13.0909	0.432234	0.992092	0.979476	0.0111101	0.918652	0	0
AC074367.1	0.0651411	0.296788	0.612508	-0.0629468	0.124436	0.351629	-0.0571408	0.0199335	0.0923363	-0.0752855	0.526403	0.76823	-0.0397406	0.714769	12.3953	12.0909	0.958127	0.882847	0.51177	0.109109	0.31442	0	0
AC079210.1	0.0545522	0.395218	0.694714	0.00992981	0.899407	0.955797	-0.111576	0.0312689	0.126436	-0.041691	0.678992	0.854212	0.522494	2.09245e-07	12.6279	11.8636	0.814103	0.977563	0.901266	0.0313012	0.773495	0	0
AC079325.6	-0.109554	0.0610435	0.283992	0.225109	0.00195072	0.0374601	0.121159	0.105773	0.282277	0.011466	0.862435	0.943783	0.347851	0.000962195	11.1163	13.3409	0.308564	2.00974	0.0086294	-0.251929	0.018575	0	0
AC079354.1	0.144103	0.120145	0.398886	-0.234716	0.0817803	0.282262	-0.395011	4.39248e-05	0.00101414	0.190223	0.0896881	0.353686	0.363894	0.000530883	12.4186	12.0682	0.741815	0.906923	0.561772	0.0590767	0.586761	0	0
AC079602.1	-0.0146241	0.740781	0.897708	0.101948	0.177993	0.424475	-0.0481527	0.333252	0.56348	0.0166623	0.700463	0.86645	0.795554	3.43113e-20	12.3721	12.1136	0.950018	1.11399	0.594443	-0.0457411	0.673979	0	0
AC079753.4	-0.122761	0.168121	0.469676	-0.0488378	0.444912	0.684271	0.0121462	0.840695	0.923144	0.367828	0.0195373	0.178462	0.000779193	0.994285	14.3953	10.1364	0.0370347	0.811645	0.239981	0.14531	0.179304	0	0
AC079776.2	0.747707	1.37123e-05	0.00123727	-0.459943	0.0188262	0.126937	-0.928173	3.03755e-06	0.000139383	-0.769099	0.000795228	0.0432342	-0.0582025	0.592319	12.4651	12.0227	0.663565	0.969215	0.832728	-0.000407434	0.997012	0	0
AC079781.8	-0.0381612	0.675112	0.86576	0.0268429	0.755584	0.888326	0.158769	0.0388209	0.145478	-0.0818307	0.58481	0.804999	0.306082	0.00393675	10.5581	13.8864	0.0919304	1.11356	0.536983	-0.0649157	0.550263	0	0
AC083799.1	0.131881	0.223096	0.537046	-0.133675	0.34869	0.602673	-0.063152	0.579541	0.767823	-0.203713	0.163451	0.467712	0.340563	0.00124798	12.2093	12.2727	0.988349	0.971823	0.8305	0.0282075	0.795366	0	0
AC083862.6	0.0403038	0.333417	0.644662	-0.0486816	0.178337	0.42478	0.00370311	0.878125	0.942228	-0.0809341	0.279364	0.587208	0.0742956	0.494034	12.7674	11.7273	0.746499	0.870234	0.736724	0.0827658	0.445982	0	0
AC083899.1	0.045466	0.42059	0.712765	0.0616753	0.398438	0.645576	-0.0856469	0.16194	0.365611	-0.0821848	0.272063	0.581233	0.417246	5.80718e-05	12.7442	11.75	0.817182	1.18225	0.576355	-0.0373096	0.731533	0	0
AC083899.3	-0.0510812	0.329952	0.64258	0.102997	0.0816728	0.282027	-0.0403255	0.513384	0.719924	0.109867	0.110595	0.391959	0.379344	0.000290605	11.907	12.5682	0.938591	0.995746	0.987509	-0.0192585	0.859469	0	0
AC084125.2	-0.307166	0.0498471	0.256461	0.518975	0.0135216	0.106952	0.135806	0.321983	0.553211	0.332433	0.148832	0.449436	0.517234	2.90435e-07	12.7907	11.7045	0.693122	1.03258	0.696152	-0.0276744	0.799152	0	0
AC087163.2	0.0648469	0.214405	0.527477	-0.0474093	0.481753	0.712657	-0.145577	0.00250297	0.0211702	0.00815429	0.914688	0.967589	-0.0422459	0.697633	11.6279	12.8409	0.576524	1.15833	0.677447	-0.0512248	0.637504	0	0
AC087269.1	0.0580701	0.406482	0.703304	-0.109368	0.23101	0.488474	-0.0367269	0.463531	0.679554	-0.0427308	0.700461	0.86645	0.257321	0.0161245	11.5581	12.9091	0.582898	1.19739	0.307215	-0.134928	0.212755	0	0
AC087380.14	-0.0137348	0.773452	0.911459	-0.0297384	0.430491	0.672789	-0.0406783	0.254557	0.482452	0.103913	0.209401	0.519864	-0.0279161	0.797435	12.6977	11.7955	0.617777	0.717163	0.270653	0.152871	0.157484	0	0
AC087392.1	-0.0535793	0.375646	0.679727	0.125179	0.0395978	0.190793	0.0112708	0.860369	0.933671	0.0454953	0.611625	0.821423	0.541298	6.18635e-08	12.3488	12.1364	0.927264	0.960513	0.843462	0.0233729	0.829858	0	0
AC090103.1	0.0297368	0.491154	0.762411	0.127449	0.0475323	0.209601	-0.0702611	0.0889374	0.252904	-0.103219	0.064781	0.30478	0.491968	1.30234e-06	12.093	12.3864	0.783791	1.5832	0.0918643	-0.144794	0.180871	0	0
AC090186.1	0.13123	0.265348	0.582376	-0.181528	0.397851	0.645294	-0.0917793	0.44307	0.663385	-0.135909	0.261915	0.571144	0.530413	1.26387e-07	12.8837	11.6136	0.497555	0.925475	0.512135	0.0540658	0.618934	0	0
AC090286.2	-0.0128817	0.844299	0.9403	-0.00461296	0.926403	0.967961	0.0689022	0.0509705	0.175023	-0.033773	0.779352	0.904598	0.013491	0.901298	12.5349	11.9545	0.887381	0.854206	0.377485	0.182719	0.0902782	0	0
AC090425.1	0.246366	0.0258673	0.179715	-0.173823	0.270479	0.531221	-0.404599	0.000400542	0.00528357	-0.131747	0.358159	0.651543	0.212168	0.0485107	13.0698	11.4318	0.349664	0.873564	0.412225	0.0697477	0.520915	0	0
AC090427.1	0.13289	0.114205	0.38964	-0.159897	0.0940248	0.3035	0.0488551	0.389913	0.615896	-0.306322	0.0277178	0.207617	0.23709	0.0270311	10.7442	13.7045	0.120666	1.29704	0.111808	-0.201519	0.0612465	0	0
AC090519.4	-0.178193	0.291549	0.607275	0.401856	0.0163813	0.119445	-0.035727	0.830982	0.91752	0.239971	0.354937	0.648924	0.802394	9.41746e-21	12.4884	12	0.853826	1.0101	0.85118	-0.0189877	0.861426	0	0
AC090519.6	0.240521	0.13386	0.419098	-0.0591896	0.769792	0.89455	-0.279484	0.0324111	0.129229	-0.333581	0.180128	0.485823	0.701152	3.96604e-14	12.3953	12.0909	0.830161	0.985302	0.820528	0.0253585	0.815649	0	0
AC090571.1	0.279802	0.147457	0.440965	-0.0901222	0.72411	0.870648	-0.391054	0.00886943	0.0522154	-0.302102	0.312235	0.615149	0.0778228	0.4737	13.8372	10.6818	0.135002	0.884811	0.136743	0.166238	0.123837	0	0
AC090616.2	0.0222668	0.549542	0.798256	-0.0662958	0.319785	0.577722	-0.0156335	0.662924	0.819827	0.00333864	0.935363	0.975023	0.0287451	0.791554	12.4419	12.0455	0.847981	0.78505	0.625139	0.053111	0.625149	0	0
AC090673.2	-0.134362	0.369976	0.67597	0.428752	0.0242226	0.146053	0.0588159	0.631693	0.801702	-0.00363728	0.987402	0.995412	0.592338	1.50956e-09	11.3256	13.1364	0.36868	1.05337	0.504343	-0.0670766	0.53704	0	0
AC090804.1	-0.052384	0.330759	0.643056	-0.0743569	0.37213	0.623216	0.036927	0.558289	0.75281	0.162872	0.00400073	0.085849	0.438627	2.14256e-05	12.4651	12.0227	0.694586	0.808034	0.39949	0.0756047	0.486434	0	0
AC090945.1	-0.0410583	0.530016	0.786034	0.123373	0.0501642	0.216451	0.0692083	0.179503	0.389188	-0.0499802	0.647459	0.840362	0.283366	0.00782381	11.3023	13.1591	0.432419	1.02612	0.889647	-0.00356615	0.973849	0	0
AC090958.5	-0.0764228	0.421179	0.713144	0.111246	0.426511	0.669426	0.0121576	0.890478	0.948185	0.118997	0.359557	0.65235	0.474055	3.51648e-06	10.6279	13.8182	0.13713	1.07324	0.535905	-0.0640912	0.55535	0	0
AC091167.3	0.0991163	0.0447514	0.242234	-0.0633552	0.151392	0.392034	-0.0651218	0.163931	0.368558	-0.161836	0.0404643	0.245195	0.295501	0.00545721	11.3488	13.1136	0.338576	1.24882	0.405814	-0.118078	0.276046	0	0
AC091171.1	0.0594802	0.583962	0.816581	0.157075	0.396211	0.643716	-0.011384	0.909079	0.958675	-0.27135	0.0373985	0.236619	0.392048	0.000173067	12.3953	12.0909	0.727899	0.832684	0.31437	0.0687581	0.52686	0	0
AC091390.2	-0.0170934	0.857478	0.945327	-0.0859995	0.399555	0.646704	0.0709068	0.464877	0.680753	0.0362965	0.797903	0.914304	0.606635	4.73298e-10	12.7907	11.7045	0.667314	0.93147	0.562085	0.0758033	0.485287	0	0
AC091738.3	0.111835	0.0704673	0.305591	-0.0865317	0.101829	0.316442	-0.0744247	0.184589	0.395753	-0.170432	0.0927057	0.360269	0.874036	2.22009e-28	13.4651	11.0455	0.201533	0.880265	0.279962	0.107503	0.321641	0	0
AC091948.1	0.029918	0.87725	0.953436	0.529412	0.0278384	0.157822	-0.80169	1.58325e-05	0.000473327	0.376659	0.159519	0.462866	0.462224	6.57609e-06	12.4186	12.0682	0.848398	0.928961	0.345199	0.0908732	0.402546	0	0
AC092143.1	0.0174007	0.795288	0.919547	-0.0745316	0.42781	0.670649	0.101653	0.153331	0.353872	-0.101748	0.236283	0.546153	0.591303	1.6381e-09	12.0698	12.4091	0.98356	1.01809	0.919521	-0.0280041	0.79681	1	0
AC092291.1	-0.142902	0.465812	0.745126	0.64985	0.00179565	0.0354753	-0.336149	0.14257	0.338646	0.276736	0.287523	0.594727	0.244763	0.0223217	12.5116	11.9773	0.774949	1.01841	0.84699	-0.0288181	0.791037	0	0
AC092299.6	0.0964091	0.158597	0.456918	-0.00266625	0.96995	0.985647	-0.122933	0.145462	0.342522	-0.137724	0.122746	0.411565	0.319862	0.00252703	12.7442	11.75	0.700767	1.03272	0.893245	-0.0148639	0.891312	0	0
AC092299.7	-0.149379	0.34523	0.654353	0.0623022	0.746833	0.883455	-0.0930754	0.635013	0.803636	0.47208	0.012397	0.145558	0.439883	2.01639e-05	11.5349	12.9318	0.53831	0.994699	0.94337	-0.0137048	0.899742	0	0
AC092299.8	0.0487174	0.617527	0.834154	0.0498018	0.697567	0.856748	-0.0325397	0.799679	0.900294	-0.139034	0.178144	0.483656	0.719324	4.22591e-15	10.0465	14.3864	0.0222825	1.3177	0.00639322	-0.25568	0.016839	0	0
AC092338.5	-0.00398569	0.894567	0.960551	-0.0256887	0.520282	0.740024	-0.029111	0.183027	0.393483	0.0612342	0.191244	0.499266	0.204494	0.0574414	12.907	11.5909	0.380998	1.00849	0.983539	-0.00720748	0.947175	0	0
AC092653.5	-0.0106791	0.737351	0.895167	-0.0952867	0.016436	0.119528	0.0847384	0.0562338	0.186678	0.0104615	0.723496	0.878462	-0.0406883	0.70827	13.2558	11.25	0.323919	0.784294	0.668044	0.0481339	0.657964	0	0
AC092675.3	-0.171304	0.121084	0.40029	0.0217632	0.877157	0.945787	0.07015	0.48385	0.69677	0.389934	0.0164671	0.165712	0.457392	8.43568e-06	11.6512	12.8182	0.585586	0.964988	0.762105	0.0405357	0.709314	0	0
AC092811.1	-0.0461562	0.256275	0.573282	0.0125543	0.826368	0.923515	0.0342608	0.420447	0.643511	0.0837495	0.114422	0.398802	0.357327	0.000679743	11.7674	12.7045	0.562357	1.08867	0.808457	-0.00402922	0.970454	0	0
AC092850.1	0.0308331	0.118749	0.396845	-0.0218758	0.154759	0.396167	-0.028949	0.00100359	0.0106588	-0.0394845	0.283916	0.591548	-0.0445044	0.682313	11.3721	13.0909	0.43176	1.33041	0.735318	-0.0460555	0.671866	0	0
AC092933.4	0.0709008	0.354796	0.663293	-0.0516523	0.420609	0.664402	-0.112515	0.0495257	0.171636	-0.040883	0.758553	0.894166	0.564991	1.19331e-08	10.8837	13.5682	0.238162	1.01691	0.90704	-0.026056	0.810672	0	0
AC092964.1	-0.0215926	0.880529	0.955158	-0.129509	0.504154	0.729347	0.113505	0.435279	0.657311	0.035858	0.855138	0.940205	0.67768	5.64368e-13	14.7674	9.77273	0.0182032	0.934321	0.279939	0.141817	0.1901	0	0
AC092964.2	0.00088657	0.994253	0.997966	0.125233	0.363322	0.615669	0.0231462	0.825109	0.914776	-0.120043	0.538608	0.776074	0.243475	0.0230594	12.6744	11.8182	0.690066	1.02413	0.848544	-0.0283457	0.794386	0	0
AC093107.7	-0.0747677	0.0809617	0.327245	0.0265657	0.497953	0.724845	0.0287866	0.204768	0.422136	0.159478	0.0376726	0.237458	0.27341	0.0103971	14	10.5227	0.0619977	0.538277	0.12118	0.198562	0.0652299	0	0
AC093157.1	0.013584	0.820129	0.93029	0.0536294	0.439418	0.680108	-0.0362125	0.487803	0.699469	-0.0393636	0.672119	0.850595	0.373788	0.000362171	13.2558	11.25	0.333695	0.891835	0.636833	0.0530322	0.625663	0	0
AC093162.5	-0.0258306	0.683803	0.869749	-0.160251	0.0581009	0.234739	0.0507206	0.29506	0.525102	0.137395	0.155266	0.457636	0.239069	0.0257422	11.3721	13.0909	0.42525	1.03846	0.874681	-0.0331932	0.760205	0	0
AC093323.1	0.019526	0.758272	0.905054	-0.0527299	0.44554	0.684827	0.0571877	0.382818	0.609641	-0.0765538	0.411176	0.6906	0.546915	4.23621e-08	10.6279	13.8182	0.0961505	1.1246	0.463742	-0.0742715	0.494175	1	0
RPL41P1	-0.28713	0.0789408	0.323583	0.492825	0.132916	0.365063	0.262978	0.0312838	0.126472	0.160229	0.370516	0.661745	0.827425	5.19634e-23	10.093	14.3409	0.0411806	1.13638	0.0374015	-0.228568	0.0332225	0	0
AC093616.4	-0.13518	0.207821	0.520372	-0.0451849	0.695344	0.855437	0.304182	0.00556798	0.0377918	0.0890948	0.57354	0.798391	0.367458	0.000463209	11.814	12.6591	0.609921	1.06064	0.620378	-0.0436835	0.687867	0	0
AC093642.5	0.203616	0.0349577	0.212042	-0.17057	0.119521	0.343603	-0.186479	0.0774533	0.230093	-0.246377	0.0692116	0.315433	0.532938	1.07319e-07	12.2093	12.2727	0.93275	0.968776	0.792384	0.0405751	0.709045	0	0
AC093668.2	-0.0616803	0.500595	0.767472	0.0669187	0.564726	0.772501	0.016578	0.872214	0.939971	0.105806	0.377744	0.668544	0.238737	0.0259544	13.0465	11.4545	0.325611	0.87088	0.352464	0.0813673	0.453731	0	0
AC093677.1	-0.0133435	0.770132	0.910114	0.115737	0.0117206	0.0987057	-0.085544	0.128603	0.317736	0.0426417	0.471231	0.732995	0.259415	0.0152512	12.3488	12.1364	0.915264	0.76814	0.376674	0.0817337	0.451693	0	0
AC093724.2	-0.00780965	0.907673	0.965591	-0.0432332	0.69033	0.852885	0.0909757	0.320884	0.552119	-0.0428515	0.367014	0.659108	0.195801	0.0691355	11.093	13.3636	0.26089	1.40815	0.164568	-0.130005	0.230075	0	0
AC093802.1	0.0357281	0.382914	0.684914	0.00434559	0.904236	0.958369	-0.0708455	0.0132354	0.0689711	-0.028077	0.694276	0.862773	0.417373	5.77409e-05	13.7907	10.7273	0.160209	0.739847	0.439983	0.105805	0.329387	0	0
AC093838.4	0.025912	0.750347	0.901326	-0.206442	0.056885	0.231892	0.0477446	0.560279	0.75412	0.0296211	0.790677	0.9102	0.543024	5.51073e-08	13.5349	10.9773	0.175744	0.750736	0.0841675	0.166094	0.124167	0	0
AC093847.1	-0.323684	0.0950628	0.355541	-0.100432	0.495164	0.72255	-0.0228534	0.902176	0.954559	1.00725	0.00103284	0.0464995	0.246186	0.02153	13.1395	11.3636	0.264162	0.970623	0.653364	0.0271988	0.802533	0	0
AC096582.7	0.166137	0.161223	0.460783	-0.150878	0.234839	0.493412	-0.0897159	0.435653	0.657491	-0.25881	0.152913	0.454651	0.452454	1.08385e-05	12.3953	12.0909	0.965545	0.98847	0.902986	0.0261265	0.810169	0	0
AC096582.9	-0.0516708	0.453657	0.736656	0.125113	0.00347933	0.0517183	-0.0142224	0.764391	0.880271	0.0673258	0.589199	0.80768	-0.0178112	0.869935	11.4884	12.9773	0.462732	1.0644	0.704295	-0.0715266	0.510313	0	0
AC096644.1	0.0521047	0.752811	0.902596	-0.0123463	0.943134	0.974771	-0.221657	0.231309	0.454719	0.0988879	0.67248	0.850858	0.055245	0.611295	12.186	12.2955	0.922544	1.07959	0.348644	-0.145841	0.177704	0	0
AC096677.1	-0.0358706	0.699243	0.877014	0.194842	0.0478384	0.210303	-0.141504	0.160576	0.36379	0.106742	0.419247	0.696798	0.554198	2.56584e-08	11.5581	12.9091	0.416829	1.04746	0.701048	-0.00818068	0.940054	0	0
AC097359.1	0.00432214	0.947924	0.982702	-0.133148	0.051072	0.218899	0.0453657	0.506381	0.714865	0.038365	0.696802	0.864411	0.164937	0.126847	11.7442	12.7273	0.623856	1.02523	0.921393	-0.015511	0.886611	0	0
AC097359.2	0.00333129	0.958282	0.985795	-0.0968344	0.0548635	0.227188	-0.156233	0.00890721	0.0523911	0.228808	0.0234352	0.193891	0.306582	0.00387528	10.907	13.5455	0.266248	1.16007	0.373675	-0.152468	0.158595	0	0
AC097374.2	0.000993357	0.986003	0.995225	-0.142948	0.0854674	0.28895	-0.00856848	0.888373	0.947118	0.112392	0.101543	0.375714	0.714991	7.32148e-15	13.6512	10.8636	0.0982887	0.925164	0.663935	0.0260645	0.810611	0	0
AC097635.5	0.288845	0.0707225	0.305956	-0.322392	0.183762	0.431746	-0.214723	0.213725	0.43299	-0.34286	0.0752253	0.327838	0.100398	0.354838	12.3953	12.0909	0.842474	0.965255	0.794362	0.0159721	0.883264	0	0
AC097658.1	0.0171929	0.703262	0.879106	0.0127863	0.874773	0.944861	-0.110822	0.0189111	0.0889242	0.0602344	0.175419	0.480011	0.342838	0.00115144	13.0233	11.4773	0.451	1.07211	0.825793	-0.0281964	0.795445	0	0
AC097721.1	-0.0276496	0.362835	0.669406	-0.0172403	0.466487	0.70089	0.00450785	0.828926	0.916791	0.0855897	0.110658	0.392013	0.574325	6.01893e-09	12.0698	12.4091	0.7984	0.863069	0.578063	0.1156	0.286322	0	0
AC098474.1	0.430719	0.0124803	0.118884	-0.737797	0.000453506	0.0167221	-0.0368862	0.819648	0.912208	-0.622129	0.0136823	0.152956	0.59966	8.39409e-10	11.6429	12.8	0.623449	1.04277	0.577224	-0.0535793	0.622097	0	0
AC098614.2	0.000602178	0.995131	0.998153	-0.31819	0.00619854	0.0710017	-0.0171101	0.88595	0.945709	0.2526	0.036451	0.234569	0.444303	1.6255e-05	11.8605	12.6136	0.735145	1.19491	0.205854	-0.124399	0.250968	0	0
AC098824.6	0.020508	0.332165	0.644157	-0.0168365	0.596186	0.793201	-0.0361336	0.116655	0.299481	-0.00659831	0.795684	0.913049	0.108456	0.317344	10.9535	13.5	0.255002	1.56978	0.659217	-0.0595964	0.583468	0	0
AC098826.5	0.0564112	0.344861	0.654353	0.0328327	0.714215	0.865905	-0.0606404	0.220492	0.441683	-0.118122	0.16262	0.466581	0.129836	0.230685	11	13.4545	0.280564	1.35627	0.15721	-0.159317	0.140495	0	0
AC098831.4	0.232259	0.0806577	0.326631	-0.36364	0.0219329	0.139064	-0.122073	0.282634	0.511811	-0.252077	0.222671	0.532579	-0.0327296	0.763455	11.8605	12.6136	0.852711	0.982028	0.886666	-0.00237016	0.982617	0	0
AC099522.1	-0.324686	0.00474026	0.0653383	0.360696	0.00633276	0.0716901	0.357696	0.0124055	0.0660573	0.262829	0.0665584	0.30918	0.469742	4.42983e-06	12.9302	11.5682	0.569312	0.990093	0.933773	0.0279668	0.797075	0	0
AC100852.1	-0.121966	0.467248	0.745922	0.203908	0.373401	0.62471	-0.0688133	0.603868	0.783505	0.264257	0.29819	0.60494	0.417659	5.69988e-05	11.8837	12.5909	0.796545	1.09045	0.333517	-0.110572	0.307938	0	0
AC102948.2	0.0281246	0.612168	0.830835	-0.0107724	0.889866	0.95126	-0.00564897	0.898226	0.95294	-0.0649243	0.43424	0.707466	0.354013	0.000768524	11.4651	13	0.534125	1.30745	0.310475	-0.11267	0.298791	0	0
AC103564.9	0.114544	0.18224	0.48781	-0.0261882	0.72479	0.871147	-0.175867	0.00799444	0.0485659	-0.11482	0.435235	0.708128	0.0162698	0.881104	12.814	11.6818	0.568867	0.843673	0.291695	0.172317	0.110492	0	0
AC103801.1	0.0445813	0.401332	0.698768	0.0417058	0.519902	0.73984	-0.145925	0.00942769	0.0543954	-0.000718156	0.992169	0.996498	0.226667	0.0347558	13.5581	10.9545	0.244721	1.04353	0.888645	-0.00681273	0.950064	0	0
AC104058.1	0.17697	0.102237	0.369248	-0.113888	0.379746	0.630171	-0.11819	0.0824869	0.240126	-0.286345	0.113619	0.396938	0.113771	0.294063	11.8605	12.6136	0.68004	1.05294	0.663387	-0.0400415	0.712703	0	0
AC104395.1	-0.14234	0.0834721	0.332649	0.072292	0.583678	0.784483	0.0940561	0.364739	0.59209	0.24571	0.000867875	0.0440819	0.513499	3.65364e-07	12.3488	12.1364	0.762806	0.897787	0.509086	0.0557659	0.607933	0	0
AC104395.2	-0.0446175	0.130902	0.41511	0.0505201	0.384424	0.63398	0.0408668	0.210832	0.429524	0.0442307	0.0426252	0.252043	0.190143	0.0777296	13.4419	11.0682	0.179158	0.781302	0.663646	0.0382969	0.724709	0	0
AC104438.1	-0.0295582	0.691331	0.873623	0.0536579	0.554588	0.764968	0.0856921	0.147394	0.345441	-0.0480778	0.682552	0.856927	0.428103	3.52955e-05	12.907	11.5909	0.619542	0.950313	0.781737	0.0501348	0.644689	0	0
AC104451.2	-0.0650508	0.623048	0.837242	-0.260657	0.14369	0.381126	0.259394	0.116598	0.299463	0.0998241	0.494308	0.74699	0.565009	1.19183e-08	11.2791	13.1818	0.284219	1.04477	0.616911	-0.0301796	0.781405	0	0
AC104472.1	-0.0207944	0.681484	0.869002	0.143816	0.0279413	0.158105	-0.0456239	0.279819	0.508773	0.000223817	0.997668	0.999089	0.704804	2.56356e-14	12.6279	11.8636	0.792789	0.925192	0.688253	0.0573499	0.597762	0	0
AC104532.2	0.251372	0.0118506	0.115415	-0.406269	0.00321809	0.0494519	-0.440526	8.61738e-05	0.00168235	0.0649083	0.586253	0.806067	0.386376	0.000218694	10.8372	13.6136	0.161597	0.942217	0.71147	0.0410865	0.705545	0	0
AC104600.1	0.0661027	0.400496	0.698394	0.120906	0.268204	0.529043	-0.103183	0.027709	0.115927	-0.165378	0.186169	0.493623	0.780409	5.0835e-19	12.6279	11.8636	0.880336	1.00924	0.940668	0.0061718	0.954757	0	0
AC104651.1	-0.132332	0.0450348	0.242963	-0.00230179	0.971594	0.986363	0.216499	0.0049577	0.0347023	0.142623	0.119299	0.406029	0.068449	0.528724	11.0233	13.4318	0.233118	1.22021	0.360858	-0.0991018	0.361116	0	0
AC104667.3	-0.00937772	0.843442	0.939905	0.0917013	0.327598	0.584413	-0.0382482	0.355888	0.583546	-0.00100244	0.983393	0.993879	0.409811	8.0882e-05	10.8372	13.6136	0.205749	1.2915	0.41015	-0.0612766	0.572881	0	0
AC104698.1	-0.218108	0.0804456	0.326203	-0.0662223	0.602029	0.797322	0.16833	0.136839	0.329625	0.482053	0.0138255	0.153407	0.467281	5.04659e-06	12.5581	11.9318	0.608736	0.934031	0.554893	0.0354806	0.74423	0	0
AC104809.3	0.0534653	0.563602	0.804959	-0.171778	0.179476	0.426212	-0.250755	0.00927571	0.0537351	0.244333	0.0384353	0.239454	0.2055	0.0562	13.4651	11.0455	0.220507	0.918208	0.679278	0.0585221	0.590284	0	0
AC105020.1	-0.06006	0.141458	0.432367	0.0805655	0.118759	0.342376	0.0332779	0.495555	0.70566	0.073356	0.14725	0.44751	0.678714	5.04691e-13	12.3953	12.0909	0.833978	1.00381	0.987754	-0.00845361	0.938058	0	0
AC105036.1	0.188791	0.23766	0.552353	-0.0530938	0.767782	0.893775	-0.00319039	0.982894	0.990365	-0.487043	0.0453019	0.259935	0.762322	9.73746e-18	12.4419	12.0455	0.951999	0.993189	0.909114	0.0234898	0.82902	0	0
AC105206.1	0.00815506	0.805491	0.924034	-0.0203763	0.117857	0.341055	0.0185683	0.134975	0.327155	-0.0275351	0.66888	0.849456	0.272075	0.0107931	11.6279	12.8409	0.516753	0.816283	0.432941	0.154788	0.152279	0	0
AC105402.3	0.0239504	0.561257	0.804403	-0.0705202	0.273338	0.534262	-0.0844605	0.121135	0.306662	0.0750152	0.023848	0.195274	0.38266	0.000254342	10.2326	14.2045	0.0593556	1.60276	0.186459	-0.14714	0.173832	0	0
AC105761.1	-0.00968489	0.615827	0.833011	-0.0131834	0.55898	0.768804	0.0434797	0.0749963	0.22563	-0.0093235	0.686076	0.858613	0.487656	1.66263e-06	10.6977	13.75	0.109453	5.14394	0.0108836	-0.236422	0.0274778	0	0
AC107021.1	0.080166	0.0750473	0.315266	-0.0673318	0.315266	0.573952	-0.0292142	0.533844	0.735268	-0.143927	0.0106243	0.136051	0.182812	0.0901117	12.6047	11.8864	0.653913	1.53119	0.479611	-0.0616428	0.570585	0	0
AC108448.2	-0.0884437	0.119343	0.397963	0.0154735	0.718732	0.867835	0.040859	0.319039	0.550468	0.193238	0.0526388	0.279047	-0.0293312	0.787403	12.7442	11.75	0.587027	1.09953	0.693086	-0.0640719	0.555469	0	0
FLYWCH2	-0.17062	0.0224499	0.165877	0.224931	0.0408113	0.194352	0.203012	0.015684	0.0778761	0.0958422	0.280024	0.588004	0.799709	1.57375e-20	11.1628	13.2955	0.278318	1.27401	0.0494028	-0.185791	0.0849041	1	0
AC108868.3	-0.0822836	0.0265463	0.181266	0.0447649	0.502	0.72772	0.100986	0.00821648	0.0494948	0.0902115	0.018447	0.174132	0.530964	1.21971e-07	12.0698	12.4091	0.934175	1.09022	0.719346	-0.0682573	0.529882	0	0
AC109135.1	0.20211	0.0313004	0.19881	-0.107075	0.344008	0.59856	-0.275306	0.00264434	0.0220704	-0.194703	0.157169	0.4604	0.275368	0.00983934	13.093	11.4091	0.430975	0.868556	0.33794	0.123353	0.255009	0	0
AC109631.1	-0.112559	0.0115944	0.114051	0.162177	0.00248381	0.0430517	-0.0377804	0.278119	0.507056	0.235784	0.000597441	0.0376087	0.360366	0.000606654	14.4884	10.0455	0.0326493	0.654046	0.138594	0.193378	0.0727168	0	0
AC109829.1	0.0241866	0.625465	0.838875	0.045612	0.462666	0.698324	-0.0337832	0.636845	0.804437	-0.0657568	0.13607	0.431433	0.339281	0.00130558	11.7209	12.75	0.700133	0.977949	0.943228	-0.00479613	0.964834	0	0
AC109925.1	-0.103116	0.450888	0.735106	0.30313	0.0115627	0.0980376	-0.0918639	0.461882	0.67831	0.162277	0.46475	0.729463	0.453358	1.03558e-05	13.7442	10.7727	0.131563	0.927936	0.468052	0.0670925	0.536943	0	0
AC110299.5	0.00990375	0.835289	0.936504	-0.0794205	0.0515684	0.220093	-0.0500658	0.030391	0.123928	0.0844263	0.33022	0.629681	-0.00382647	0.97194	11.5116	12.9545	0.636492	1.12848	0.71437	-0.0571018	0.59935	0	0
AC110619.2	-0.0864972	0.283322	0.599874	0.121994	0.153447	0.394472	0.0133402	0.845563	0.925922	0.138038	0.287483	0.594727	0.228983	0.032896	11.4419	13.0227	0.456539	0.973407	0.865414	0.00876468	0.935783	0	0
AC110771.1	0.0235707	0.619916	0.835174	0.0294054	0.669977	0.840968	-0.0474448	0.320488	0.551746	-0.0374613	0.549133	0.783303	0.413519	6.8629e-05	11.907	12.5682	0.877385	1.54137	0.198954	-0.123681	0.253734	0	0
AC110781.3	0.037108	0.0249793	0.176108	-0.0363044	0.126926	0.355608	-0.0422625	0.0020377	0.0181575	-0.0322172	0.182566	0.489158	0.285881	0.00726989	11.5116	12.9545	0.586124	0.808568	0.854774	-0.00677561	0.950336	0	0
AC110926.4	0.0140142	0.739256	0.896568	0.103799	0.12332	0.349629	-0.0684049	0.133564	0.32524	-0.0435245	0.353952	0.648173	0.687793	1.85342e-13	10.814	13.6364	0.223121	1.25822	0.351065	-0.0759348	0.484528	0	0
AC111200.2	0.0772612	0.283693	0.600057	-0.0338897	0.576363	0.780017	-0.0557167	0.355872	0.583546	-0.132374	0.27606	0.584668	0.594741	1.24712e-09	13	11.5	0.549018	1.00403	0.982143	0.00648188	0.952486	0	0
AC112198.1	0.00859653	0.455766	0.737705	-0.0119894	0.047513	0.209559	-0.00352136	0.428073	0.650823	-0.0114819	0.605101	0.816785	-0.449021	1.28724e-05	12.3256	12.1591	0.987435	0.899757	0.935692	-0.00300862	0.977936	0	0
AC112218.1	-0.00481788	0.961513	0.986966	0.0285719	0.818986	0.920306	-0.0436592	0.674327	0.826033	0.0387985	0.78084	0.905135	-0.0288512	0.790802	12.6512	11.8409	0.68379	1.16173	0.363909	-0.122783	0.257227	0	0
AC112229.1	-0.0128577	0.372278	0.677425	0.00463118	0.47076	0.704119	0.0117893	0.262598	0.490885	0.0200986	0.443674	0.714571	0.333103	0.00161827	11.4651	13	0.421284	1.46053	0.54216	-0.0666786	0.539464	0	0
AC112229.4	0.0544884	0.374582	0.679002	0.00963596	0.898269	0.954967	0.00754002	0.923665	0.965185	-0.168095	0.0163078	0.165223	0.4445	1.60985e-05	10.186	14.25	0.0444416	1.54192	0.0168804	-0.240081	0.0251034	0	0
AC112693.2	0.0341056	0.577616	0.813059	0.141171	0.0662146	0.251942	-0.0925857	0.0916054	0.257726	-0.101896	0.261566	0.570857	0.527062	1.5669e-07	13.2326	11.2727	0.409913	0.967614	0.867541	0.0248909	0.81899	0	0
AC113612.1	-0.0346836	0.757219	0.904751	0.1088	0.365427	0.617332	-0.187891	0.128564	0.317674	0.216628	0.168946	0.473601	0.414208	6.65533e-05	13	11.5	0.472723	1.06109	0.624957	-0.045932	0.672695	0	0
AC113612.2	0.131115	0.335505	0.646591	-0.170743	0.366843	0.618412	-0.330824	0.0247225	0.107694	0.11088	0.520648	0.764245	0.310366	0.00343746	11.9302	12.5455	0.862893	0.966134	0.746057	0.0357134	0.74261	0	0
AC114546.1	-0.0726892	0.376519	0.680182	0.16365	0.323722	0.581217	0.134933	0.0847015	0.244424	-0.0610574	0.394016	0.679924	0.821328	1.98583e-22	12.4419	12.0455	0.697247	0.959101	0.658548	0.0216227	0.842428	0	0
AC114812.9	0.0695232	0.25705	0.573819	-0.0721826	0.0529254	0.222639	-0.11153	0.00958747	0.0550596	-0.022833	0.836736	0.933143	-0.0572254	0.598559	11.2791	13.1818	0.340032	1.24483	0.240484	-0.143046	0.186251	0	0
AC115115.4	-0.152004	0.271928	0.588378	-0.233709	0.0741739	0.267667	0.0482644	0.674297	0.826033	0.54861	0.0146604	0.157357	0.10492	0.333472	13.7674	10.75	0.0795892	0.850496	0.100234	0.194958	0.0703649	0	0
AC115617.2	0.124542	0.0209634	0.159982	-0.147089	0.00909511	0.0858872	-0.156194	5.97324e-05	0.00126629	-0.0741195	0.414427	0.693564	0.353335	0.000787945	12.907	11.5909	0.496449	0.838513	0.400872	0.138782	0.199854	0	0
AC115618.1	0.00482392	0.91209	0.967075	0.0884696	0.115782	0.338336	-0.0593708	0.127289	0.315723	-0.0159756	0.80478	0.917777	0.50695	5.42798e-07	10.7674	13.6818	0.139514	1.16238	0.54987	-0.0424276	0.696396	0	0
AC115618.2	0.00482392	0.91209	0.967075	0.0884696	0.115782	0.338336	-0.0593708	0.127289	0.315723	-0.0159756	0.80478	0.917777	0.50695	5.42798e-07	10.7674	13.6818	0.139514	1.16238	0.54987	-0.0424276	0.696396	0	0
AC116050.1	-0.0389922	0.189068	0.496726	0.0928424	0.0613068	0.241562	-0.0155928	0.642805	0.807643	0.0571453	0.0549764	0.284624	0.566866	1.04182e-08	10.9302	13.5227	0.225384	1.43696	0.343755	-0.0990699	0.361271	0	0
AC116407.2	0.0297737	0.771702	0.910466	0.0422199	0.711895	0.864947	-0.324014	0.00221169	0.0193408	0.230035	0.11445	0.398802	0.431404	3.02337e-05	12.3023	12.1818	0.882318	1.0739	0.623728	-0.0626003	0.564604	0	0
AC117395.1	-0.203007	0.0511707	0.259969	0.172453	0.0616906	0.242395	0.144807	0.197135	0.412252	0.287631	0.0670275	0.310208	0.428651	3.44027e-05	14.1395	10.3864	0.0687413	0.952453	0.673919	0.0443348	0.683459	0	0
AC117834.1	0.263822	0.00190646	0.0369173	-0.477032	0.00430721	0.0582674	-0.146032	0.0656694	0.207787	-0.231022	0.00383228	0.0840635	0.630105	6.19078e-11	11.9767	12.5	0.885663	0.856992	0.359464	0.0649383	0.550124	0	0
AC118758.8	-0.0692194	0.45776	0.739063	-0.0830403	0.475757	0.707443	0.0608137	0.620452	0.794718	0.191134	0.0594458	0.294503	0.39728	0.00013894	12.4884	12	0.718123	1.1339	0.339127	-0.116451	0.282764	0	0
AC119673.1	-0.153567	0.178711	0.483717	0.175147	0.424686	0.667897	0.251396	0.0508783	0.174874	0.0334138	0.698345	0.865326	0.826523	6.35764e-23	13.0233	11.4773	0.387031	0.935608	0.351531	0.0774146	0.47603	0	0
AC122129.1	0.00648278	0.93063	0.975604	0.0835204	0.461382	0.697263	0.00554155	0.938	0.972006	-0.0860594	0.377737	0.668544	0.555562	2.33271e-08	12.093	12.3864	0.851173	0.996309	0.983304	0.00773529	0.943312	0	0
AC123768.1	0.0373935	0.585275	0.817566	-0.10817	0.205499	0.460348	-0.0522933	0.321871	0.553107	0.030979	0.77492	0.902511	0.209371	0.0516229	10.8372	13.6136	0.18216	1.09629	0.590706	-0.0901224	0.406461	0	0
AC123768.3	0.0726667	0.218438	0.531432	-0.114679	0.0954179	0.306293	-0.0508138	0.572172	0.762292	-0.0647587	0.175353	0.480011	0.483853	2.0567e-06	11.6744	12.7955	0.634771	1.22362	0.400944	-0.0717248	0.509139	0	0
AC124309.1	-0.0401235	0.518544	0.77954	0.145909	0.0554429	0.228529	0.0333603	0.540079	0.739965	-0.0311628	0.741798	0.886944	0.30548	0.00401186	12.093	12.3864	0.976143	0.892675	0.611063	0.0555665	0.609219	0	0
AC124890.1	0.0974261	0.273876	0.590215	-0.101087	0.174748	0.421086	-0.119901	0.0795855	0.234219	-0.0707846	0.64522	0.839103	0.591692	1.58868e-09	12.8372	11.6591	0.484572	0.846266	0.172106	0.23255	0.0301955	0	0
AC124914.3	-0.0108826	0.832354	0.935473	0.045665	0.506629	0.731136	0.0322926	0.523368	0.726904	-0.037715	0.599306	0.813431	0.43848	2.15773e-05	10.9302	13.5227	0.215925	1.308	0.334813	-0.0936351	0.388338	0	0
AC125232.1	0.0816143	0.395657	0.695201	-0.0304958	0.759636	0.889516	-0.131469	0.186805	0.398928	-0.0664696	0.642739	0.837652	0.464059	5.97664e-06	13.9302	10.5909	0.112543	0.978888	0.872547	0.0338615	0.755527	0	0
AC125634.1	0.0619561	0.117487	0.394593	0.0195173	0.524581	0.742952	-0.0298181	0.387905	0.614455	-0.156615	0.017215	0.169351	0.377388	0.00031416	11.4651	13	0.534559	1.22493	0.59516	-0.0592395	0.585728	0	0
AC126614.1	0.0839017	0.3825	0.684749	0.0854999	0.243237	0.502793	-0.178426	0.0439936	0.158491	-0.108964	0.491836	0.745338	0.539628	6.91441e-08	13.0698	11.4318	0.393478	0.933917	0.52747	0.090611	0.40391	0	0
AC127032.2	-0.0755316	0.486555	0.759745	0.011951	0.910576	0.961183	0.131308	0.0814038	0.237876	0.0633295	0.734516	0.88398	0.186024	0.0845071	10.5581	13.8864	0.133995	1.13944	0.290097	-0.145326	0.179256	0	0
AC127032.4	0.174039	0.0274768	0.184481	-0.293718	0.0113694	0.0972355	-0.087039	0.146378	0.343811	-0.177858	0.12695	0.419962	0.497381	9.5385e-07	12.0233	12.4545	0.976449	1.07389	0.662738	-0.0725543	0.50424	0	0
AC127032.5	0.144636	0.268772	0.585561	0.32471	0.0109002	0.0948505	-0.315107	0.0123821	0.0660141	-0.311392	0.120484	0.407894	0.259892	0.0150579	12.7442	11.75	0.712058	0.954607	0.654996	0.0727725	0.502955	0	0
AC127496.1	0.00324847	0.956516	0.985388	0.0765516	0.268825	0.529732	-0.0552557	0.17751	0.386224	-0.00709236	0.942716	0.978058	0.104151	0.337047	12.8605	11.6364	0.66189	1.21785	0.368453	-0.11565	0.28611	0	0
AC128709.1	-0.00816233	0.883693	0.956469	0.0603429	0.401874	0.648549	-0.0586927	0.125332	0.312784	0.040616	0.649999	0.840914	0.308767	0.00361669	13.0233	11.4773	0.307413	0.775753	0.390267	0.0795183	0.464089	0	0
AC129492.6	-0.0187864	0.206982	0.519491	0.036422	0.0389678	0.188944	0.0221144	0.337357	0.567721	0.00215938	0.841668	0.935284	0.313963	0.00306283	13.4651	11.0455	0.209585	1.71122	0.601632	-0.0336054	0.757318	0	0
AC129778.2	-0.299699	0.0772651	0.320818	0.301595	0.230103	0.488141	-0.0312264	0.868937	0.93817	0.650568	0.000983636	0.045525	0.210206	0.0506771	12.9302	11.5682	0.50849	0.954753	0.658603	0.0505253	0.642111	0	0
AC131097.4	0.0315957	0.744171	0.899249	0.0265373	0.851521	0.935223	-0.0401045	0.712093	0.849946	-0.0656688	0.571259	0.796609	0.389971	0.000188636	12.2558	12.2273	0.960343	1.18528	0.264264	-0.105557	0.330529	0	0
AC131568.1	-0.0918377	0.520682	0.780841	0.414688	0.00543924	0.0658875	-0.143217	0.251192	0.478511	0.102523	0.651426	0.841619	0.364733	0.000514184	12.3256	12.1591	0.964608	0.959216	0.690545	0.0417416	0.701071	0	0
AC131571.1	-0.146868	0.211986	0.524531	0.130881	0.300281	0.559187	-0.141033	0.093543	0.260718	0.465206	0.0163167	0.165223	0.737659	3.66703e-16	12.2791	12.2045	0.998883	1.04277	0.693323	-0.0306251	0.778261	0	0
AC131571.2	0.0220035	0.602509	0.826614	0.0300023	0.663973	0.838162	-0.0435618	0.286437	0.515803	-0.0376392	0.4681	0.731513	0.741389	2.17518e-16	11.6047	12.8636	0.546297	1.07425	0.781203	-0.0220497	0.839357	0	0
AC131971.1	0.0957389	0.0122067	0.117194	-0.0759097	0.246202	0.505902	-0.0652402	0.104033	0.279118	-0.142917	0.000523703	0.0352555	0.666208	1.89452e-12	11	13.4545	0.251247	1.1412	0.678595	-0.0359606	0.740891	0	0
AC132008.1	-0.0476024	0.65542	0.855352	0.242734	0.0989824	0.312366	-0.146374	0.13232	0.323458	0.109318	0.468969	0.731913	0.418388	5.51516e-05	11.7442	12.7273	0.799762	1.1281	0.375791	-0.119113	0.271829	0	0
AC132186.1	0.0777377	0.052568	0.263823	-0.0107332	0.621534	0.809561	-0.0614667	0.113283	0.294421	-0.144772	0.0299514	0.215448	0.435391	2.5023e-05	13.2093	11.2955	0.352612	1.14589	0.649869	-0.0520141	0.632321	0	0
AC132192.1	0.0145479	0.91612	0.968759	0.0988808	0.563769	0.772027	0.147256	0.226603	0.449128	-0.270947	0.192906	0.501132	0.186267	0.0840954	11.0465	13.4091	0.263618	1.23258	0.0799637	-0.201271	0.0615727	0	0
AC132872.1	-0.0467065	0.204678	0.516229	-0.0431717	0.42637	0.669363	0.035826	0.324455	0.55537	0.124973	0.0086185	0.122734	0.609312	3.78441e-10	12	12.4773	0.850761	1.1739	0.572489	-0.0646635	0.551816	0	0
AC132872.2	0.0547148	0.212927	0.525662	0.0217693	0.637977	0.820737	-0.0813915	0.0120487	0.0647352	-0.0830632	0.257276	0.567249	0.497402	9.52693e-07	11.0698	13.3864	0.251824	1.54328	0.156983	-0.151196	0.162138	0	0
AC135048.1	-0.113721	0.0934575	0.352167	0.0552757	0.367416	0.619184	0.0910445	0.239894	0.465545	0.181222	0.064525	0.304611	0.485628	1.86297e-06	12.2791	12.2045	0.775198	0.94006	0.71394	0.0237299	0.827299	0	0
AC135178.1	-0.0284927	0.730997	0.892381	0.0192318	0.833383	0.926485	-0.0577405	0.537671	0.738316	0.12716	0.265549	0.57498	0.420939	4.91174e-05	13.6512	10.8636	0.139116	0.782089	0.21196	0.111034	0.305906	0	0
AC135776.1	0.121077	0.405665	0.702675	-0.37416	0.0599696	0.238547	-0.117957	0.50854	0.716432	0.063374	0.700623	0.866598	0.236828	0.0272059	12.1163	12.3636	0.930513	0.973054	0.787385	0.0293727	0.787109	0	0
AC135983.2	0.0422194	0.0806439	0.326631	-0.00976263	0.776961	0.898457	-0.0303605	0.16347	0.367864	-0.0789242	0.0200575	0.180601	0.63485	4.01821e-11	11.1628	13.2955	0.344312	1.57074	0.355358	-0.0769049	0.478948	0	0
AC136289.1	-0.0268664	0.751446	0.901777	0.0867302	0.468692	0.702626	-0.0790646	0.281878	0.51083	0.0952165	0.436118	0.708756	0.347277	0.00098235	13.2326	11.2727	0.286708	0.893518	0.44953	0.0769576	0.478646	0	0
AC137056.1	0.0362336	0.130469	0.414278	-0.0242375	0.0492268	0.213911	-0.0195341	0.0523372	0.178064	-0.0629108	0.170623	0.47564	-0.348132	0.000952497	11.3256	13.1364	0.32979	3.4761	0.178554	-0.192612	0.0738792	0	0
AC137932.1	0.000262576	0.995969	0.998191	0.0604262	0.379577	0.629988	-0.0740587	0.125588	0.313311	0.0332675	0.656302	0.843932	0.282284	0.00807319	12.907	11.5909	0.412926	0.859029	0.564508	0.0729258	0.502053	0	0
AC138393.1	-0.0839195	0.640512	0.847505	-0.167813	0.540648	0.754217	0.459886	0.00686834	0.0435481	-0.129534	0.578858	0.801383	0.367117	0.000469322	12.9302	11.5682	0.566493	0.907471	0.234681	0.123949	0.252701	0	0
AC138517.4	0.0291834	0.271061	0.587907	-0.0137569	0.298843	0.557959	-0.0179309	0.0472123	0.166161	-0.0526073	0.305906	0.610335	-0.254183	0.0175141	11.6047	12.8636	0.656958	1.82259	0.437444	-0.0924114	0.394596	0	0
AC138655.1	0.018026	0.684644	0.870009	0.104246	0.0148646	0.112997	-0.0456456	0.149351	0.348204	-0.0793422	0.292383	0.599421	0.0603497	0.57871	11.1628	13.2955	0.306148	1.05848	0.862761	0.000773321	0.994328	0	0
AC138688.1	0.0500892	0.558293	0.80251	-0.0349844	0.729923	0.874385	-0.0145972	0.885919	0.945709	-0.0990779	0.368981	0.659992	0.656777	4.93085e-12	11.4884	12.9773	0.440498	1.00781	0.950489	0.0114398	0.916246	0	0
AC138688.2	-0.0834209	0.431722	0.720334	0.24216	0.0522694	0.221572	0.02865	0.827607	0.915907	0.0239509	0.854552	0.939938	0.448915	1.29407e-05	11.6977	12.7727	0.65978	1.15361	0.194579	-0.169506	0.116518	0	0
AC138688.3	-0.157343	0.122355	0.402379	0.326107	0.0267122	0.153999	0.122439	0.12629	0.3142	0.0692869	0.644332	0.838608	0.767881	4.04333e-18	12.5581	11.9318	0.883734	1.01175	0.89602	-0.00123799	0.99092	0	0
AC138688.4	-0.0709998	0.405449	0.702675	0.0648139	0.448423	0.687052	0.216675	0.0109651	0.0605024	-0.0794836	0.539443	0.776495	0.717304	5.46678e-15	12.907	11.5909	0.633661	0.923529	0.378812	0.165933	0.124539	0	0
AC138688.6	0.177311	0.133163	0.418163	0.127568	0.410325	0.65583	-0.28231	0.0116523	0.0632809	-0.291739	0.0821289	0.339503	0.375603	0.000337179	13.093	11.4091	0.399728	1.03169	0.817285	-0.0199622	0.85439	0	0
AC138744.2	-0.00513552	0.958823	0.985795	-0.0876486	0.592215	0.790172	-0.0084726	0.929172	0.967782	0.0884614	0.469199	0.732111	0.158158	0.143442	11.814	12.6591	0.587994	1.03492	0.863546	-0.0164298	0.879943	0	0
AC138783.11	0.0476559	0.578564	0.813399	-0.0724902	0.57719	0.780109	-0.00457604	0.965696	0.982999	-0.0750898	0.389724	0.677021	0.240456	0.0248702	11.9302	12.5455	0.967166	0.931937	0.726663	0.0100606	0.926314	0	0
AC138783.12	-0.23562	0.0612197	0.284408	0.23049	0.0527046	0.222495	0.214495	0.0536904	0.180965	0.261915	0.202103	0.511871	0.618953	1.66204e-10	12.6744	11.8182	0.664869	1.06463	0.440215	-0.0979111	0.366943	0	0
AC138827.2	0.150961	0.126412	0.407734	-0.140152	0.308635	0.567557	-0.227868	0.00841481	0.0503068	-0.0771124	0.58981	0.808043	0.66307	2.61432e-12	11.7209	12.75	0.445483	1.03208	0.766583	-0.016242	0.881306	0	0
AC138951.1	0.00690932	0.933271	0.97663	-0.017027	0.832116	0.926178	0.0475543	0.566699	0.758672	-0.05738	0.650961	0.8415	0.802537	9.1625e-21	11.1163	13.3409	0.230609	1.03024	0.784022	-0.0116214	0.914922	0	0
AC139099.3	0.0501292	0.456137	0.737851	-0.0266715	0.749996	0.885584	-0.155256	0.0101543	0.0572533	0.044376	0.65915	0.845103	0.665931	1.94961e-12	13.814	10.7045	0.108487	0.804689	0.0838478	0.246382	0.0214233	0	0
AC139100.2	-0.145011	0.134335	0.419736	0.229014	0.030217	0.164782	0.0706317	0.467075	0.682947	0.161863	0.263495	0.573223	0.382892	0.000251974	11.6279	12.8409	0.562883	1.19954	0.261795	-0.124807	0.249405	0	0
AC139426.2	0.0317188	0.606577	0.828515	-0.141155	0.109109	0.328151	-0.101208	0.083396	0.241821	0.123448	0.136772	0.432629	0.470976	4.14801e-06	11.5349	12.9318	0.504475	1.05686	0.824083	-0.023933	0.825844	0	0
AC139677.10	0.0855974	0.365167	0.671431	-0.162402	0.170063	0.41534	-0.0431045	0.633356	0.80258	-0.0738479	0.593095	0.80952	0.591657	1.59306e-09	12.1395	12.3409	0.814483	0.913275	0.35295	0.153837	0.154844	0	0
AC139677.11	0.00854003	0.850274	0.942246	0.0319329	0.466125	0.700558	-0.0844787	0.0102804	0.057685	0.0422696	0.582003	0.803403	0.842263	1.57818e-24	11.907	12.5682	0.674414	0.824391	0.163876	0.246812	0.0211895	0	0
AC139677.3	-0.0899082	0.540474	0.793833	-0.155271	0.389306	0.637756	0.252472	0.0317295	0.127386	0.0987635	0.66805	0.849131	0.828317	4.25165e-23	12.0233	12.4545	0.931916	0.989019	0.846216	0.0150336	0.890079	0	0
AC139677.7	0.0694744	0.478991	0.754075	-0.27567	0.00256472	0.0437122	-0.0743558	0.570324	0.761106	0.0887056	0.458453	0.725465	0.291177	0.00621552	13.3023	11.2045	0.246934	0.906763	0.594258	0.026863	0.804922	0	0
AC140061.11	-0.437527	0.0315409	0.199688	0.744537	0.00085415	0.0233839	0.314692	0.118004	0.301433	0.340505	0.264113	0.573815	0.33899	0.00131896	12.1628	12.3182	0.819608	1.01123	0.876173	-0.0128787	0.905757	0	0
AC140061.12	-0.0565317	0.554801	0.800534	-0.00796901	0.875133	0.944918	-0.0573085	0.207611	0.425424	0.225572	0.213095	0.523535	-0.0127626	0.906603	13	11.5333	0.386738	0.832258	0.188258	0.184744	0.0867071	0	0
AC140061.9	0.200351	0.385493	0.687233	-0.0149755	0.959458	0.981393	-0.300667	0.138336	0.33167	-0.231099	0.506087	0.755094	0.109399	0.313128	11.9302	12.5455	0.730679	1.02227	0.700471	-0.0509173	0.639528	0	0
AC140481.2	0.0171768	0.823296	0.931989	0.181483	0.0328076	0.171923	-0.0142315	0.760578	0.87814	-0.167705	0.198607	0.507473	0.578973	4.24618e-09	10.5116	13.9318	0.0826042	1.13691	0.436072	-0.0783399	0.470758	0	0
AC141586.5	0.0993931	0.220719	0.534318	-0.0189793	0.760721	0.890029	-0.093234	0.239703	0.465386	-0.165611	0.207142	0.518518	0.145301	0.179332	14.0465	10.4773	0.0995139	1.0117	0.955179	0.0101206	0.925875	0	0
AC144530.1	0.0926816	0.086489	0.338994	-0.0359265	0.527016	0.744786	-0.169914	0.00846151	0.0505033	-0.0525754	0.46668	0.730942	0.383275	0.000248098	12.2093	12.2727	0.914517	0.93641	0.860857	0.000884666	0.993511	0	0
AC144568.2	-0.00925573	0.882523	0.955925	-0.0409028	0.719984	0.868446	0.0465644	0.344495	0.573803	0.0067544	0.930364	0.972867	0.44794	1.35837e-05	10.4651	13.9773	0.0867993	1.12853	0.572162	-0.0721306	0.506739	0	0
AC144568.4	0.0342355	0.836129	0.937066	-0.0807797	0.748844	0.884859	-0.117892	0.507085	0.715389	0.0893515	0.654467	0.843297	0.355989	0.000714398	10.9767	13.4773	0.314135	1.16083	0.144029	-0.173606	0.107811	0	0
AC145212.1	-0.00382397	0.953173	0.984105	-0.121196	0.0408064	0.194352	0.107042	0.2121	0.431004	-0.0132966	0.870369	0.947781	0.768742	3.52082e-18	12	12.4773	0.758347	0.978959	0.870529	0.0367289	0.735556	1	0
AC145676.2	-0.0369835	0.475253	0.752018	-0.0377886	0.640055	0.822179	0.0379777	0.445166	0.664979	0.0914013	0.168594	0.473484	0.34321	0.00113632	12.1628	12.3182	0.956844	1.083	0.788038	-0.0244991	0.821792	0	0
AC159540.14	0.132114	0.133565	0.418976	-0.0656749	0.500184	0.725872	-0.134273	0.00269614	0.0224014	-0.179108	0.245682	0.556367	0.40428	0.000102969	11.5814	12.8864	0.370371	1.03437	0.824054	-0.00523342	0.96163	0	0
AC174470.1	-0.0144648	0.847488	0.94119	0.123582	0.0452021	0.205269	-0.0108268	0.866928	0.937497	-0.0395699	0.753641	0.891993	0.394919	0.000153484	11.5581	12.9091	0.571543	1.05317	0.750088	-0.0478776	0.659672	0	0
AC187652.1	0.060833	0.61925	0.834907	-0.159025	0.282606	0.542841	-0.0992016	0.509725	0.716959	0.0528629	0.725406	0.879397	0.31969	0.00254135	12.3256	12.1591	0.808685	1.07678	0.508375	-0.0500597	0.645185	1	0
AC211429.1	0.015988	0.866244	0.948456	-0.0667084	0.372577	0.623673	-0.112377	0.415199	0.638862	0.12425	0.245026	0.555466	0.603087	6.34544e-10	11.9535	12.5227	0.667156	1.04025	0.74864	-0.0166157	0.878595	0	0
AC211476.1	-0.0450169	0.677858	0.866803	0.0218736	0.866286	0.941091	-0.0675173	0.483697	0.69672	0.181982	0.271381	0.580873	-0.00371188	0.97278	11.0465	13.4091	0.298513	1.10211	0.460301	-0.106765	0.32499	0	0
AC211486.1	-0.0450169	0.677858	0.866803	0.0218736	0.866286	0.941091	-0.0675173	0.483697	0.69672	0.181982	0.271381	0.580873	-0.00371188	0.97278	11.0465	13.4091	0.298513	1.10211	0.460301	-0.106765	0.32499	0	0
AC217770.1	-0.197928	0.125134	0.406606	0.204044	0.23097	0.488436	0.268965	0.0436759	0.157664	0.117772	0.504474	0.754044	0.500158	8.1131e-07	12.4884	12	0.753783	0.907432	0.385049	0.0819301	0.450603	0	0
AC217770.2	-0.0343909	0.888875	0.958503	-0.391251	0.118934	0.342621	-0.472681	0.0973715	0.267799	0.889976	0.00677248	0.109517	0.447726	1.37287e-05	14.3953	10.1364	0.0208809	0.899106	0.0572509	0.168821	0.118023	0	0
AC217772.1	-0.00232765	0.97162	0.989799	-0.0399578	0.48987	0.718724	-0.0557134	0.430131	0.652842	0.0954864	0.331448	0.630512	0.77577	1.11283e-18	11.3721	13.0909	0.309859	0.929519	0.491355	0.124099	0.252122	0	0
AC217775.1	0.177276	0.119118	0.397585	-0.355783	0.0322177	0.170287	-0.29552	0.00270087	0.0224289	0.0810365	0.610205	0.820517	0.0603014	0.579015	12.4419	12.0455	0.981931	0.77137	0.0986092	0.274841	0.00998677	0	0
AC217778.1	0.0962447	0.213944	0.526943	-0.145913	0.0192294	0.128846	-0.246193	0.011087	0.061034	0.100229	0.335965	0.634329	0.513417	3.67198e-07	13	11.5	0.427167	0.678864	0.0400552	0.195004	0.0702985	0	0
AC217778.2	0.195758	0.100158	0.365736	-0.176024	0.152752	0.393864	-0.277869	0.00180455	0.0165964	-0.122991	0.537681	0.775674	0.332068	0.00167683	11.8605	12.6136	0.751772	0.912365	0.42502	0.0901793	0.406163	0	0
AC217779.1	-0.180678	0.263237	0.580163	0.540043	0.00060885	0.0196913	0.0456601	0.780883	0.890288	0.0577821	0.813401	0.92227	0.321862	0.00236545	11.9767	12.5	0.813074	1.00929	0.910597	-0.00913072	0.933108	0	0
AC217779.2	0.159436	0.0999147	0.36522	-0.17119	0.0220782	0.139655	-0.153352	0.239562	0.465237	-0.157193	0.206982	0.518238	0.839239	3.30983e-24	10.8605	13.5909	0.131134	0.939688	0.419151	0.128239	0.236521	0	0
AC225613.1	-0.210811	0.0452557	0.243059	0.255829	0.0328399	0.172009	0.122973	0.0832381	0.241608	0.270917	0.124273	0.415035	0.869609	8.75795e-28	11.3721	13.0909	0.405299	1.02095	0.760147	-0.0304679	0.77937	0	0
AC225613.6	0.110384	0.426075	0.716576	-0.137643	0.484638	0.714165	-0.183249	0.0751888	0.226019	-0.0125926	0.952312	0.9818	0.695682	7.53264e-14	12.1163	12.3636	0.960634	1.05085	0.478073	-0.0933607	0.389736	0	0
AC225613.7	0.123491	0.269687	0.586593	0.0382995	0.816531	0.918929	-0.494289	6.13083e-05	0.00129205	0.151191	0.236227	0.546153	0.56067	1.62661e-08	10.814	13.6364	0.1608	1.26242	0.0349024	-0.233942	0.0291932	0	0
AC226119.4	0.0531587	0.211948	0.524526	0.0903727	0.0252071	0.149124	-0.0365314	0.386871	0.613458	-0.17735	0.00583049	0.101062	0.585954	2.48847e-09	10.0465	14.3864	0.0381338	5.30556	3.43802e-05	-0.276247	0.00959765	0	0
AC226150.4	-0.020156	0.75127	0.901746	0.100022	0.303374	0.562263	-0.0925874	0.240128	0.465746	0.080918	0.197406	0.50632	0.593765	1.34794e-09	12.6047	11.8864	0.534513	0.953856	0.792816	-0.00327021	0.976018	0	0
AC231657.1	0.0343479	0.295589	0.611774	-0.0917917	0.053502	0.223793	-0.0418157	0.286098	0.515523	0.0162213	0.656936	0.844317	0.553748	2.64749e-08	12	12.4773	0.656025	1.07961	0.867223	-0.00671277	0.950796	0	0
SPATC1L	-0.210213	0.00762291	0.0874944	0.346718	0.000430272	0.0162649	0.143692	0.105873	0.282483	0.179747	0.0809497	0.337329	0.798698	1.9056e-20	11.7674	12.7045	0.627331	1.25352	0.0482925	-0.205094	0.056698	1	0
AC233263.2	-0.0346836	0.757219	0.904751	0.1088	0.365427	0.617332	-0.187891	0.128564	0.317674	0.216628	0.168946	0.473601	0.414208	6.65533e-05	13	11.5	0.472723	1.06109	0.624957	-0.045932	0.672695	0	0
AC233294.1	-0.109917	0.0477656	0.250615	0.0671865	0.249248	0.509481	0.171086	0.0015622	0.0149158	0.0765044	0.36749	0.659324	0.657526	4.5758e-12	13.0465	11.4545	0.343865	1.05194	0.782534	-0.0452562	0.677242	0	0
AC239799.1	0.00376052	0.968752	0.988829	-0.137168	0.214956	0.471668	-0.0430252	0.656573	0.816352	0.137017	0.32769	0.627979	0.387718	0.000206993	12.8605	11.6364	0.67968	0.916219	0.53127	0.106368	0.326805	0	0
AC239802.1	0.082899	0.122409	0.402379	-0.0692626	0.23577	0.494257	0.00726717	0.832599	0.918481	-0.189	0.0374293	0.236619	0.357869	0.000666147	10.7209	13.7273	0.147577	1.18447	0.529111	-0.0642609	0.554301	0	0
AC239803.1	0.0760838	0.255001	0.5721	0.0182309	0.805289	0.91423	-0.12588	0.00388996	0.0291679	-0.0930499	0.410946	0.690429	0.173042	0.108979	13.7674	10.75	0.123267	0.790141	0.233635	0.161217	0.135762	0	0
AC239811.1	-0.075392	0.475069	0.752009	0.0267469	0.805604	0.914395	0.00310774	0.975989	0.987673	0.188431	0.244741	0.555231	0.540539	6.50757e-08	13.2093	11.2955	0.341599	0.988318	0.922884	0.0202209	0.852524	0	0
AC239811.2	-0.0274869	0.844487	0.9403	-0.0438388	0.765013	0.892398	-0.116396	0.44883	0.668282	0.233572	0.243491	0.553739	0.59754	9.96371e-10	12.2326	12.25	0.808182	1.01849	0.82394	0.00799221	0.941433	0	0
AC239860.1	-0.0399734	0.529686	0.786017	0.0569256	0.243716	0.503378	-0.0503257	0.469915	0.685462	0.123521	0.202071	0.511871	0.594117	1.31067e-09	12.8372	11.6591	0.657426	1.17713	0.431505	-0.0664389	0.540926	0	0
AC240565.2	0.0706441	0.36658	0.67267	-0.0551871	0.538145	0.7525	-0.103922	0.16303	0.367296	-0.0466878	0.693216	0.862206	0.508456	4.95933e-07	12.2791	12.2045	0.845173	1.00297	0.986735	-0.00645371	0.952692	0	0
AC241377.1	0.00704119	0.935609	0.977244	0.459453	0.00128075	0.0291975	-0.25524	0.0113297	0.0620517	-0.0889387	0.251641	0.561396	0.3837	0.000243862	11.5814	12.8864	0.573395	0.963038	0.827165	0.0196136	0.856906	0	0
AC241585.1	-0.0923451	0.166041	0.467152	0.107221	0.281708	0.542278	0.0846103	0.309027	0.539981	0.0895419	0.190758	0.498495	0.711702	1.10377e-14	11.4186	13.0455	0.37457	1.23821	0.166623	-0.145923	0.177458	0	0
AC241585.3	0.0513705	0.309691	0.624515	-0.0204147	0.672091	0.841977	-0.139815	0.0036142	0.0277021	0.0198131	0.802961	0.916629	0.535894	8.84792e-08	12.9767	11.5227	0.532541	0.994747	0.983493	0.0298057	0.784047	0	0
AC241929.1	0.174518	0.0359692	0.215464	-0.0901564	0.153546	0.394472	-0.242014	0.000622324	0.00743926	-0.165258	0.242322	0.552718	0.305346	0.0040287	12.6512	11.8409	0.650066	0.876132	0.424224	0.105817	0.329329	0	0
AC241952.1	-0.0207805	0.835539	0.936621	-0.185289	0.287291	0.547071	-0.0181632	0.845803	0.92596	0.215127	0.0635767	0.302758	0.461563	6.80563e-06	13.0698	11.4318	0.288075	0.891002	0.348282	0.0958673	0.377077	0	0
AC242426.1	0.0737939	0.194454	0.503875	-0.165696	0.018656	0.126529	-0.121857	0.0232556	0.1031	0.0455556	0.582803	0.803807	-0.136099	0.208774	12.6512	11.8409	0.686748	1.03231	0.934378	-0.0198166	0.85544	0	0
AC242842.1	0.19107	0.000715947	0.0194867	-0.250292	0.000514608	0.0179694	-0.25016	0.00204483	0.0182135	-0.0842304	0.0858184	0.346876	0.218201	0.0423222	13.6744	10.8409	0.122734	0.37202	0.0518384	0.186833	0.0831402	0	0
AC242842.2	-0.194869	0.0523232	0.263147	-0.0644775	0.607875	0.800356	0.200962	0.0733423	0.22265	0.380801	0.00355048	0.0820338	0.386625	0.000216478	13.2791	11.2273	0.421814	0.864293	0.323582	0.129901	0.23045	0	0
AC242988.1	-0.137057	0.224874	0.539331	0.0531633	0.766314	0.893171	0.194157	0.0441927	0.158995	0.138519	0.36538	0.657714	0.443529	1.68841e-05	11.6512	12.8182	0.599291	0.98434	0.903485	0.00993238	0.92725	0	0
AC243428.1	0.207954	0.0453048	0.243059	-0.151166	0.204784	0.459582	-0.354225	0.00597443	0.0396848	-0.0943806	0.464033	0.728886	0.233215	0.0297131	12.6512	11.8409	0.571316	0.87507	0.432051	0.0782556	0.471237	0	0
AC243547.1	-0.159361	0.085792	0.337371	0.201704	0.0376815	0.185485	-0.0309991	0.794413	0.897571	0.330586	0.00361461	0.0826612	0.542229	5.81285e-08	13.907	10.6136	0.120487	0.938333	0.590326	0.0725406	0.50432	0	0
AC243756.1	0.079191	0.291749	0.607407	-0.0616492	0.406623	0.652688	-8.35149e-05	0.99893	0.999507	-0.176417	0.152687	0.454274	0.154576	0.152849	10.5581	13.8864	0.124615	1.12573	0.565728	-0.0591707	0.586165	0	0
AC243756.2	0.106309	0.41098	0.706842	-0.0459762	0.807584	0.914828	-0.240312	0.138671	0.332251	-0.00842421	0.9498	0.98087	0.378772	0.000297312	11.6977	12.7727	0.481051	1.01202	0.914599	0.0181673	0.867357	0	0
AC243772.2	0.0423499	0.498226	0.766229	-0.104635	0.163847	0.407829	-0.132	0.0046342	0.0330739	0.0992964	0.319887	0.621743	0.24571	0.0217924	13.7674	10.75	0.124417	0.657736	0.116885	0.166444	0.123365	0	0
AC243960.1	0.0962826	0.119218	0.397747	-0.140352	0.0824379	0.283438	-0.133381	0.031669	0.127228	-0.0240938	0.779534	0.904598	0.561874	1.49274e-08	11.7442	12.7273	0.569167	1.3104	0.226858	-0.113129	0.296813	0	0
AC244090.2	-0.0478365	0.667458	0.861637	0.200751	0.168065	0.412575	0.089916	0.440289	0.661489	-0.11041	0.463567	0.728618	0.621927	1.28211e-10	10.2093	14.2273	0.0377873	1.159	0.137134	-0.171334	0.112571	0	0
AC244102.1	0.0355601	0.683517	0.869719	0.151577	0.124283	0.351506	-0.169178	0.147174	0.345147	-0.0321654	0.742085	0.887123	0.0759086	0.484679	13.7907	10.7273	0.127653	0.800994	0.233598	0.132213	0.222187	0	0
AC244394.1	-0.0050957	0.952981	0.984009	-0.210026	0.0982196	0.311046	0.0511059	0.59366	0.777369	0.115724	0.259437	0.569442	0.474226	3.4843e-06	13.8605	10.6591	0.150107	0.761871	0.0539093	0.195453	0.0696418	0	0
AC244452.1	0.010447	0.87212	0.951406	0.0585017	0.328907	0.58529	-0.00765211	0.867329	0.937623	-0.0645776	0.565097	0.793288	0.178667	0.0977734	14.1395	10.3864	0.0763181	0.951979	0.845066	0.023206	0.831055	0	0
AC244517.1	-0.0762895	0.466966	0.745694	-0.0797916	0.337674	0.593435	0.147799	0.241914	0.467926	0.115969	0.43704	0.709512	0.698117	5.67158e-14	12.814	11.6818	0.631268	0.874278	0.14269	0.168893	0.117864	0	0
AC244669.1	-0.0182573	0.639324	0.846648	-0.0870761	0.103485	0.318936	0.0243283	0.145691	0.342761	0.0899452	0.162021	0.466159	0.643515	1.78951e-11	11.0465	13.4091	0.292573	1.00501	0.985219	-0.0107576	0.921224	0	0
AC245100.1	-0.0493894	0.534359	0.788953	0.0923346	0.389578	0.63791	-0.0852073	0.213609	0.432838	0.160807	0.168214	0.473199	0.474683	3.39942e-06	12.3256	12.1591	0.982051	1.02665	0.870719	-0.0154109	0.887339	0	0
AC245150.1	0.0221772	0.82962	0.934884	0.177765	0.169333	0.41422	-0.193197	0.0594289	0.193398	0.0115318	0.937017	0.975678	-0.384285	0.000238137	11.9302	12.5455	0.747847	0.900873	0.503168	0.0685318	0.528224	0	0
AC245177.2	0.00831788	0.813406	0.927958	0.0322598	0.311251	0.569929	0.0136419	0.593466	0.777369	-0.0618005	0.308111	0.612147	0.137329	0.204652	12.3488	12.1364	0.915295	0.96859	0.939824	0.00530268	0.961122	0	0
AC245389.1	0.106309	0.41098	0.706842	-0.0459762	0.807584	0.914828	-0.240312	0.138671	0.332251	-0.00842421	0.9498	0.98087	0.378772	0.000297312	11.6977	12.7727	0.481051	1.01202	0.914599	0.0181673	0.867357	0	0
AC245884.1	0.149551	0.326154	0.639649	0.107589	0.652026	0.830748	-0.266904	0.154409	0.355443	-0.215408	0.148196	0.448937	0.454439	9.80444e-06	10.6977	13.75	0.160537	1.17023	0.101408	-0.184574	0.0870023	0	0
AC245884.2	0.00687301	0.947475	0.982568	0.0802516	0.566551	0.773377	-0.168908	0.0998572	0.272413	0.100975	0.484967	0.741786	0.507373	5.29225e-07	12.1628	12.3182	0.919944	1.02135	0.856119	-0.0202844	0.852066	0	0
AC245884.3	-0.0138007	0.858514	0.945466	-0.0805057	0.326095	0.583232	0.0024986	0.974196	0.987066	0.0958011	0.411905	0.691068	0.840169	2.64013e-24	11.5814	12.8864	0.50632	0.971051	0.764537	0.0266369	0.806532	0	0
AC247039.1	-0.0182573	0.639324	0.846648	-0.0870761	0.103485	0.318936	0.0243283	0.145691	0.342761	0.0899452	0.162021	0.466159	0.643515	1.78951e-11	11.0465	13.4091	0.292573	1.00501	0.985219	-0.0107576	0.921224	0	0
AC253572.1	-0.000393924	0.996885	0.99861	-0.143775	0.307367	0.566196	-0.00388613	0.976606	0.987923	0.111914	0.265498	0.57498	0.570528	7.97177e-09	12.7209	11.7727	0.595354	0.927825	0.568225	0.0426637	0.694789	1	0
AC253572.2	-0.194143	0.0311961	0.198296	0.0129095	0.858796	0.938271	0.146964	0.0459669	0.163164	0.378829	0.0128759	0.148741	0.580005	3.92664e-09	11.6744	12.7955	0.577425	1.0878	0.525293	-0.0690748	0.524954	0	0
AC253576.3	0.0406296	0.490216	0.761887	0.103823	0.273027	0.533946	-0.18972	0.00653441	0.0421908	0.0109047	0.847858	0.936656	0.321992	0.0023553	9.74419	14.6818	0.0109456	1.36606	0.22186	-0.114685	0.290178	0	0
ACAA1	-0.0643367	0.44582	0.730685	0.105206	0.245944	0.505602	0.0182915	0.862007	0.93436	0.0830299	0.441624	0.71286	0.65595	5.35315e-12	11.1628	13.2955	0.318421	1.0887	0.552058	-0.0663719	0.541334	1	0
ACAA2	-0.0251747	0.814613	0.92817	-0.123602	0.168555	0.413305	-0.00183959	0.985985	0.992269	0.164314	0.337468	0.634934	0.455338	9.3674e-06	11.9767	12.5	0.790182	1.0014	0.989649	-0.00936283	0.931411	1	0
ACACA	-0.0364741	0.705638	0.879943	0.122708	0.304947	0.563944	-0.180446	0.136801	0.329572	0.203409	0.0680142	0.312763	0.120163	0.267595	12.4419	12.0455	0.836551	0.910196	0.562447	0.0655839	0.546157	1	0
ACACB	0.200969	0.0376823	0.221221	-0.174762	0.172683	0.418977	-0.265214	0.0181734	0.086397	-0.152023	0.20539	0.516375	0.242402	0.02369	12.4884	12	0.83483	1.00963	0.956775	0.00711155	0.947877	1	0
ACAD10	-0.0860958	0.309465	0.624508	-0.0927683	0.317714	0.576406	0.108034	0.277929	0.506881	0.195447	0.0827577	0.341117	0.23576	0.0279272	12.8605	11.6364	0.641002	1.00531	0.977243	0.0103386	0.924284	1	0
ACAD11	0.048359	0.640932	0.84759	-0.189576	0.0819486	0.282593	0.0930258	0.366354	0.59395	-0.0940919	0.548081	0.782582	0.0885123	0.41493	12.3256	12.1591	0.884084	0.989268	0.944776	0.0120243	0.911983	1	0
ACAD8	-0.286644	0.00432155	0.0614604	0.14243	0.160851	0.404365	0.207409	0.0944097	0.262269	0.477988	0.000255023	0.0262039	0.180101	0.0950664	10.7674	13.6818	0.164538	1.17107	0.443169	-0.0737969	0.496946	1	0
ACAD9	-0.0797597	0.453028	0.736247	0.000151478	0.99869	0.999201	0.0430869	0.636746	0.804437	0.177863	0.315178	0.618115	0.244764	0.0223211	12.3256	12.1591	0.911654	1.06181	0.682657	-0.0393589	0.717393	1	0
ACADL	0.0948139	0.285236	0.601772	-0.153533	0.114027	0.335994	-0.266844	0.0088967	0.0523459	0.131881	0.266268	0.575402	0.542121	5.85488e-08	12.3721	12.1136	0.874807	1.00841	0.944754	-0.00594462	0.95642	1	0
ACADM	-0.0253961	0.792972	0.918702	-0.0715132	0.469714	0.703233	-0.027254	0.790578	0.895305	0.153343	0.281385	0.589162	0.437607	2.25037e-05	12.5116	11.9773	0.877397	0.96398	0.780571	0.0357668	0.742238	1	0
ACADS	0.0863873	0.289985	0.605309	0.0713929	0.527135	0.7448	-0.115203	0.104827	0.280553	-0.172775	0.144304	0.443085	0.732642	7.30177e-16	11.5349	12.9318	0.372152	1.23377	0.0867014	-0.158291	0.143103	1	0
ACADSB	0.253905	0.00339258	0.0524805	-0.165342	0.109825	0.329299	-0.420359	1.96514e-05	0.000550215	-0.14242	0.211942	0.522434	0.288543	0.00672165	12.6047	11.8864	0.798113	0.987053	0.943536	0.0238382	0.826523	1	0
ACADVL	-0.157645	0.147197	0.440812	0.105374	0.366815	0.618412	0.207292	0.0698677	0.215917	0.143576	0.367716	0.659324	0.643754	1.7493e-11	12.186	12.2955	0.992066	1.05444	0.631812	-0.0504367	0.642696	1	0
ACAN	-0.103693	0.494513	0.76384	0.0356108	0.887407	0.949861	0.227093	0.117728	0.301049	0.0228439	0.902023	0.961766	0.338155	0.00135815	13.3488	11.1591	0.328571	0.990059	0.917076	0.0141112	0.896785	1	0
ACAP1	0.124394	0.272659	0.588898	0.15852	0.236547	0.495232	-0.101457	0.435122	0.65719	-0.358715	0.0154598	0.161008	0.42508	4.06131e-05	10.7907	13.6591	0.162777	1.19005	0.110713	-0.167636	0.120663	1	0
ACAP2	0.0557175	0.528195	0.785037	0.0972832	0.25554	0.515631	-0.231652	0.0225816	0.100945	0.0180509	0.883961	0.954041	0.467438	5.00502e-06	12.1395	12.3409	0.729562	1.10387	0.527956	-0.0396741	0.715226	1	0
ACAP3	-0.124552	0.387753	0.689207	0.162814	0.361311	0.613906	-0.0478548	0.791856	0.896108	0.279695	0.0991467	0.371584	0.593327	1.39573e-09	13.6512	10.8636	0.182552	0.938659	0.433783	0.0911351	0.401186	1	0
ACAT1	0.0214841	0.819392	0.930121	-0.0469964	0.607648	0.800289	-0.0322687	0.717657	0.853329	0.00892478	0.952127	0.981677	0.263338	0.0137245	13.4419	11.0682	0.27101	0.915626	0.535651	0.0727743	0.502944	1	0
ACAT2	-0.343678	0.0027422	0.0468411	0.365658	0.0108967	0.0948505	0.147439	0.274757	0.503834	0.53627	0.000178156	0.0218709	0.325573	0.00209015	12.4884	12	0.798396	0.984779	0.905314	0.00880991	0.935453	1	0
ACBD3	-0.0458377	0.649473	0.852897	-0.00182081	0.984307	0.992347	0.10775	0.288412	0.517733	0.0152905	0.922355	0.969602	0.223194	0.0377102	11.7209	12.75	0.542808	1.11435	0.472303	-0.0613629	0.57234	1	0
ACBD4	0.0642285	0.520602	0.780776	0.073227	0.502324	0.727944	-0.0474842	0.597878	0.780276	-0.184036	0.238704	0.548472	0.490632	1.40517e-06	10.3953	14.0455	0.0913391	1.22071	0.153201	-0.145392	0.179056	1	0
ACBD5	0.218828	0.0181991	0.147806	-0.103423	0.286184	0.545897	-0.371726	0.00109425	0.0113741	-0.141689	0.238269	0.548065	0.403443	0.000106766	12.6512	11.8409	0.783696	0.936802	0.662885	0.0716919	0.509334	1	0
ACBD6	-0.215317	0.0273847	0.18418	0.223349	0.00120342	0.0281825	0.157231	0.155667	0.357115	0.271192	0.0664923	0.308941	0.0423069	0.697218	13.186	11.3182	0.372361	0.89211	0.549317	0.0626203	0.564479	1	0
ACBD7	0.321877	0.0732093	0.311549	0.374929	0.116579	0.339342	-0.659633	0.00174936	0.0161916	-0.479314	0.0228696	0.192396	0.259077	0.0153894	12.6977	11.7955	0.570705	0.977214	0.820193	0.0175674	0.871699	1	0
ACCS	0.123263	0.24535	0.561118	-0.365874	0.00442773	0.0594275	-0.122256	0.267045	0.495019	0.0556679	0.707353	0.87066	0.468071	4.84035e-06	13.3953	11.1136	0.311955	0.975107	0.83178	0.0261617	0.809918	1	0
ACCSL	-0.0183419	0.266683	0.583977	-0.00544854	0.677584	0.845441	0.0265501	0.020649	0.0945495	0.0272552	0.350468	0.645812	0.122013	0.260244	11.814	12.6591	0.822254	1.34881	0.611357	-0.0593948	0.584744	1	0
ACD	-0.065348	0.530037	0.786034	0.197321	0.18509	0.433458	0.108643	0.276852	0.505861	-0.0786559	0.578138	0.801001	0.55507	2.41439e-08	11.0233	13.4318	0.249526	1.1827	0.217772	-0.118339	0.274978	1	0
ACE	-0.373421	0.00647618	0.0791553	0.111679	0.545052	0.757705	0.460219	0.000951963	0.0102525	0.47522	0.0107674	0.136839	0.403256	0.00010763	11.9767	12.5	0.755703	1.06064	0.568172	-0.0477185	0.660733	1	0
ACE2	0.0845464	0.154162	0.45037	-0.0369679	0.331495	0.58758	0.0128848	0.634969	0.803636	-0.223564	0.0438821	0.255523	0.0625788	0.564738	11.8372	12.6364	0.640313	1.14218	0.870753	0.00170185	0.987518	1	0
ACER1	-0.0256658	0.528614	0.785225	0.0800759	0.24482	0.504609	-0.0434008	0.237284	0.46236	0.0588194	0.240938	0.55124	0.611379	3.17992e-10	12	12.4773	0.774889	1.2777	0.383616	-0.0749953	0.489965	1	0
ACER2	0.0495061	0.485746	0.759199	-0.148969	0.146783	0.385538	-0.0359238	0.65027	0.812353	0.00983033	0.90899	0.965266	0.556315	2.21275e-08	12.093	12.3864	0.734982	1.17654	0.325122	-0.084719	0.435284	1	0
ACER3	0.0478879	0.615891	0.833045	0.00259204	0.979733	0.990409	-0.0957999	0.42018	0.643194	-0.0343376	0.779295	0.904598	0.353093	0.000794979	12.4651	12.0227	0.956552	1.03644	0.826865	0.000995069	0.992702	1	0
ACHE	-0.119185	0.389378	0.690154	0.0777569	0.647171	0.827136	0.178752	0.247293	0.474141	0.0865117	0.641349	0.836598	0.48713	1.71255e-06	10.0465	14.3864	0.0435658	1.19394	0.0919692	-0.162519	0.132589	1	0
ACIN1	-0.162086	0.130715	0.41464	-0.0615789	0.426929	0.669855	0.144199	0.315835	0.547422	0.347073	0.0118711	0.1425	0.242827	0.0234384	13.6977	10.8182	0.184385	0.919867	0.59497	0.0567397	0.601671	1	0
ACKR2	0.125291	0.104758	0.373761	-0.221033	0.0375893	0.185457	-0.107929	0.18918	0.401725	-0.0727403	0.470578	0.732506	0.153824	0.15488	12.2093	12.2727	0.92284	1.26498	0.224834	-0.147212	0.173619	1	0
ACKR3	-0.256141	0.104581	0.373504	0.224235	0.166992	0.411208	0.211627	0.245238	0.471696	0.327199	0.136964	0.432863	0.125689	0.246049	11.8372	12.6364	0.744699	1.03395	0.749846	-0.0403579	0.710533	1	0
ACKR4	0.0622132	0.332563	0.644411	-0.1618	0.117747	0.341048	-0.0193882	0.76388	0.879962	-0.033914	0.661563	0.846515	0.212273	0.0483969	12.3256	12.1591	0.978359	1.13727	0.620113	-0.0459261	0.672735	1	0
ACLY	-0.232772	0.0721485	0.309198	0.263635	0.0515871	0.220114	0.245095	0.0939014	0.261243	0.196757	0.280824	0.588753	0.239006	0.0257826	13.1395	11.3636	0.439955	1.07155	0.572598	-0.0498527	0.646554	1	0
ACMSD	-0.000740046	0.991689	0.997261	-0.131101	0.215086	0.471756	0.000241973	0.998061	0.999132	0.0990875	0.0624306	0.300183	0.216759	0.0437378	13.3488	11.1591	0.196007	0.894859	0.616318	0.0313038	0.773477	1	0
ACN9	-0.162762	0.189661	0.497624	0.058341	0.667585	0.840155	0.270379	0.0739763	0.223847	0.125674	0.434777	0.707702	0.517797	2.80491e-07	11.3953	13.0682	0.383836	0.933644	0.533866	0.0782838	0.471077	0	0
ACO1	-0.0333611	0.693684	0.874713	0.064667	0.420034	0.663925	-0.105184	0.304075	0.53466	0.157618	0.170663	0.47564	0.43072	3.12223e-05	12.3721	12.1136	0.986961	1.19113	0.322858	-0.0968267	0.372299	1	0
ACO2	0.136391	0.226318	0.540427	0.0649732	0.676107	0.844593	-0.285034	0.0262122	0.111826	-0.127557	0.354642	0.648716	0.514232	3.49355e-07	12.3488	12.1364	0.963038	1.03773	0.764473	-0.0282192	0.795283	1	0
ACOT1	0.00286315	0.978508	0.992934	0.0563679	0.586773	0.786553	-0.0853949	0.434451	0.656283	0.0410476	0.799281	0.914899	0.55884	1.85215e-08	9.69767	14.7273	0.00870547	1.11658	0.310248	-0.120207	0.267417	1	0
ACOT11	0.0292819	0.702425	0.878748	-0.134084	0.0708558	0.260464	-0.0432779	0.600003	0.781652	0.0633737	0.575662	0.799399	0.439068	2.09741e-05	11.4419	13.0227	0.367277	1.13169	0.498739	-0.0467245	0.667378	1	0
ACOT12	-0.089377	0.156601	0.453648	-0.0277645	0.610926	0.802179	0.220054	0.00107536	0.0112158	0.0371803	0.695439	0.863468	0.215403	0.045105	11.907	12.5682	0.858471	1.19712	0.360196	-0.124926	0.24895	1	0
ACOT13	0.0690373	0.43384	0.72192	-0.000855925	0.992607	0.996575	-0.0976469	0.391798	0.617679	-0.0891681	0.414478	0.693596	0.384527	0.000235811	11.814	12.6591	0.631926	1.07338	0.648049	-0.0546735	0.614991	1	0
ACOT2	-0.0799413	0.4045	0.701753	0.03529	0.720371	0.868758	0.0899096	0.36385	0.591139	0.102458	0.475943	0.735332	0.45364	1.02091e-05	12.8605	11.6364	0.717077	1.15825	0.390726	-0.076202	0.482987	1	0
ACOT4	0.315766	8.27838e-05	0.00422276	-0.251631	0.00372801	0.0534574	-0.384049	1.28838e-05	0.000407579	-0.290661	0.0106996	0.136445	-0.219469	0.0411087	12.7907	11.7045	0.620362	1.02442	0.931083	-0.0104786	0.923261	1	0
ACOT6	0.112093	0.0116876	0.11452	-0.0563946	0.320864	0.578796	-0.176422	0.000383232	0.00511492	-0.0849375	0.142058	0.440598	0.477424	2.92966e-06	11.6047	12.8636	0.653482	0.991894	0.978961	-0.0110554	0.91905	1	0
ACOT7	0.351919	0.0188646	0.151107	-0.037968	0.850868	0.934936	-0.779581	1.2526e-06	7.41037e-05	-0.129596	0.495147	0.747612	0.460753	7.09697e-06	11.1628	13.2955	0.3497	1.05102	0.621371	-0.0637736	0.557315	1	0
ACOT8	0.0259087	0.773004	0.911152	0.125529	0.137507	0.372192	-0.0759443	0.206858	0.424694	-0.0850023	0.585952	0.805951	0.499109	8.62616e-07	11.5581	12.9091	0.63618	1.06176	0.683289	-0.0498188	0.646778	1	0
ACOT9	-0.174096	0.0481368	0.251518	-0.000722465	0.990897	0.995579	0.175686	0.108802	0.286877	0.302107	0.0141093	0.155124	0.315219	0.00294089	12	12.4773	0.785048	1.11265	0.559819	-0.0521128	0.631675	1	0
ACOX1	-0.0923055	0.345101	0.654353	0.0597918	0.446455	0.685319	0.0387698	0.703977	0.844994	0.173418	0.255754	0.56569	0.214816	0.045708	12.7442	11.75	0.705917	1.01259	0.930356	0.00957265	0.929878	1	0
ACOX2	-0.0998216	0.437772	0.724502	-0.20909	0.133147	0.365315	0.202869	0.136704	0.329456	0.219318	0.236289	0.546153	0.343618	0.00111995	11.3256	13.1364	0.444145	1.08232	0.51955	-0.0651669	0.548718	1	0
ACOX3	-0.0742475	0.38535	0.687066	0.107265	0.236282	0.495088	0.00788	0.931904	0.969316	0.1204	0.330769	0.630205	0.351854	0.000831912	11.6977	12.7727	0.651333	1.1323	0.519763	-0.0706211	0.515696	1	0
ACOXL	-0.0112925	0.837284	0.937551	0.052253	0.409014	0.654758	-0.0397025	0.463369	0.679424	0.0351876	0.666141	0.84819	0.262048	0.0142111	13	11.5	0.55856	0.932305	0.76884	0.0502711	0.643789	1	0
ACP1	-0.0850961	0.409327	0.705255	0.116607	0.190792	0.441414	0.0369089	0.71863	0.853855	0.113013	0.488608	0.743895	0.314332	0.00302651	11.6279	12.8409	0.575835	1.13706	0.442781	-0.0826623	0.446553	1	0
ACP2	-0.0349303	0.738761	0.896119	-0.154461	0.0445841	0.203711	-0.120101	0.293143	0.523294	0.34048	0.0311692	0.219103	0.444522	1.60813e-05	12.3721	12.1136	0.980045	1.19237	0.335922	-0.0845854	0.436011	1	0
ACP5	0.665818	0.00033809	0.0118635	-1.13395	8.451e-06	0.00216054	-0.478431	0.0141925	0.0723951	-0.517968	0.032191	0.222344	0.347564	0.000972228	11.2326	13.2273	0.346842	1.06354	0.493175	-0.0818147	0.451243	1	0
ACP6	-0.140779	0.121059	0.400269	0.0144876	0.859586	0.938703	0.145327	0.162344	0.366211	0.229637	0.0795536	0.334519	0.429725	3.27172e-05	13.3023	11.2045	0.337697	0.941094	0.677358	0.0378657	0.727687	1	0
ACPL2	-0.242534	0.0782997	0.322489	0.0817038	0.501264	0.727047	0.343844	0.0282271	0.117443	0.254014	0.206064	0.517279	0.170493	0.114373	11.3488	13.1136	0.336498	1.08641	0.531638	-0.0528648	0.626756	0	0
ACPP	-0.145183	0.151406	0.446175	-0.0282754	0.775421	0.897858	0.1949	0.111616	0.291352	0.220955	0.105803	0.383608	0.263903	0.0135161	11.5116	12.9545	0.436755	1.19474	0.215965	-0.131791	0.223681	0	0
ACPT	-0.0140468	0.585178	0.817559	0.0400215	0.249085	0.509306	-0.024822	0.322834	0.553875	0.0361517	0.312006	0.615079	0.395326	0.000150877	12.907	11.5909	0.415409	0.698518	0.438925	0.0786875	0.468785	0	0
ACR	0.0711684	0.217988	0.531146	-0.0496229	0.546756	0.759285	-0.0787091	0.145385	0.342444	-0.0791267	0.324782	0.625755	0.22314	0.0377575	12.6512	11.8409	0.859542	1.18537	0.531493	-0.0613261	0.57257	1	0
ACRBP	0.122435	0.0930697	0.35129	-0.240483	0.0312682	0.167411	-0.0845404	0.243929	0.470485	-0.0751897	0.416555	0.694899	0.522512	2.09012e-07	12.4651	12.0227	0.711137	1.11486	0.524032	-0.0788352	0.467949	1	0
ACRC	-0.134476	0.0641543	0.290722	0.1372	0.0543968	0.22569	0.0371217	0.644888	0.808887	0.236091	0.0242237	0.196377	0.250545	0.0192533	13.7442	10.7727	0.110216	0.840849	0.337577	0.107238	0.32284	0	0
ACRV1	-0.10713	0.17973	0.485252	0.10141	0.201007	0.454686	0.154873	0.207564	0.425369	0.060551	0.396852	0.681411	0.328364	0.00190246	13.7907	10.7273	0.162664	0.857955	0.388836	0.09374	0.387804	1	0
ACSBG1	0.322893	0.0318565	0.200914	-0.0788298	0.660941	0.836055	-0.530637	0.00644065	0.0418504	-0.282825	0.101672	0.375842	0.192344	0.0742894	10.7674	13.6818	0.209661	1.16645	0.192056	-0.136999	0.20575	1	0
ACSBG2	0.0334618	0.503363	0.768973	-0.0511459	0.506273	0.730955	-0.109711	0.0338275	0.132854	0.0608269	0.317576	0.620161	0.0524903	0.629203	12.8372	11.6591	0.570763	0.815462	0.575159	0.0475875	0.661608	1	0
ACSF2	-0.101397	0.223025	0.537046	-0.113098	0.267265	0.528026	0.137926	0.129876	0.319702	0.221654	0.0468815	0.264926	0.516951	2.95559e-07	12.0233	12.4545	0.745636	1.05526	0.73238	-0.0281877	0.795507	1	0
ACSF3	-0.0789996	0.29575	0.611786	0.00691547	0.938101	0.97211	0.0466596	0.523604	0.726993	0.166908	0.135956	0.431433	0.540571	6.49357e-08	13.4884	11.0227	0.210715	1.07576	0.687555	-0.0379298	0.727244	1	0
ACSL1	0.408738	0.00108465	0.0254289	-0.494085	0.00557738	0.0668383	-0.504404	0.000130783	0.00231157	-0.243578	0.128616	0.421737	0.287568	0.00691813	10.1628	14.2727	0.0422024	1.19883	0.215536	-0.13215	0.222409	1	0
ACSL3	-0.133506	0.300221	0.615372	0.114808	0.228634	0.486597	0.0652853	0.681562	0.83049	0.220001	0.227101	0.537685	0.17946	0.0962696	12	12.4773	0.834279	1.06076	0.626121	-0.0566174	0.602456	1	0
ACSL4	0.111209	0.344018	0.65396	-0.193149	0.0402709	0.192742	-0.310267	0.0181944	0.0864435	0.161485	0.353101	0.647386	0.338481	0.0013427	11.2093	13.25	0.252475	1.01665	0.885955	-0.0063321	0.953583	1	0
ACSL5	0.146974	0.145036	0.437452	-0.129386	0.286512	0.546337	-0.427074	0.00020553	0.00322392	0.138147	0.282766	0.590815	0.111822	0.302466	13.3023	11.2045	0.337986	0.898902	0.564281	0.0508485	0.639981	1	0
ACSL6	0.10712	0.514202	0.776437	0.0956376	0.701338	0.859071	-0.368232	0.0430989	0.156541	0.0204054	0.91477	0.967589	0.121126	0.263752	12.7907	11.7045	0.584847	0.963395	0.717375	0.0362729	0.738721	1	0
ACSM1	0.0427092	0.0534473	0.265839	-0.0593226	0.0627794	0.244626	-0.0129543	0.586188	0.772397	-0.0620577	0.0247781	0.197764	0.221322	0.0393873	11.3023	13.1591	0.468014	1.07363	0.928487	-0.0105605	0.922663	1	0
ACSM2A	-0.0139334	0.87901	0.954405	-0.0340561	0.66889	0.840466	-0.0570298	0.600939	0.781906	0.12508	0.332765	0.63173	0.213416	0.0471728	12.4186	12.0682	0.84547	0.964708	0.857607	-0.00290001	0.978732	1	0
ACSM2B	-0.0124092	0.894757	0.960551	0.161003	0.178412	0.42478	-0.159507	0.0460019	0.163249	0.0851699	0.547115	0.781774	0.598919	8.91389e-10	13.814	10.7045	0.125692	0.889243	0.349418	0.0936991	0.388013	1	0
ACSM3	0.0669041	0.380899	0.683701	-0.0636999	0.591381	0.789573	-0.0774405	0.380028	0.60736	-0.0580653	0.488601	0.743895	0.399803	0.000124813	12.8605	11.6364	0.591338	0.870711	0.462768	0.0914813	0.399392	1	0
ACSM4	0.00830358	0.790565	0.91709	-0.112216	0.00395097	0.0557106	0.0677142	0.170954	0.378011	-0.0121291	0.412467	0.691611	0.370754	0.000407761	13.1395	11.3636	0.281979	1.04338	0.9239	-0.00726867	0.946727	1	0
ACSM5	0.340347	0.00343645	0.0527356	-0.435102	0.011406	0.0974319	-0.461798	0.000122191	0.00219219	-0.140758	0.337418	0.634934	0.24162	0.0241583	12.8837	11.6136	0.547071	0.98715	0.924738	0.0134804	0.901375	1	0
ACSS1	0.177419	0.195813	0.505301	-0.00798233	0.963222	0.98304	-0.358438	0.0224273	0.100423	-0.110432	0.531036	0.771374	0.165607	0.12529	12.2791	12.2045	0.95322	0.978743	0.848068	0.0111084	0.918664	1	0
ACSS2	0.121386	0.181609	0.487575	-0.212239	0.0118269	0.0990187	-0.245306	0.0515566	0.176274	0.0779362	0.454785	0.723509	0.123287	0.255264	12.4186	12.0682	0.797547	0.873339	0.486044	0.0612528	0.573031	1	0
ACSS3	-0.256159	0.0512969	0.260303	-0.0191701	0.884327	0.948838	0.375396	0.0167539	0.0817242	0.333506	0.0606264	0.296286	0.366493	0.000480696	11.8837	12.5909	0.599008	1.059	0.607506	-0.0389782	0.720012	1	0
ACTA1	0.097526	0.0938242	0.352621	0.0323029	0.622185	0.80993	-0.113518	0.0770967	0.229505	-0.176826	0.0280762	0.208232	0.0947049	0.382917	12.9767	11.5227	0.474278	0.781277	0.579297	0.044309	0.683634	1	0
ACTA2	0.0709212	0.701097	0.878211	-0.49191	0.0120495	0.0997926	0.10411	0.617491	0.792984	0.0551015	0.830079	0.929926	0.307339	0.00378385	12.3953	12.0909	0.843818	1.05524	0.546128	-0.044358	0.683303	1	0
ACTB	-0.165469	0.0676996	0.298593	-0.0834789	0.138471	0.373811	0.223843	0.0617043	0.198547	0.288032	0.0167402	0.167115	0.45194	1.11225e-05	13.0233	11.4773	0.423104	1.05147	0.778697	-0.0248806	0.819063	1	0
ACTBP12	-0.0638481	0.138225	0.426967	0.000203854	0.996029	0.998028	0.0407158	0.0930879	0.2599	0.135693	0.0754964	0.328063	0.0197935	0.855607	12.7674	11.7273	0.525909	0.796365	0.43881	0.10653	0.326062	0	0
ACTBP13	-0.00503857	0.845467	0.940395	0.0387959	0.0239268	0.145169	-0.0275834	0.0870275	0.249056	0.0147195	0.754847	0.892506	0.0701973	0.518225	10.4651	13.9773	0.0960528	1.81578	0.262735	-0.137405	0.204397	0	0
ACTBP7	0.179244	0.0102487	0.105635	-0.146452	0.0272047	0.155603	-0.165941	0.00907005	0.052958	-0.217735	0.0529299	0.279646	0.313395	0.00311939	11.6512	12.8182	0.402015	0.995445	0.985188	0.0120044	0.912129	0	0
ACTC1	-0.0223474	0.848118	0.941598	0.054002	0.733827	0.876129	-0.127491	0.238189	0.463535	0.158368	0.34036	0.63741	0.0670107	0.537441	14.1628	10.3636	0.0419889	0.748241	0.0395355	0.252602	0.0182527	1	0
ACTG1	-0.221894	0.059051	0.279014	0.0800314	0.442236	0.681915	0.23547	0.109668	0.288195	0.312695	0.0480295	0.268114	0.302839	0.00435667	12.3488	12.1364	0.967904	1.24356	0.160196	-0.131614	0.224308	1	0
ACTG1P1	0.000492933	0.993655	0.997875	-0.0105158	0.86332	0.940199	-0.0632891	0.219314	0.44033	0.0737909	0.468747	0.731839	0.285322	0.00738988	12.4884	12	0.886139	0.952114	0.802625	0.0594324	0.584507	0	0
ACTG1P10	0.102364	0.00596445	0.075077	-0.117166	0.0477445	0.210045	-0.123041	0.00210133	0.0185763	-0.0693705	0.107205	0.385308	0.468352	4.76893e-06	11.4884	12.9773	0.453813	1.59875	0.344267	-0.0890364	0.412162	0	0
ACTG1P12	-0.0184424	0.696034	0.875597	0.148462	0.0688615	0.257183	-0.0308085	0.299568	0.5296	-0.0255954	0.693813	0.862498	-0.077032	0.47822	10.0465	14.3864	0.0301872	1.74615	0.144704	-0.130983	0.226558	0	0
ACTG1P3	0.0289633	0.535407	0.789875	-0.049931	0.276084	0.536911	0.0093468	0.770846	0.884074	-0.0541884	0.500705	0.75229	0.327147	0.00198234	12.4884	12	0.841885	1.32909	0.378037	-0.0838193	0.440194	0	0
ACTG1P9	0.00499518	0.914917	0.968256	0.0487678	0.130078	0.360024	-0.0684064	0.0129023	0.0678281	0.0226184	0.791655	0.91074	-0.148652	0.169403	12.7209	11.7727	0.673733	0.746265	0.324935	0.154635	0.15269	0	0
ACTG2	0.441687	0.0224113	0.165788	-0.903259	0.0041008	0.056781	-0.106573	0.595428	0.778544	-0.455965	0.0392959	0.241816	0.179877	0.0954866	11.9535	12.5227	0.621424	1.039	0.665487	-0.0332825	0.75958	1	0
ACTL10	0.0242273	0.556067	0.800947	-0.106212	0.0769075	0.273261	-0.0935096	0.00679219	0.0432697	0.110352	0.0539254	0.281832	0.407907	8.79341e-05	11.5116	12.9545	0.588109	1.34423	0.333809	-0.12303	0.256264	1	0
ACTL6A	-0.0668457	0.610648	0.830015	-0.00225274	0.984964	0.992543	0.0524889	0.709634	0.848708	0.133395	0.500013	0.751682	0.134736	0.213411	12.2558	12.2273	0.891584	0.952485	0.627718	0.0682359	0.530011	1	0
ACTL6B	0.107002	0.591573	0.821262	0.246405	0.368163	0.619584	-0.224382	0.344575	0.573891	-0.244253	0.295961	0.602613	0.291966	0.00607044	12.3488	12.1364	0.818163	1.00451	0.956894	-0.0166623	0.878258	1	0
ACTN1	-0.168454	0.347108	0.655639	-0.190964	0.189409	0.439831	0.202216	0.351135	0.57938	0.39918	0.112472	0.395295	0.0631449	0.561215	12.3953	12.0909	0.957706	0.976749	0.81963	0.0297246	0.784621	1	0
ACTN2	0.205591	0.215314	0.528502	-0.251191	0.140266	0.376135	-0.26401	0.196975	0.412088	-0.109571	0.615482	0.823014	0.211483	0.0492581	12.4884	12	0.828079	0.916444	0.382248	0.095402	0.379408	1	0
ACTN3	-0.0119295	0.546362	0.796384	0.0305456	0.0891779	0.29577	-0.00453063	0.842986	0.924685	0.0156396	0.580982	0.80287	-0.000887799	0.993488	13.1163	11.3864	0.406408	0.971295	0.971252	-0.00789949	0.942111	1	0
ACTN4	-0.0435993	0.749715	0.901201	0.086184	0.549259	0.761186	-0.00468442	0.976589	0.987923	0.063403	0.735063	0.884113	0.394226	0.000158013	12.3023	12.1818	0.970297	1.09668	0.413502	-0.0783688	0.470593	1	0
ACTR10	-0.00728911	0.94312	0.980942	0.0569628	0.559827	0.769242	-0.00948702	0.926927	0.96705	-0.0117071	0.940662	0.97718	0.414089	6.69081e-05	12.093	12.3864	0.938375	1.00532	0.971424	0.00546133	0.95996	1	0
ACTR1A	0.155415	0.132816	0.417786	-0.115682	0.32052	0.578466	-0.378615	0.00193767	0.017528	0.0527067	0.694073	0.86274	0.407043	9.13176e-05	12.5814	11.9091	0.739913	0.998749	0.99406	-0.00911096	0.933252	1	0
ACTR1B	0.0929263	0.339526	0.649619	0.0459286	0.72356	0.870321	-0.189591	0.0200029	0.0924785	-0.0930462	0.523521	0.766227	0.633855	4.40199e-11	11.5349	12.9318	0.527718	1.15407	0.31031	-0.103423	0.340454	1	0
ACTR2	0.0401507	0.673631	0.864998	-0.131812	0.100229	0.314205	-0.140424	0.227396	0.450201	0.134599	0.307331	0.611627	0.476846	3.02339e-06	12.2791	12.2045	0.904487	1.02694	0.856884	-0.0132747	0.902873	1	0
ACTR3	-0.156416	0.202154	0.514205	0.0399707	0.7199	0.868434	0.0743276	0.580403	0.768539	0.330194	0.068976	0.31497	0.317168	0.00276027	11.8372	12.6364	0.635996	1.08509	0.506574	-0.0526738	0.628003	1	0
ACTR3B	-0.0674972	0.527874	0.784963	0.123892	0.333587	0.589089	0.0215901	0.864345	0.935893	0.0745248	0.588922	0.80768	0.151077	0.162473	12.6977	11.7955	0.623366	0.915159	0.55218	0.0746101	0.492203	1	0
ACTR3C	0.175268	0.0311415	0.198296	-0.0685155	0.504	0.729269	-0.323054	0.000333389	0.00464603	-0.0971508	0.363122	0.655631	0.34761	0.000970599	13.4884	11.0227	0.20695	0.897484	0.542928	0.0478107	0.660118	1	0
ACTR5	0.00705166	0.93803	0.978348	0.0226199	0.709269	0.863564	-0.0622989	0.442343	0.663017	0.0297455	0.846673	0.936656	0.246128	0.0215622	11.6744	12.7955	0.66039	0.964259	0.788886	0.0345636	0.750621	1	0
ACTR6	-0.0863493	0.425155	0.716095	0.224309	0.0498808	0.215531	0.0656741	0.544007	0.742834	0.00600135	0.970696	0.988838	0.183633	0.0886528	12.6279	11.8636	0.854281	1.07765	0.637849	-0.0376578	0.729124	1	0
ACTR8	-0.106331	0.285913	0.602192	0.0406582	0.641614	0.823345	0.0842656	0.466019	0.681913	0.178545	0.213988	0.524467	0.0517507	0.634049	12.186	12.2955	0.923356	1.01944	0.906623	-0.00788962	0.942183	1	0
ACTRT3	0.0851259	0.0638457	0.290454	-0.172969	0.00438773	0.0589284	-0.164083	0.000345043	0.00474567	0.0640986	0.29947	0.606138	0.535099	9.32097e-08	11.4651	13	0.42624	0.993337	0.977061	0.0238361	0.826538	1	0
ACVR1	-0.035616	0.721587	0.8884	-0.0779931	0.397037	0.644716	-0.080539	0.500976	0.710317	0.243556	0.0760299	0.328924	0.175495	0.103975	12.5116	11.9773	0.860327	1.05674	0.748822	-0.0312429	0.773906	1	0
ACVR1B	-0.0234933	0.832042	0.935359	0.0406562	0.762363	0.89102	-0.117949	0.351665	0.579897	0.161327	0.266919	0.576043	0.176693	0.101599	12.6744	11.8182	0.69784	1.02868	0.853665	-0.0145639	0.893493	1	0
ACVR1C	0.504307	5.41515e-06	0.000664516	-0.133529	0.342032	0.597166	-0.826819	6.8708e-09	1.88746e-06	-0.43608	0.000179244	0.0218709	0.0442859	0.68379	12.6279	11.8636	0.707322	1.05961	0.798556	-0.039043	0.719566	1	0
ACVR2A	-0.0199016	0.845152	0.940311	0.159927	0.161168	0.404617	-0.105639	0.284768	0.513941	0.0496522	0.745774	0.888806	0.0771875	0.477329	12.5581	11.9318	0.828604	0.992013	0.957433	0.0147327	0.892266	1	0
ACVR2B	0.0534851	0.532903	0.78789	0.0640496	0.473656	0.705599	-0.0882339	0.428709	0.651513	-0.103698	0.324839	0.625755	0.243378	0.0231155	13.1628	11.3409	0.344616	0.961324	0.819549	0.0415542	0.702349	1	0
ACVRL1	-0.126921	0.28098	0.597792	0.167271	0.263095	0.523776	0.120078	0.298872	0.529207	0.104267	0.53737	0.77551	0.348271	0.000947704	11.6279	12.8409	0.507321	1.16079	0.256645	-0.0983798	0.364642	1	0
ACY1	-0.0565401	0.49124	0.762411	0.243505	0.0578781	0.234413	-0.0364433	0.628465	0.799662	0.0168065	0.875514	0.950475	0.694206	8.93412e-14	10.4651	13.9773	0.101186	1.27779	0.111523	-0.15186	0.16028	1	0
ACY3	-0.0673534	0.530311	0.786096	0.11608	0.389143	0.637538	-0.155866	0.13707	0.330034	0.268822	0.0782562	0.332493	0.306896	0.00383711	11.0465	13.4091	0.298428	0.977984	0.849316	-0.00196403	0.985596	1	0
ACYP1	0.0453765	0.684006	0.869842	-0.00907709	0.949147	0.977927	-0.117017	0.238863	0.464467	0.00395414	0.981097	0.992886	0.179819	0.0955946	13.907	10.6136	0.0834187	0.878253	0.327229	0.107459	0.321838	1	0
ACYP2	-0.0199542	0.849634	0.942178	0.0339407	0.793594	0.906946	-0.0463307	0.737575	0.86507	0.0801386	0.494407	0.74699	0.331392	0.0017161	11.5581	12.9091	0.503558	1.007	0.962183	-0.0153186	0.888009	1	0
AD000092.3	-0.0165969	0.824041	0.932463	-0.0833776	0.176214	0.422627	-0.0513315	0.489292	0.700504	0.163082	0.165977	0.470678	0.075941	0.484492	13.3721	11.1364	0.268561	0.937371	0.69959	0.0591163	0.58651	0	0
AD000671.6	0.0757056	0.124005	0.404832	-0.256663	0.00352725	0.0521117	-0.0217739	0.662491	0.81948	0.00114165	0.981601	0.993068	0.59071	1.71652e-09	11.6744	12.7955	0.603939	1.52046	0.218515	-0.0966471	0.37319	0	0
ADA	0.097222	0.396703	0.696068	0.146773	0.212415	0.468917	-0.311427	0.00389363	0.0291852	-0.050226	0.77721	0.90357	0.337385	0.00139515	11.9535	12.5227	0.798049	1.04623	0.684387	-0.0473777	0.663009	1	0
ADAD2	0.260396	0.0279026	0.186294	0.178292	0.354228	0.607838	-0.589426	2.23763e-05	0.000600065	-0.235616	0.0329266	0.224418	0.0405858	0.708971	11.5581	12.9091	0.584282	1.06297	0.779283	-0.0417987	0.700681	1	0
ADAL	0.0706095	0.297593	0.613087	-0.0170125	0.851097	0.935044	-0.136246	0.0550754	0.183843	-0.0405037	0.65623	0.843932	0.401232	0.000117414	12.6279	11.8636	0.667716	1.10729	0.665154	-0.0373102	0.731529	1	0
ADAM10	0.0590101	0.588329	0.819296	-0.153739	0.0867206	0.291261	-0.166914	0.181169	0.39121	0.126138	0.42877	0.703801	0.219679	0.0409099	12.3256	12.1591	0.917463	1.0281	0.847752	0.00165587	0.987855	1	0
ADAM11	0.20932	0.134179	0.419676	0.106634	0.562946	0.771277	-0.44227	0.0111866	0.0614559	-0.195759	0.212532	0.523014	0.0348315	0.748753	11.907	12.5682	0.799322	1.00071	0.995836	-0.0159882	0.883148	1	0
PPDPF	0.104242	0.371775	0.677074	0.225427	0.207298	0.46244	-0.0726125	0.441901	0.66265	-0.382505	0.0179202	0.172616	0.769089	3.32913e-18	10.5349	13.9091	0.0898213	1.24817	0.0104127	-0.260486	0.0148206	1	0
ADAM15	0.0398229	0.653154	0.854358	0.171973	0.206768	0.461862	-0.170835	0.0493226	0.171226	-0.0574973	0.608257	0.819108	0.742789	1.78376e-16	10.5349	13.9091	0.0891497	1.15538	0.245804	-0.122361	0.258879	1	0
ADAM17	-0.103215	0.389626	0.690297	0.0863096	0.417383	0.661883	0.0913002	0.499504	0.709213	0.128441	0.466613	0.730942	0.247983	0.0205649	11.2326	13.2273	0.224079	1.20284	0.143488	-0.152294	0.159076	1	0
ADAM19	-0.426037	0.00106305	0.0250867	0.0105064	0.952144	0.978996	0.591393	0.000136649	0.00238581	0.558309	0.000216149	0.0243026	0.219781	0.0408139	11.0233	13.4318	0.186935	1.10181	0.462778	-0.062814	0.563273	1	0
ADAM1A	-0.0350188	0.693645	0.874713	0.0175058	0.850553	0.934833	-0.0371524	0.630679	0.800996	0.12484	0.380775	0.671082	0.0196368	0.856738	13.5581	10.9545	0.154168	0.886847	0.449573	0.0908355	0.402742	0	0
ADAM1B	-0.0312941	0.440256	0.726151	0.0422971	0.255648	0.51569	-0.0008986	0.972761	0.986649	0.0574003	0.420482	0.697447	0.269801	0.0114979	12.3488	12.1364	0.905554	0.779355	0.369977	0.152812	0.157645	0	0
ADAM20	0.00776491	0.9108	0.96667	-0.00673427	0.905891	0.95946	0.0516514	0.275843	0.505092	-0.0717792	0.557756	0.78874	0.171139	0.112988	10.6279	13.8182	0.082712	1.18039	0.488948	-0.0726167	0.503872	1	0
ADAM21	-0.0365975	0.295851	0.611786	0.0140741	0.789377	0.905412	0.0378538	0.222314	0.443731	0.0519711	0.282507	0.59046	0.281643	0.00822436	11.7209	12.75	0.61994	1.06564	0.871133	-0.00846652	0.937964	1	0
ADAM21P1	-0.0258018	0.050382	0.258037	0.0013653	0.930227	0.969195	0.0367021	0.00221954	0.0193995	0.0323285	0.106176	0.384312	0.301129	0.00459377	11.8605	12.6136	0.500437	1.72003	0.492048	-0.0531489	0.624902	0	0
ADAM22	0.0760813	0.596402	0.823778	0.175121	0.36756	0.619236	-0.369598	0.0215739	0.0975573	0.0499965	0.779979	0.904892	0.134086	0.215649	13.186	11.3182	0.334638	0.862869	0.247278	0.119833	0.268923	1	0
ADAM23	-0.2085	0.148724	0.442239	0.334785	0.0790275	0.277408	0.124578	0.464357	0.680361	0.204141	0.248246	0.559591	0.101152	0.351216	12.907	11.5909	0.519393	0.985102	0.890256	0.00975439	0.92855	1	0
ADAM28	0.0772241	0.553801	0.800322	-0.448316	0.00600159	0.0696482	-0.249383	0.0709557	0.21762	0.381368	0.0264998	0.20339	0.250186	0.0194326	11.5814	12.8864	0.543994	1.01374	0.932502	-0.00798743	0.941468	1	0
ADAM29	-0.000619756	0.989276	0.996293	0.135457	0.0147961	0.112876	-0.113502	0.000567889	0.00691745	0.022064	0.764532	0.897533	0.117098	0.280081	14.0465	10.4773	0.0874034	0.953448	0.896473	0.0197048	0.856247	1	0
ADAM32	-0.0307468	0.696792	0.875969	0.0985226	0.277346	0.538181	-0.0574899	0.569593	0.760744	0.074391	0.430924	0.705366	0.369354	0.000430511	13.5581	10.9545	0.196285	0.85076	0.341118	0.0878867	0.418248	1	0
ADAM33	-0.322017	0.0176203	0.145254	0.136559	0.40059	0.647596	0.233829	0.12783	0.316589	0.553492	0.00208597	0.065725	0.425291	4.02198e-05	12.6977	11.7955	0.619909	1.00575	0.954884	0.000359188	0.997366	1	0
ADAM3A	0.112599	0.089576	0.344925	0.0823416	0.162336	0.406047	-0.100842	0.0417467	0.152832	-0.269747	0.0163171	0.165223	0.518059	2.75982e-07	12.1163	12.3636	0.767496	1.25437	0.292318	-0.0892012	0.411294	0	0
ADAM5	0.00965598	0.774885	0.912017	0.0259906	0.490185	0.71894	-0.00602388	0.752952	0.87394	-0.0399699	0.492761	0.746003	-0.0120813	0.911568	12.1163	12.3636	0.955079	1.15715	0.656086	-0.0466586	0.66782	0	0
C7orf50	-0.18953	0.0879769	0.341708	0.405509	0.0170514	0.120722	0.263965	0.0103505	0.0580207	-0.0499498	0.731529	0.882726	0.753711	3.62785e-17	9.65116	14.7727	0.00989517	1.20042	0.0468199	-0.183881	0.0882139	1	0
ADAM9	-0.254017	0.106614	0.377063	0.108639	0.437349	0.678765	0.304297	0.101753	0.275973	0.308355	0.167291	0.471786	0.236862	0.0271829	11.6512	12.8182	0.543742	1.10884	0.311437	-0.098058	0.36622	1	0
ADAMDEC1	0.27436	0.0874704	0.34048	-0.715113	0.00438635	0.0589284	-0.105441	0.569054	0.760356	-0.127165	0.455807	0.72358	0.27196	0.0108279	11.3256	13.1364	0.381783	1.17677	0.105882	-0.168708	0.118273	1	0
ADAMTS1	-0.25201	0.0829946	0.331469	0.194086	0.293522	0.553414	0.447349	0.00732599	0.0456281	0.0870438	0.639188	0.835814	0.0479604	0.65912	10.3721	14.0682	0.058672	1.21647	0.126581	-0.149519	0.1669	1	0
ADAMTS10	-0.11235	0.328977	0.641849	0.0518411	0.707888	0.862665	0.112913	0.415052	0.638862	0.156646	0.281892	0.589793	0.391659	0.000175884	12.6279	11.8636	0.627313	1.03398	0.805223	-0.0233374	0.830112	1	0
ADAMTS12	0.0975566	0.437446	0.724299	-0.315604	0.0705166	0.260027	-0.0579767	0.708398	0.847764	0.0220871	0.873988	0.949843	0.252128	0.0184792	10.7674	13.6818	0.146004	1.12398	0.303648	-0.118704	0.273489	1	0
ADAMTS13	0.150155	0.117426	0.394575	-0.232971	0.0335243	0.173818	-0.181608	0.0469204	0.16551	-0.0552286	0.702797	0.867887	0.514577	3.42051e-07	11.5349	12.9318	0.555652	0.986658	0.917639	-0.00676934	0.950382	1	0
ADAMTS14	0.171754	0.197868	0.507871	-0.532253	0.000230132	0.0117669	-0.164394	0.308812	0.539736	0.0878769	0.607744	0.81852	0.317034	0.0027724	10.2558	14.1818	0.0486217	1.12618	0.269668	-0.116576	0.282245	1	0
ADAMTS15	-0.284769	0.0201389	0.156527	-0.0761018	0.62073	0.808918	0.285599	0.0338862	0.132998	0.551628	0.000573223	0.0369669	0.114484	0.291031	13.6047	10.9091	0.213037	0.909233	0.44268	0.0968929	0.371971	1	0
ADAMTS16	0.0661495	0.416068	0.710316	-0.102342	0.300642	0.559664	-0.0937524	0.306416	0.537008	-0.00991348	0.927253	0.971449	0.121826	0.260983	12.6744	11.8182	0.670835	0.984629	0.946245	0.008219	0.939774	1	0
ADAMTS17	-0.0196671	0.856748	0.945312	-0.136546	0.336498	0.592173	0.124056	0.23271	0.456429	0.0244438	0.875632	0.950475	0.279851	0.00865983	11.9767	12.5	0.99478	0.972958	0.833205	0.0114176	0.916408	1	0
ADAMTS18	0.133239	0.247794	0.56374	-0.462206	0.0057381	0.0676692	-0.0910622	0.540125	0.73998	0.0659359	0.551296	0.784685	0.331234	0.00172544	12	12.4773	0.716206	1.04129	0.769967	-0.0339272	0.755067	1	0
ADAMTS19	0.157842	0.104813	0.37383	0.195237	0.187486	0.436924	-0.544389	2.14729e-05	0.000584061	-0.00831801	0.908271	0.96474	0.251748	0.0186624	12.5116	11.9773	0.706647	0.983746	0.932082	0.00176346	0.987066	1	0
ADAMTS2	0.239818	0.0928395	0.351186	-0.576113	0.00253301	0.0435008	-0.243399	0.119167	0.303458	0.0135045	0.941037	0.977261	0.294075	0.00569764	12.5814	11.9091	0.677221	1.02655	0.813823	-0.0288162	0.79105	1	0
ADAMTS20	0.0140622	0.550488	0.798712	0.0315846	0.169318	0.41422	-0.0214928	0.500507	0.710121	-0.0400193	0.150616	0.451554	0.731602	8.4062e-16	11.0233	13.4318	0.176927	1.61243	0.327307	-0.0852357	0.432479	1	0
ADAMTS3	-0.0704584	0.617044	0.833767	0.0764117	0.546872	0.759291	-0.0106017	0.944993	0.974632	0.152331	0.469723	0.732418	0.183231	0.0893643	12.9302	11.5682	0.487725	0.920249	0.439207	0.0805116	0.458509	1	0
ADAMTS4	0.489361	0.00126868	0.0282918	-0.598658	0.00767461	0.078458	-0.496501	0.00106822	0.0111576	-0.40067	0.043244	0.25408	0.378287	0.00030312	13.0233	11.4773	0.614452	1.10307	0.447845	-0.0569885	0.600076	1	0
ADAMTS5	-0.208068	0.000830294	0.0212522	0.131853	0.114151	0.335994	0.273165	9.99588e-05	0.00189129	0.195317	0.0128336	0.148333	0.394179	0.000158324	11.4186	13.0455	0.510301	1.24477	0.287881	-0.114319	0.291731	1	0
ADAMTS6	-0.30692	0.0211658	0.160756	0.230009	0.0715132	0.261671	0.19454	0.199681	0.415639	0.483613	0.0109061	0.137446	-0.0270997	0.803238	13.4651	11.0455	0.257203	0.913488	0.460011	0.0827289	0.446185	1	0
ADAMTS7	-0.247079	0.00755699	0.0869972	-0.0114996	0.885468	0.949111	0.394605	0.00109199	0.0113562	0.281883	0.016431	0.165599	0.432228	2.90801e-05	11.5581	12.9091	0.381002	1.09876	0.548979	-0.0439497	0.686064	1	0
ADAMTS7P1	-0.0341657	0.285072	0.601663	0.0984653	0.0222833	0.140046	-0.00524619	0.887602	0.946816	0.0284142	0.464072	0.728886	-0.0414682	0.702936	11.3023	13.1591	0.478215	1.21138	0.71111	-0.0539147	0.619915	0	0
ADAMTS7P2	0.0230487	0.294593	0.611068	0.0370497	0.366068	0.617785	-0.0863269	0.000184748	0.00301021	-0.000277182	0.988471	0.99575	0.0366696	0.735968	10.9767	13.4773	0.259582	7.1465	0.0223901	-0.178312	0.0984527	0	0
ADAMTS7P3	0.00440577	0.883148	0.956267	-0.0348032	0.515774	0.737286	0.00240339	0.938592	0.972183	0.0108987	0.724188	0.878939	-0.0685845	0.527907	11.5116	12.9545	0.617085	1.18961	0.797862	-0.0325885	0.764445	0	0
ADAMTS7P4	-0.177701	0.0796633	0.324686	0.366621	0.00936239	0.0873504	0.115305	0.259646	0.488004	0.103957	0.444063	0.714755	0.15666	0.147323	10.3721	14.0682	0.0617819	1.22344	0.2112	-0.113962	0.293249	0	0
ADAMTS8	0.310064	0.00984914	0.103025	-0.0328169	0.861688	0.939804	-0.467443	0.000434645	0.00562968	-0.34823	0.00969795	0.130289	0.310069	0.00347013	12.6512	11.8409	0.681428	1.01316	0.922223	-0.0116229	0.914911	1	0
ADAMTS9	-0.68418	2.71707e-05	0.00205454	0.53576	0.00112449	0.0271942	0.827529	5.10792e-05	0.00112614	0.641702	0.00241523	0.0702904	0.213245	0.0473543	11.0465	13.4091	0.292848	1.15622	0.208313	-0.144945	0.180411	1	0
ADAMTSL1	-0.29945	0.0220244	0.164627	-0.0884402	0.537001	0.751816	0.305022	0.039871	0.148265	0.581307	0.00098294	0.045525	0.22347	0.0374678	12.0465	12.4318	0.901074	0.937698	0.553404	0.0559069	0.607024	1	0
ADAMTSL2	0.00792074	0.941688	0.980354	-0.0660946	0.695554	0.855647	-0.144667	0.23917	0.464813	0.180809	0.128632	0.421737	0.378666	0.000298582	11.8372	12.6364	0.692263	1.17364	0.281631	-0.0978489	0.367249	1	0
ADAMTSL3	0.188366	0.0783134	0.322489	-0.0685038	0.523529	0.742158	-0.415922	8.47592e-05	0.00166381	-0.0350575	0.829101	0.929719	0.767758	4.12351e-18	13.4651	11.0455	0.282693	0.993556	0.947774	0.0179455	0.868962	1	0
ADAMTSL4	-0.0513257	0.626468	0.839212	-0.0292074	0.832311	0.926231	0.0367041	0.78997	0.895113	0.126641	0.264133	0.573815	0.437353	2.278e-05	11.6279	12.8409	0.708757	1.28354	0.0869513	-0.184126	0.0877844	1	0
ADAMTSL4-AS1	-0.0482273	0.620476	0.835721	0.0855263	0.33927	0.594956	0.189234	0.0514529	0.17606	-0.12955	0.390154	0.677168	0.232352	0.0303403	11.0698	13.3864	0.184333	1.22372	0.178636	-0.130775	0.227303	0	0
ADAMTSL5	-0.119838	0.0714713	0.30777	0.175342	0.0533783	0.223581	0.010953	0.822301	0.913502	0.194566	0.0573387	0.289848	0.542491	5.71152e-08	11	13.4545	0.342427	1.26214	0.156627	-0.183673	0.088582	1	0
ADAP1	1.11311	2.30524e-06	0.000365722	-0.750721	0.018084	0.124512	-1.71573	6.09641e-10	5.00051e-07	-0.740479	0.00685739	0.109842	0.105662	0.330045	11.4186	13.0455	0.47655	1.04396	0.602263	-0.0831181	0.444041	1	0
ADAP2	0.141206	0.208025	0.520669	-0.495993	2.77538e-05	0.00410938	-0.182345	0.133896	0.325704	0.165817	0.290594	0.597841	0.408434	8.59263e-05	12.6977	11.7955	0.69113	1.01059	0.933126	0.00628572	0.953922	1	0
ADAR	0.00937397	0.934994	0.977175	0.0696003	0.460967	0.696984	-0.297692	0.0342362	0.133782	0.238951	0.128085	0.421112	0.110834	0.306786	12.4419	12.0455	0.775104	0.962392	0.775763	0.0438843	0.686507	1	0
ADARB1	0.0947915	0.333242	0.644555	-0.145735	0.208555	0.463924	-0.20661	0.060063	0.194874	0.0620374	0.637772	0.835139	0.149782	0.166147	12.3953	12.0909	0.764382	1.00077	0.996461	-0.00893186	0.934561	1	0
ADARB2	1.07239	1.00328e-07	5.85446e-05	-0.724445	0.000896316	0.0239359	-1.41661	2.2344e-09	9.7926e-07	-0.964124	0.000308124	0.0279126	0.105932	0.328801	11.4651	13	0.41967	1.05871	0.638858	-0.0451904	0.677685	1	0
ADAT1	-0.0748764	0.425945	0.716469	-0.0654918	0.30348	0.562316	0.070828	0.551881	0.748213	0.18333	0.161503	0.465783	0.207446	0.0538585	12.6744	11.8182	0.728532	0.907867	0.559085	0.0676792	0.53338	1	0
ADAT2	-0.0480213	0.583317	0.816287	-0.150567	0.101927	0.316539	0.0629657	0.452254	0.67059	0.179452	0.180318	0.485879	0.343271	0.00113384	13.1395	11.3636	0.331223	0.977578	0.897687	0.0210584	0.846489	1	0
ADAT3	0.0342421	0.569444	0.808706	-0.0299294	0.586413	0.786535	-0.189305	0.00359162	0.0275957	0.127625	0.146471	0.446038	0.649547	1.00347e-11	12.7209	11.7727	0.723229	1.07871	0.685411	-0.0405046	0.709528	1	0
ADC	0.211645	0.0781228	0.32226	-0.224914	0.108556	0.327145	-0.304131	0.0121784	0.0652522	-0.103346	0.554927	0.7867	0.374609	0.000350656	13.4186	11.0909	0.227105	0.957221	0.758621	0.0242439	0.823618	0	0
ADCK1	0.0246496	0.784427	0.914724	-0.0817083	0.46906	0.702935	-0.101218	0.339995	0.569531	0.0991927	0.381531	0.671863	0.350499	0.000874112	14.3953	10.1364	0.0293435	0.852261	0.397396	0.07529	0.488256	1	0
ADCK2	0.0672763	0.477626	0.753318	-0.061314	0.380159	0.630515	-0.180459	0.0786563	0.232153	0.0487846	0.738494	0.885838	0.535292	9.20401e-08	10.9302	13.5227	0.225124	1.20302	0.210177	-0.12914	0.233216	1	0
ADCK3	0.0986515	0.339485	0.649598	-0.302181	0.00743555	0.0773261	-0.190526	0.107777	0.285319	0.150156	0.279581	0.587534	0.450525	1.19412e-05	12.6047	11.8864	0.808038	0.909216	0.479989	0.0772281	0.477097	0	0
ADCK4	-0.0434033	0.651622	0.853704	0.0590719	0.568985	0.77517	0.0988994	0.353495	0.581365	-0.0272982	0.840726	0.935011	0.57916	4.18649e-09	13.0233	11.4773	0.574323	1.11529	0.406858	-0.0737792	0.49705	0	0
ADCK5	-0.0545357	0.550572	0.79878	0.187208	0.00780904	0.0790799	-0.0356267	0.646791	0.80995	0.052081	0.736312	0.884727	0.456442	8.85525e-06	11.814	12.6591	0.713351	1.1382	0.354036	-0.108771	0.315932	1	0
ADCY1	0.191206	0.290216	0.605557	0.108941	0.675319	0.844248	-0.38507	0.0883668	0.251815	-0.207524	0.275298	0.583872	0.0144062	0.89464	12.4419	12.0455	0.922494	0.93411	0.552942	0.055345	0.610649	1	0
ADCY10	-0.00609163	0.866264	0.948456	0.0140363	0.703529	0.860382	-0.0234491	0.345972	0.575282	0.0316438	0.608736	0.819432	-0.03906	0.719449	10.8837	13.5682	0.257274	1.48402	0.339949	-0.144709	0.181131	1	0
ADCY10P1	0.0354951	0.651618	0.853704	-0.0882966	0.444324	0.683737	-0.129965	0.0829645	0.241026	0.104245	0.321291	0.623064	0.385383	0.000227733	13.8372	10.6818	0.079935	0.832736	0.286164	0.114024	0.292984	0	0
ADCY2	0.117149	0.484174	0.757845	0.0268783	0.886635	0.949508	-0.499437	0.00995145	0.0565064	0.182943	0.408088	0.689282	0.118605	0.273894	11.1628	13.2955	0.391747	1.052	0.596055	-0.0752426	0.48853	1	0
ADCY3	0.0469128	0.634786	0.843671	0.0813604	0.440999	0.681034	-0.292274	0.0120677	0.0647882	0.119108	0.360956	0.653917	0.477274	2.95379e-06	14.0698	10.4545	0.0658523	1.03797	0.813105	-0.0271701	0.802737	1	0
ADCY4	-0.245775	0.0227009	0.166895	-0.150023	0.216347	0.472784	0.409327	0.0024933	0.0211051	0.365328	0.00474606	0.0921823	0.320648	0.00246238	13.3488	11.1591	0.271325	0.961169	0.776256	0.0354848	0.744201	1	0
ADCY5	0.756901	1.63217e-05	0.00141906	-0.739233	0.00247976	0.0430517	-0.967834	1.63689e-07	1.65947e-05	-0.545469	0.0168899	0.168077	0.169309	0.116948	13.1395	11.3636	0.48188	0.817884	0.113673	0.187715	0.0816694	1	0
ADCY6	-0.262982	0.0105162	0.107438	0.150625	0.0929524	0.301822	0.268079	0.0375361	0.142443	0.340918	0.0139834	0.154234	0.382794	0.000252975	12.8837	11.6136	0.639402	0.999477	0.997079	0.0129304	0.90538	1	0
ADCY7	0.16387	0.124527	0.405685	-0.248836	0.0561217	0.229925	-0.253512	0.0438067	0.157963	-0.00540674	0.968196	0.987763	0.465587	5.51714e-06	10.9767	13.4773	0.19506	1.20202	0.21266	-0.101428	0.349896	1	0
ADCY8	0.14091	0.39907	0.697601	0.228611	0.176731	0.423179	-0.352805	0.0729083	0.221803	-0.189504	0.405103	0.687197	0.210498	0.0503493	12.6977	11.7955	0.675063	1.04437	0.620797	-0.0507164	0.640851	1	0
ADCY9	-0.129389	0.225165	0.539768	0.0792636	0.578174	0.780751	-0.107764	0.391289	0.617182	0.419033	0.00080843	0.0432954	0.175985	0.102997	13	11.5	0.450126	0.971676	0.847783	0.0299386	0.783108	1	0
ADCYAP1	-0.263639	0.0323094	0.202641	0.255382	0.0308314	0.166335	0.0992829	0.561969	0.755354	0.444724	0.0015442	0.0580956	0.0967916	0.372473	12.6279	11.8636	0.773502	0.982437	0.897351	0.021627	0.842397	1	0
ADCYAP1R1	-0.181498	0.33427	0.645312	0.191141	0.391327	0.639361	-0.0424105	0.850426	0.928464	0.412698	0.0842866	0.343937	0.209447	0.0515366	12.1395	12.3409	0.969039	0.95412	0.583438	0.0554571	0.609925	1	0
ADD1	0.0870759	0.328556	0.641665	-0.0499011	0.585186	0.785675	-0.239254	0.0370435	0.141173	0.0473393	0.667825	0.849131	0.203297	0.0589485	13.2093	11.2955	0.314312	0.916615	0.67694	0.0288348	0.790919	1	0
ADD2	-0.193695	0.265117	0.582139	0.246259	0.358547	0.611083	0.181016	0.377437	0.60493	0.168191	0.368655	0.659821	0.054228	0.61788	12.8837	11.6136	0.613859	0.939506	0.581712	0.0652111	0.548446	1	0
ADD3	0.403061	0.00174131	0.0347468	-0.333778	0.0452415	0.205345	-0.66005	1.86198e-05	0.00053173	-0.180895	0.238784	0.548495	0.195275	0.0699016	13.6977	10.8182	0.189591	0.839904	0.218615	0.13193	0.223186	1	0
ADGB	0.207915	0.0150596	0.131352	-0.209063	0.130658	0.361116	-0.385432	2.04875e-05	0.000566972	-0.0180927	0.850228	0.937861	0.305056	0.00406543	12.2558	12.2273	0.960256	0.889857	0.591916	0.0671307	0.536711	1	0
ADH1A	0.000262545	0.994836	0.998153	-0.0751566	0.099399	0.312859	-0.0413629	0.412137	0.636233	0.0990561	0.0468426	0.264792	0.27215	0.0107704	13.0465	11.4545	0.337388	0.721264	0.410358	0.0722482	0.506044	1	0
ADH1B	0.423046	0.00225736	0.0411517	-0.291322	0.0259992	0.151662	-0.660032	0.00255403	0.0214585	-0.2685	0.0178948	0.172505	-0.080266	0.459885	15.093	9.45455	0.00358246	0.898968	0.593291	0.0513412	0.636738	1	0
ADH1C	0.0695798	0.187916	0.495032	0.0640375	0.431429	0.673362	-0.136219	0.0421593	0.154001	-0.0977772	0.0459665	0.261842	0.0714784	0.510599	13.9535	10.5682	0.121387	1.27057	0.625726	-0.0219772	0.839878	1	0
ADH4	0.156064	0.0125333	0.118937	-0.0264824	0.560628	0.769941	-0.223645	0.00023385	0.00354156	-0.180264	0.0753173	0.327882	0.138006	0.202408	11.7674	12.7045	0.749686	1.13055	0.667612	-0.0659942	0.543644	1	0
ADH5	-0.0974415	0.399721	0.69796	0.0517675	0.608163	0.800509	0.0594039	0.610642	0.787641	0.17182	0.343686	0.64007	0.181957	0.0916513	11.7209	12.75	0.509527	1.06868	0.626163	-0.0460026	0.672221	1	0
ADH5P3	-0.0307179	0.607727	0.828955	-0.0241739	0.717262	0.867151	0.0623029	0.135536	0.328027	0.0378214	0.705498	0.869524	0.396655	0.000142662	12.0698	12.4091	0.862681	1.12351	0.499702	-0.0866792	0.424696	0	0
ADH6	0.0160042	0.761502	0.905894	0.00810921	0.895802	0.954049	-0.0767835	0.257917	0.486072	0.0308058	0.619322	0.824803	0.146742	0.175011	12.3488	12.1364	0.800071	0.774619	0.41586	0.0780906	0.472175	1	0
ADH7	-0.0574392	0.409577	0.705515	0.144237	0.112672	0.334157	0.126538	0.00667755	0.0427946	-0.0805162	0.468824	0.731839	0.920685	1.73919e-36	12.1163	12.3636	0.876898	1.01621	0.850708	-0.0116004	0.915075	1	0
ADHFE1	0.128935	0.298355	0.61395	-0.243967	0.0973397	0.309503	-0.163691	0.17604	0.384473	-0.00659139	0.971225	0.989236	0.108316	0.317973	13.2093	11.2955	0.272301	0.87805	0.296823	0.097835	0.367317	1	0
ADI1	0.011144	0.889297	0.958574	-0.121302	0.0713372	0.261344	-0.0338727	0.686615	0.833666	0.0947811	0.442184	0.713432	0.440417	1.96487e-05	12.6744	11.8182	0.78687	0.92342	0.649317	0.0546942	0.614857	1	0
ADIG	0.111155	0.132104	0.416828	-0.046238	0.564439	0.772454	-0.0295571	0.710425	0.849039	-0.246182	0.0191021	0.17717	0.19676	0.067759	10.8837	13.5682	0.214124	1.54847	0.102684	-0.164706	0.127387	1	0
ADIPOQ	-0.0390275	0.183664	0.489732	0.094439	0.0715765	0.261858	-0.0499923	0.0405893	0.149997	0.0926789	0.00723616	0.112443	0.716149	6.32763e-15	10.9535	13.5	0.246028	1.29043	0.409483	-0.0728296	0.502619	1	0
ADIPOR1	0.119389	0.15952	0.458558	-0.159368	0.0221664	0.139908	-0.185111	0.0596956	0.193972	-0.0197652	0.873046	0.949443	0.388032	0.00020434	10.907	13.5455	0.227551	1.2996	0.209605	-0.131017	0.226435	1	0
ADIPOR2	0.325139	0.00228331	0.0415192	-0.211964	0.125123	0.35272	-0.504412	5.84156e-05	0.00124452	-0.218268	0.0944176	0.362593	0.30819	0.00368348	11.5814	12.8864	0.356237	0.984017	0.925784	0.0143955	0.894718	1	0
ADIRF	0.957258	3.90754e-07	0.000113398	-0.41263	0.0550685	0.227597	-1.36667	1.1869e-08	2.71156e-06	-0.925516	2.97009e-05	0.00924386	0.359936	0.000616552	12.7209	11.7727	0.61481	1.04832	0.574504	-0.0797229	0.462937	1	0
ADK	-0.000727298	0.993936	0.997875	0.0267218	0.753928	0.887399	-0.0300636	0.730129	0.860045	0.0142185	0.927398	0.97152	0.38784	0.000205954	11.2093	13.25	0.311873	1.08311	0.543962	-0.0713335	0.511458	1	0
MPG	-0.152356	0.161637	0.461481	0.293579	0.0409769	0.19457	0.162525	0.185473	0.396914	0.0367525	0.790999	0.910472	0.744626	1.37222e-16	11.5349	12.9318	0.481666	1.21653	0.0364853	-0.197641	0.0665119	1	0
ADM2	0.0378621	0.469416	0.747882	0.138544	0.0110296	0.0953932	-0.137467	0.0129636	0.068067	-0.0627127	0.404653	0.68708	0.549962	3.43969e-08	13.7442	10.7727	0.175374	0.807226	0.487598	0.0631165	0.561392	1	0
ADM5	-0.113262	0.0303031	0.195478	0.103501	0.176932	0.423355	0.0662488	0.133311	0.324754	0.170552	0.0223769	0.190352	0.265309	0.0130089	11.0698	13.3864	0.307831	1.27503	0.349289	-0.1288	0.234461	1	0
ADNP	-0.151527	0.192098	0.500947	0.106905	0.298437	0.557881	0.0239191	0.864254	0.935893	0.320474	0.0470403	0.265375	0.00208377	0.984717	13.7442	10.7727	0.1535	0.957305	0.75657	0.0446993	0.680997	1	0
ADNP2	-0.117629	0.273033	0.589351	0.0372219	0.642902	0.824356	-0.0148267	0.91419	0.960716	0.318288	0.0276569	0.207378	0.193457	0.0725975	12.0465	12.4318	0.892423	0.976077	0.873755	0.0213556	0.844349	1	0
ADO	0.145273	0.153234	0.448631	-0.116646	0.317784	0.576445	-0.283629	0.0225457	0.100826	-0.0192289	0.880809	0.952593	0.37048	0.000412124	12.4419	12.0455	0.851676	1.05391	0.773627	-0.0307405	0.777446	1	0
ADORA1	0.0236679	0.849008	0.94205	0.218209	0.109567	0.329038	-0.181019	0.244155	0.47064	-0.0356215	0.818881	0.925858	0.587665	2.1787e-09	10.0233	14.4091	0.03404	1.17791	0.174558	-0.136865	0.206199	1	0
ADORA2A	-0.228629	0.00398527	0.0583672	0.165049	0.0588033	0.236214	0.247976	0.00933573	0.0540091	0.255206	0.0145683	0.157214	0.499666	8.34986e-07	11.186	13.2727	0.308954	1.12684	0.387226	-0.109672	0.311913	1	0
ADORA2B	-0.148333	0.161451	0.461213	0.257477	0.0658832	0.251259	0.134673	0.299504	0.5296	0.0818964	0.508836	0.757224	0.281851	0.00817494	13.4419	11.0682	0.275786	0.991909	0.954348	0.0168949	0.876571	1	0
ADORA3	0.190531	0.189437	0.497184	-0.51302	0.00868644	0.0837386	-0.265866	0.114773	0.296673	0.128932	0.459562	0.726299	0.324218	0.00218712	11.6512	12.8182	0.658567	1.0606	0.615179	-0.0541795	0.618195	1	0
ADPGK	0.00338147	0.971639	0.989799	-0.198182	0.00126849	0.0289488	0.0135433	0.910088	0.958846	0.123131	0.354767	0.648867	0.363249	0.000544048	11.3256	13.1364	0.432684	1.12576	0.454672	-0.0853846	0.431673	1	0
ADPRH	0.0751986	0.378948	0.681809	-0.260021	3.33386e-05	0.00431293	-0.0877725	0.357575	0.584688	0.0753125	0.55832	0.788862	0.477266	2.95508e-06	11.8372	12.6364	0.694704	1.05523	0.737177	-0.0360444	0.740309	1	0
ADPRHL1	0.123865	0.239518	0.554511	-0.0501039	0.671676	0.84175	-0.391268	0.000140174	0.0024335	0.106064	0.493374	0.746417	0.156317	0.14822	11.814	12.6591	0.831114	0.992058	0.949984	-0.0112955	0.917299	1	0
ADPRHL2	0.0252051	0.810364	0.926281	0.0937337	0.367696	0.619267	-0.103997	0.366024	0.593548	-0.0295749	0.846824	0.936656	0.626254	8.74553e-11	11.0698	13.3864	0.324636	1.12924	0.311118	-0.109428	0.313001	0	0
ADPRM	-0.00602781	0.947804	0.982655	-0.0874472	0.331352	0.587565	0.109851	0.318025	0.54993	-0.0351414	0.78034	0.904914	0.299559	0.00482143	11.5116	12.9545	0.53887	1.07003	0.659116	-0.0387157	0.721821	1	0
ADRA1A	-0.0280213	0.842303	0.939599	0.151556	0.406008	0.652329	-0.389968	0.0217344	0.0981383	0.381323	0.0189417	0.17717	0.263616	0.0136215	12.093	12.3864	0.951482	1.06006	0.615286	-0.0563809	0.603975	1	0
ADRA1B	0.215596	0.0790396	0.323741	-0.135069	0.429207	0.671359	-0.491583	0.000173026	0.00286392	0.0184521	0.905604	0.963432	0.250849	0.0191025	12.5581	11.9318	0.722994	0.99762	0.987903	-0.0105775	0.922539	1	0
ADRA1D	-0.0287026	0.726744	0.891157	0.00589537	0.94153	0.973676	-0.117461	0.229303	0.452359	0.201218	0.0708303	0.319353	0.516375	3.06263e-07	11.8605	12.6136	0.780384	1.0226	0.894966	-0.0162754	0.881063	1	0
ADRA2A	0.203484	0.0136175	0.124282	-0.223582	0.0234397	0.143552	-0.288702	0.00126052	0.012679	-0.0978557	0.388356	0.675791	0.0930048	0.391554	13.3256	11.1818	0.260651	0.765302	0.27682	0.109133	0.314315	1	0
ADRA2B	0.178439	0.0201794	0.156558	-0.339174	0.000613031	0.019767	-0.179539	0.0748216	0.225388	-0.0580124	0.476142	0.735398	0.137445	0.204266	12.4884	12	0.755253	1.15813	0.553426	-0.0605334	0.577553	1	0
ADRA2C	0.262905	0.000443545	0.0143451	-0.0232329	0.822096	0.921425	-0.522405	1.17351e-08	2.7098e-06	-0.164483	0.0344946	0.22828	0.217436	0.0430684	13.1628	11.3409	0.348554	0.790518	0.445956	0.0515085	0.635639	1	0
ADRB1	0.186225	0.0816795	0.328661	0.14369	0.282013	0.542429	-0.557794	8.94361e-06	0.000310783	-0.03546	0.781173	0.90529	0.165948	0.124503	12.4419	12.0455	0.816694	0.942514	0.724037	0.0297159	0.784682	1	0
ADRB2	0.196488	0.0861596	0.338074	-0.415281	0.00768535	0.0784659	-0.214955	0.102844	0.27764	-0.0144987	0.917031	0.967832	0.151179	0.162186	11.2326	13.2273	0.329821	1.10017	0.555925	-0.0653192	0.547782	1	0
ADRB3	0.0582894	0.1389	0.428205	-0.0500869	0.0449778	0.204867	-0.0842785	0.00670984	0.0428779	-0.0367093	0.596524	0.811779	0.0393325	0.717574	12.2558	12.2273	0.990367	1.3166	0.603327	-0.046312	0.670144	1	0
ADRBK1	0.111947	0.347663	0.655952	0.00367485	0.980892	0.991005	-0.344455	0.00373979	0.0283988	0.0497785	0.764813	0.897702	0.499255	8.55271e-07	12.7674	11.7273	0.618899	1.00154	0.989661	-0.00713357	0.947715	0	0
ADRBK2	0.186093	0.058062	0.276759	-0.199018	0.142711	0.380038	-0.289957	0.00851884	0.0507186	-0.0659372	0.588449	0.807537	0.198292	0.0656034	12.8605	11.6364	0.54939	1.07222	0.670542	-0.0468179	0.666753	0	0
ADRM1	0.0322114	0.782702	0.913879	0.215641	0.0953392	0.306178	-0.107532	0.231601	0.455128	-0.135922	0.475183	0.735039	0.652976	7.18105e-12	11.4651	13	0.440023	1.10046	0.322449	-0.102626	0.344207	1	0
ADSL	-0.266837	0.00336622	0.0523236	0.262586	0.00136175	0.0303678	0.194973	0.073791	0.223475	0.346491	0.00636435	0.106114	0.304121	0.00418607	11.6744	12.7955	0.566225	1.24776	0.236266	-0.107676	0.320858	1	0
ADSS	0.146447	0.155039	0.452048	-0.184396	0.0829451	0.284317	-0.312602	0.0040697	0.0301472	0.0585826	0.696496	0.864226	0.244619	0.0224029	13.0233	11.4773	0.460626	0.948182	0.726077	0.0410393	0.705868	0	0
ADSSL1	0.250497	0.0260846	0.180595	-0.0509274	0.761177	0.89032	-0.260469	0.056293	0.186817	-0.387949	0.001175	0.0489962	0.379353	0.000290496	11.6047	12.8636	0.510024	1.08552	0.581888	-0.0548545	0.61382	0	0
ADTRP	0.176947	0.0569155	0.273704	-0.183955	0.146072	0.384435	-0.299164	0.00119957	0.0122321	-0.0416452	0.743094	0.8876	0.109918	0.310826	13.3256	11.1818	0.351211	0.96281	0.842438	0.0239898	0.825437	1	0
AEBP1	-0.233319	0.161849	0.46151	0.0525514	0.795495	0.908394	0.245281	0.196637	0.411882	0.354704	0.107457	0.385891	0.546297	4.41786e-08	12.3721	12.1136	0.925603	0.984155	0.833992	0.0340452	0.754243	1	0
AEBP2	0.0194823	0.830272	0.93501	-0.0689955	0.445771	0.684827	-0.0105763	0.910032	0.958846	0.00777273	0.95491	0.982545	0.357965	0.000663773	12.3953	12.0909	0.990275	1.05416	0.720847	-0.0105727	0.922574	1	0
AEN	-0.112123	0.298942	0.614358	-0.0720624	0.494465	0.722308	0.101812	0.4299	0.652721	0.259752	0.0775366	0.330998	0.31371	0.00308788	11.5814	12.8864	0.4551	1.16719	0.322574	-0.0929474	0.391847	1	0
AES	-0.135188	0.147841	0.441027	0.270558	0.0325217	0.171094	0.0867641	0.37442	0.601307	0.0863015	0.488193	0.743807	0.622837	1.18355e-10	11.5814	12.8864	0.55403	1.23251	0.161022	-0.137528	0.203989	0	0
AF121898.1	0.00337139	0.936232	0.977518	0.0497657	0.00557272	0.0668383	0.00804363	0.528087	0.731064	-0.0549472	0.503934	0.753883	-0.385563	0.000226076	10.8605	13.5909	0.197464	0.846004	0.591588	0.108161	0.318669	0	0
AF131215.5	0.0223528	0.689058	0.871929	-0.00916532	0.878715	0.946241	0.067742	0.159698	0.36272	-0.128044	0.147689	0.448032	0.533314	1.04727e-07	11.8605	12.6136	0.730551	1.00144	0.993957	0.00389002	0.971475	0	0
AF165138.7	-0.0530738	0.227942	0.542018	0.0458991	0.378589	0.629272	0.0263784	0.166451	0.372387	0.0868147	0.258827	0.568799	-0.00708526	0.948069	9.67442	14.75	0.00990891	1.65782	0.0678971	-0.236388	0.0275012	0	0
AF186192.5	0.130043	0.27238	0.588881	-0.0257405	0.861643	0.939804	-0.198735	0.151982	0.351894	-0.134304	0.373768	0.664193	0.502334	7.13953e-07	11.4651	13	0.535693	1.04586	0.687598	-0.0336061	0.757314	0	0
AF196779.12	0.0381097	0.176133	0.479534	-0.0858447	0.0424086	0.198501	-0.0437465	0.185538	0.397013	0.00330708	0.914995	0.967589	0.328592	0.00188782	11.7907	12.6818	0.79926	0.963989	0.948711	0.00188531	0.986173	0	0
AF241725.1	-0.111764	0.269737	0.586593	-0.137708	0.126959	0.355654	0.161986	0.167958	0.374805	0.243395	0.0906673	0.355956	0.401297	0.000117087	12.8372	11.6591	0.51561	1.00404	0.970564	-0.00482119	0.96465	0	0
AF241726.4	-0.0127051	0.640114	0.847344	-0.00250819	0.911024	0.961183	-0.0245742	0.107681	0.285135	0.0636769	0.194008	0.502269	0.386881	0.000214216	10.4884	13.9545	0.123017	1.50565	0.161619	-0.206742	0.0546962	0	0
AFAP1	-0.243573	0.0564679	0.27324	0.140356	0.248438	0.508599	0.223083	0.171103	0.378182	0.341965	0.0388406	0.241	0.116104	0.28421	11.9767	12.5	0.726197	1.07777	0.582614	-0.0435048	0.689078	1	0
AFAP1L1	-0.522801	1.96574e-05	0.001587	0.583609	3.36759e-06	0.00135339	0.626656	0.00020216	0.00319098	0.367129	0.0080717	0.118321	0.432396	2.88495e-05	12.2558	12.2273	0.952757	1.19967	0.157722	-0.128018	0.237335	1	0
AFAP1L2	-0.541947	0.000293177	0.0107467	0.370375	0.0626065	0.244191	0.639449	0.000191427	0.00307012	0.56545	0.00256452	0.0719125	0.275094	0.00991584	12.4884	12	0.776282	1.0433	0.696251	-0.0247179	0.820227	1	0
AFF1	0.00654569	0.936468	0.977669	-0.167972	0.012033	0.0997926	-0.107887	0.252112	0.479633	0.221101	0.0615457	0.298332	0.377308	0.000315158	12.0465	12.4318	0.695884	0.938174	0.703161	0.0623024	0.566462	1	0
AFF2	0.394589	0.00235191	0.0424578	-0.0207255	0.906236	0.959512	-0.639682	6.45495e-05	0.00133921	-0.411065	0.00401523	0.085849	0.253576	0.0177945	11.3256	13.1364	0.461352	1.16954	0.286594	-0.0982411	0.365322	1	0
AFF3	0.0362682	0.755922	0.904115	0.060678	0.707354	0.862407	-0.0950352	0.485717	0.698038	-0.0456377	0.743974	0.887965	0.282711	0.00797387	11.7442	12.7273	0.670091	1.09344	0.492373	-0.0631917	0.560924	1	0
AFF4	0.00216995	0.982568	0.993867	0.0944179	0.295648	0.554598	-0.111161	0.378608	0.606129	0.042191	0.746699	0.8891	0.381763	0.000263721	12.1163	12.3636	0.83182	1.01763	0.884857	-0.000724141	0.994689	1	0
AFG3L1P	-0.020539	0.824238	0.932587	-0.109886	0.152874	0.394067	0.0465574	0.654461	0.815135	0.0896091	0.513814	0.760267	0.357319	0.000679956	11.3488	13.1136	0.51372	0.969661	0.840978	0.00708263	0.948088	0	0
AFG3L2	0.0074761	0.943249	0.981028	-0.0556375	0.431258	0.673253	-0.10916	0.343902	0.573437	0.1365	0.400621	0.68438	0.122161	0.259662	12.8837	11.6136	0.511445	0.924196	0.579692	0.0580795	0.593102	1	0
AFMID	0.367207	0.00885607	0.0963934	-0.172505	0.354852	0.608367	-0.594444	3.5993e-05	0.000865564	-0.269766	0.155714	0.45795	0.329471	0.00183231	10.8605	13.5909	0.246635	1.02396	0.870017	-0.0364192	0.737706	1	0
AFP	0.000108774	0.999201	0.999573	-0.337886	0.0404107	0.193159	0.263388	0.0286815	0.118769	-0.0299959	0.806629	0.91898	0.489704	1.48112e-06	11.6977	12.7727	0.655292	1.06967	0.636745	-0.0585803	0.589914	1	0
AFTPH	0.164639	0.0498602	0.256467	-0.248517	0.0078104	0.0790799	-0.199444	0.0409164	0.150743	-0.0653549	0.562364	0.791373	0.330974	0.00174085	12	12.4773	0.746883	1.01814	0.919889	-0.00249515	0.981701	1	0
AGA	0.0626893	0.55188	0.799549	-0.203729	0.0173395	0.121537	-0.090073	0.477214	0.691416	0.0711038	0.633718	0.833176	0.399041	0.000128934	11.2093	13.25	0.260643	1.06264	0.624668	-0.0484259	0.65602	1	0
AGAP1	0.29546	0.0134124	0.123168	-0.0424433	0.735455	0.877021	-0.470845	0.00108351	0.0112844	-0.296481	0.0593481	0.29441	0.127613	0.238836	12.7442	11.75	0.67527	0.954824	0.765069	0.0397209	0.714904	1	0
AGAP10	0.0830987	0.374445	0.679002	-0.179484	0.114476	0.336317	-0.0211671	0.843441	0.924976	-0.0775139	0.528744	0.77017	0.391769	0.000175082	13.7674	10.75	0.133586	0.929387	0.600793	0.0610301	0.574429	0	0
AGAP2	0.0624066	0.761139	0.905666	0.266708	0.412531	0.657789	-0.461017	0.0705058	0.21689	0.117739	0.536584	0.775186	0.315035	0.00295847	12.1395	12.3409	0.894065	0.983373	0.809676	0.00645041	0.952717	1	0
AGAP2-AS1	-0.171493	0.216183	0.529064	0.15313	0.454943	0.691822	0.202255	0.158004	0.360435	0.152371	0.390074	0.677168	0.550798	3.24738e-08	14.0465	10.4773	0.0670262	0.991633	0.933147	-0.00625109	0.954176	0	0
AGAP3	0.131289	0.245319	0.561118	-0.0196329	0.913524	0.962088	-0.251329	0.051167	0.175417	-0.086346	0.475903	0.735332	0.597574	9.93674e-10	10.5116	13.9318	0.11795	1.02429	0.843482	-0.0268843	0.80477	1	0
AGAP4	0.0231867	0.842637	0.939715	-0.217942	0.186421	0.435435	0.0352196	0.757789	0.87668	0.0591349	0.709003	0.871506	0.529305	1.3573e-07	13	11.5	0.454659	0.928454	0.486155	0.0888949	0.412908	1	0
AGAP5	-0.0147997	0.867487	0.949188	-0.129268	0.232217	0.48997	0.00410776	0.962371	0.981637	0.133071	0.300451	0.606434	0.510652	4.34418e-07	12.6279	11.8636	0.710064	0.922714	0.540973	0.079529	0.464029	1	0
AGAP6	-0.0405794	0.688747	0.871893	0.000390979	0.997307	0.998516	0.0559296	0.619219	0.793941	0.0540562	0.700178	0.866426	0.360013	0.000614764	13.2093	11.2955	0.284474	0.969596	0.822082	0.0168979	0.87655	1	0
AGAP7	0.120195	0.11224	0.38663	0.082496	0.252667	0.513002	-0.201882	0.0503847	0.173873	-0.183622	0.0379306	0.238142	0.716647	5.94143e-15	10.5116	13.9318	0.152916	1.26613	0.210959	-0.100726	0.353262	0	0
AGAP8	0.0979005	0.389889	0.690461	-0.127043	0.373548	0.624811	-0.0846351	0.526786	0.730089	-0.0903997	0.531802	0.771997	0.406755	9.24719e-05	12.3721	12.1136	0.902827	1.01189	0.914276	-0.0117614	0.913901	0	0
AGAP9	0.0992576	0.370254	0.676167	-0.054503	0.567384	0.77382	-0.35827	0.00737429	0.0458624	0.14326	0.346122	0.642268	0.245196	0.0220781	11.6744	12.7955	0.604557	1.11499	0.367997	-0.11452	0.290875	1	0
AGBL1	0.023033	0.265574	0.582733	0.00233098	0.915791	0.963056	-0.0863539	8.55181e-05	0.00167259	0.0255546	0.381041	0.671386	0.139496	0.197528	10.2791	14.1591	0.035991	2.29851	0.206564	-0.157324	0.145593	1	0
AGBL2	-0.0399622	0.711436	0.883126	-0.0201278	0.863601	0.940224	0.111916	0.195727	0.410673	0.00794893	0.964011	0.986227	0.264835	0.0131779	11.1395	13.3182	0.32207	1.14989	0.339514	-0.108314	0.317979	1	0
AGBL3	-0.21243	0.0636477	0.289781	0.147583	0.129058	0.358544	0.233739	0.0371248	0.141432	0.237859	0.193447	0.501786	0.206317	0.0552073	14.8605	9.68182	0.0110309	0.953615	0.690366	0.0635059	0.558974	1	0
AGBL4	0.317836	0.00250678	0.044198	-0.298001	0.0196132	0.130239	-0.42408	0.000873094	0.0096251	-0.219455	0.0933137	0.36113	0.327485	0.00195986	12.7907	11.7045	0.515041	0.924835	0.639537	0.0467553	0.667172	1	0
AGBL5	-0.0617694	0.48606	0.759422	0.12302	0.149977	0.390111	-0.0182361	0.858001	0.932467	0.101493	0.420177	0.69714	0.280905	0.00840125	11.6047	12.8636	0.571608	1.11563	0.519064	-0.0533261	0.623746	1	0
AGER	-0.328302	0.00447952	0.0630392	0.206078	0.106783	0.324536	0.238564	0.0121982	0.0653096	0.514512	0.00538501	0.0975069	0.47443	3.44612e-06	12.9767	11.5227	0.394751	0.877016	0.219122	0.133034	0.219303	1	0
AGFG1	-0.10716	0.321866	0.635359	0.0545635	0.59771	0.794036	0.0275482	0.804432	0.903262	0.23093	0.16085	0.464905	0.231795	0.0307506	12.3488	12.1364	0.909932	1.06003	0.680142	-0.0357294	0.742499	1	0
AGFG2	0.0255442	0.822909	0.93187	-0.0557332	0.671445	0.841716	0.000121545	0.999161	0.999533	-0.0304677	0.855466	0.94047	0.459421	7.60163e-06	12.9302	11.5682	0.654891	1.08548	0.523201	-0.0571051	0.599329	1	0
AGGF1	-0.0317853	0.713059	0.883761	0.0865164	0.222381	0.47953	-0.0738518	0.460856	0.677498	0.103631	0.410317	0.690356	0.317508	0.00272984	12.2791	12.2045	0.955108	1.02535	0.878437	-0.0167041	0.877955	1	0
AGGF1P1	0.0952219	0.0405714	0.230223	-0.0642521	0.0222717	0.140046	-0.0674235	0.00601323	0.0398562	-0.147791	0.089357	0.353192	0.176049	0.102871	13.9535	10.5682	0.0964108	0.588267	0.171576	0.221701	0.0390422	0	0
AGGF1P2	0.157566	0.000697972	0.0192925	-0.18258	0.00573003	0.0676112	-0.158169	0.00295501	0.0239346	-0.138366	0.013187	0.150279	0.695772	7.45442e-14	12.1395	12.3409	0.932052	0.929763	0.769318	0.04519	0.677688	0	0
AGGF1P3	0.0853473	0.303645	0.618802	-0.110292	0.16616	0.410385	-0.0416412	0.397535	0.623599	-0.113365	0.439858	0.711399	0.106709	0.325249	12.907	11.5909	0.568031	0.865639	0.411482	0.152021	0.159833	0	0
AGK	-0.167944	0.106288	0.376387	0.00334331	0.967357	0.984262	0.167556	0.169673	0.376391	0.290481	0.0542233	0.282407	0.0706705	0.515401	13.0465	11.4545	0.390849	0.973826	0.873318	0.00893851	0.934513	1	0
AGL	0.0154481	0.860713	0.946359	-0.0540234	0.605612	0.79951	-0.129813	0.207323	0.425189	0.134915	0.236004	0.545964	0.403806	0.000105105	12.3953	12.0909	0.966974	0.888572	0.433542	0.0974501	0.369214	1	0
AGMAT	0.0434948	0.491601	0.762411	0.0241791	0.807938	0.914828	-0.221903	0.00125023	0.0126197	0.0962145	0.169288	0.474045	0.286851	0.00706581	12.186	12.2955	0.982356	1.01398	0.955089	-0.00527041	0.961359	1	0
AGMO	-0.402971	0.00150681	0.0316312	0.262245	0.00510403	0.0635784	0.321677	0.056865	0.188134	0.59392	0.000325844	0.0283462	0.29925	0.00486742	10.7442	13.7045	0.174991	1.14902	0.226979	-0.140561	0.194095	1	0
AGO1	-0.0182282	0.827921	0.934043	-0.0191367	0.81009	0.915827	-0.128432	0.267333	0.49537	0.202073	0.0351213	0.23044	0.324412	0.002173	13.3953	11.1136	0.241188	0.957195	0.811549	0.0282329	0.795186	1	0
AGO2	-0.124711	0.283897	0.600127	0.359351	0.00454549	0.0601039	-0.00596695	0.960702	0.980843	0.0897308	0.596509	0.811779	0.39594	0.000147032	11.6047	12.8636	0.493444	1.13551	0.32009	-0.0921409	0.395987	1	0
AGO3	0.0702042	0.401096	0.698754	-0.0921456	0.261292	0.521948	-0.0994358	0.247787	0.474686	-0.0228076	0.857357	0.941577	0.459835	7.4412e-06	11.814	12.6591	0.733326	1.03217	0.833963	-0.0162839	0.881002	1	0
AGO4	-0.0294402	0.733767	0.893442	-0.0991551	0.238733	0.497635	-0.0155744	0.884714	0.945141	0.172768	0.129244	0.422378	0.246192	0.0215269	13.2093	11.2955	0.355788	1.02569	0.887996	-0.00940195	0.931125	1	0
AGPAT1	-0.0627624	0.512416	0.775018	0.0420935	0.693731	0.85453	0.0359469	0.755301	0.875248	0.106643	0.394419	0.680226	0.609148	3.83698e-10	12.0233	12.4545	0.746708	1.11747	0.448484	-0.0722718	0.505906	1	0
AGPAT2	0.128368	0.238058	0.55298	-0.115456	0.348521	0.602518	-0.208259	0.108059	0.28575	-0.052901	0.710557	0.87254	0.578174	4.51021e-09	11.7907	12.6818	0.604362	1.1643	0.189974	-0.11907	0.272004	1	0
AGPAT3	0.0586689	0.562063	0.80458	0.0894098	0.401413	0.648109	-0.184969	0.107515	0.284801	-0.0340853	0.808803	0.919874	0.434747	2.5804e-05	11.8837	12.5909	0.614268	1.19455	0.24535	-0.108164	0.318654	1	0
AGPAT4	0.289455	0.00746596	0.0867083	-0.210082	0.0510389	0.218821	-0.429898	0.000661664	0.00779407	-0.198839	0.184926	0.491861	0.277298	0.0093153	11.8837	12.5909	0.843072	0.930219	0.625803	0.0534277	0.623084	1	0
AGPAT5	-0.371466	0.00239499	0.0431239	0.344422	0.00398913	0.0559546	0.274064	0.0631964	0.202257	0.495217	0.00288994	0.0754189	0.297465	0.00514087	13.2558	11.25	0.371058	1.03346	0.799383	0.000291416	0.997863	1	0
AGPAT6	-0.0976215	0.406927	0.703774	-0.0611979	0.552192	0.763231	0.0542843	0.705868	0.845994	0.261588	0.106229	0.384328	0.189804	0.0782702	13.093	11.4091	0.411024	1.03949	0.783102	-0.0283541	0.794327	0	0
AGPAT9	0.172763	0.05809	0.276759	-0.0375481	0.758188	0.88894	-0.238961	0.0300835	0.123009	-0.202615	0.0587648	0.293278	0.348353	0.0009449	10.4651	13.9773	0.0929409	1.19849	0.282304	-0.124333	0.251223	0	0
AGPS	0.0584137	0.538787	0.792429	-0.0385665	0.673678	0.842987	-0.142915	0.147113	0.345084	0.0168141	0.907008	0.964202	0.288572	0.00671589	12.8605	11.6364	0.609559	1.01454	0.927945	0.00250737	0.981611	1	0
AGR2	-0.00836644	0.92831	0.974506	0.0137609	0.839902	0.92969	-0.10314	0.518341	0.723537	0.123065	0.0286336	0.210296	0.0890228	0.412234	14.0465	10.4773	0.0889785	0.937195	0.79989	0.0304672	0.779375	1	0
AGR3	-0.0677418	0.651685	0.853704	-0.0543708	0.77598	0.898024	0.0413975	0.843691	0.925109	0.186386	0.195292	0.503693	0.0696024	0.521786	12.8605	11.6364	0.464791	0.981551	0.855134	0.0161821	0.88174	1	0
AGRN	-0.212407	0.0931351	0.351388	0.351366	0.0416003	0.196129	0.136668	0.333515	0.563688	0.189934	0.23453	0.545014	0.624905	9.85918e-11	11.8837	12.5909	0.56957	1.09575	0.33052	-0.0755745	0.486609	1	0
AGRP	-0.00010964	0.998691	0.999296	-0.10723	0.107299	0.32565	0.0394516	0.578187	0.766738	0.0378688	0.701772	0.866918	0.240166	0.0250508	10.3488	14.0909	0.0857497	1.21264	0.225127	-0.151652	0.160861	1	0
AGT	-0.0200682	0.912212	0.96709	0.27305	0.224016	0.480895	-0.269439	0.183986	0.395013	0.140557	0.560348	0.790278	0.279643	0.00871175	12.4884	12	0.733638	0.966673	0.636255	0.0448575	0.67993	1	0
AGTPBP1	0.398932	0.000735925	0.0198045	-0.220957	0.0987739	0.312045	-0.704627	5.00742e-07	3.74684e-05	-0.205559	0.172487	0.477957	0.249629	0.019714	12.2093	12.2727	0.980675	0.933624	0.671027	0.0348088	0.748911	1	0
AGTR1	-0.0226045	0.752675	0.90254	0.0987612	0.289126	0.549175	-0.0392806	0.699486	0.841821	0.0319789	0.62202	0.826244	0.405635	9.70947e-05	11.1163	13.3409	0.375261	1.37104	0.103952	-0.19222	0.0744803	1	0
AGTRAP	0.0848685	0.472272	0.749902	2.67242e-05	0.99986	0.99986	-0.0966385	0.385007	0.611631	-0.135326	0.431002	0.705366	0.593738	1.35082e-09	12.5814	11.9091	0.735446	1.10264	0.346588	-0.091664	0.398447	1	0
AGXT	-0.0555798	0.390211	0.690771	0.238951	0.000150794	0.00941624	-0.0128137	0.844333	0.925482	-0.00766399	0.937568	0.975953	0.392471	0.000170043	10.9767	13.4773	0.177965	1.14844	0.477384	-0.0698555	0.520269	1	0
AHCTF1	-0.0992927	0.389027	0.690042	0.121881	0.235542	0.494116	-0.0706067	0.583828	0.770906	0.263394	0.118657	0.404985	0.0946472	0.383208	13.1163	11.3864	0.384535	1.01567	0.903597	-0.014122	0.896707	1	0
AHCTF1P1	-0.00327751	0.884533	0.956559	-0.0575328	0.0820132	0.282731	0.00817141	0.657877	0.816882	0.0431852	0.179805	0.485396	0.316053	0.00286236	12.3953	12.0909	0.861648	0.920731	0.872922	0.0112556	0.91759	0	0
AHCY	-0.0955965	0.340632	0.650956	0.040031	0.628637	0.814037	0.0991151	0.369944	0.59748	0.133077	0.379749	0.67008	0.437993	2.209e-05	11.3953	13.0682	0.463684	1.10724	0.489147	-0.0726203	0.503851	1	0
AHCYL1	0.033876	0.799921	0.921193	0.00121532	0.993906	0.99711	-0.142016	0.377563	0.605042	0.0552052	0.744537	0.888324	0.214431	0.0461064	13.1395	11.3636	0.388448	0.937335	0.558507	0.0595818	0.583561	1	0
AHCYL2	-0.0531722	0.667523	0.861637	-0.0756431	0.569775	0.7752	-0.0733312	0.615584	0.791739	0.28341	0.0860415	0.347124	0.205066	0.0567323	12.9535	11.5455	0.446385	0.904099	0.366287	0.107333	0.322411	1	0
AHDC1	-0.0371609	0.728202	0.891214	-0.106405	0.374026	0.625275	-0.137227	0.249796	0.477081	0.329317	0.0232336	0.193531	0.400814	0.000119537	13.1163	11.3864	0.445795	0.926987	0.532103	0.0888612	0.413086	1	0
AHI1	0.192873	0.0551949	0.270718	-0.225936	0.100624	0.31445	-0.239394	0.0195415	0.0910907	-0.118821	0.382562	0.672852	0.10643	0.326521	13.3023	11.2045	0.233106	0.893763	0.491404	0.0622242	0.56695	1	0
AHNAK	0.291794	0.0169265	0.141659	-0.487785	0.000751444	0.0221058	-0.325184	0.012909	0.0678463	-0.110837	0.513786	0.760267	0.277071	0.00937556	12.2558	12.2273	0.95864	0.955005	0.72166	0.0677228	0.533117	1	0
AHNAK2	0.610957	0.00292423	0.0485676	-0.592134	0.00428595	0.0581004	-0.841532	0.0015114	0.0145288	-0.379471	0.138858	0.435896	0.24871	0.0201852	11.8605	12.6136	0.627422	0.979791	0.806611	0.0387789	0.721385	1	0
AHR	0.0793105	0.610622	0.830015	-0.489614	0.00330746	0.0502673	-0.00904779	0.960325	0.980843	0.150313	0.4716	0.733154	0.34584	0.00103442	12.5349	11.9545	0.902807	0.966738	0.692876	0.0545872	0.615551	1	0
AHRR	0.0483892	0.547417	0.797001	-0.0242687	0.776618	0.898257	-0.101115	0.235822	0.460431	-0.0101573	0.931128	0.973088	0.0860379	0.428144	10.6512	13.7955	0.122746	1.46292	0.119688	-0.182821	0.0900952	1	0
AHSA1	0.069094	0.510376	0.773465	-0.209214	0.0230376	0.142256	-0.0758685	0.518647	0.723537	0.0420779	0.785509	0.907608	0.153914	0.154635	13.3023	11.2045	0.313649	0.992306	0.964306	0.000573499	0.995794	1	0
AHSA2	0.0401217	0.749207	0.901135	-0.2207	0.276094	0.536911	-0.00259771	0.980018	0.988952	0.0539109	0.750455	0.890734	0.337016	0.00141323	12.4884	12	0.747674	0.949328	0.635752	0.0510852	0.638422	0	0
AHSG	-0.0170914	0.66946	0.862427	0.0693598	0.0529103	0.222639	-0.0189777	0.683673	0.831882	0.0167077	0.770295	0.90025	0.0744916	0.492892	14.0465	10.4773	0.0743236	0.738791	0.53392	0.0560546	0.606074	1	0
AHSP	0.0879428	0.306353	0.621878	0.0559248	0.537126	0.751843	-0.0462368	0.656114	0.816104	-0.23908	0.0343143	0.228001	0.0172177	0.874233	11.8837	12.5909	0.661943	1.42921	0.131598	-0.143582	0.184587	1	0
AICDA	0.0750928	0.0621836	0.28644	0.00961754	0.797802	0.909529	-0.102968	0.0263628	0.112263	-0.108269	0.058272	0.29245	0.454619	9.71556e-06	12.6977	11.7955	0.676719	0.942169	0.885511	0.0183714	0.865881	1	0
AIDA	0.0366246	0.651283	0.853704	-0.0524353	0.536068	0.751068	-0.18898	0.0501186	0.173177	0.137291	0.2013	0.510966	0.389017	0.000196222	13.2326	11.2727	0.348549	0.810131	0.314592	0.109491	0.312719	1	0
AIF1	-0.065594	0.660503	0.857921	-0.266367	0.0647217	0.249096	-0.0577801	0.738074	0.865481	0.443221	0.0319492	0.221979	0.427774	3.58405e-05	11.6977	12.7727	0.654127	1.0687	0.526615	-0.0746778	0.491809	1	0
AIF1L	0.429986	0.0170083	0.141956	-0.603663	0.0250775	0.148727	-0.493153	0.0185587	0.0877472	-0.233886	0.248601	0.559803	0.227804	0.0338319	12.0698	12.4091	0.760993	0.93743	0.510921	0.072803	0.502775	1	0
AIFM1	-0.0540463	0.5959	0.823644	0.0500177	0.507842	0.731792	-0.024988	0.820239	0.912297	0.141169	0.371321	0.662653	0.162277	0.133175	11.907	12.5682	0.783483	0.929231	0.57679	0.0550494	0.612559	1	0
AIFM2	0.0629762	0.382167	0.684725	0.112455	0.100816	0.314683	-0.205361	0.0143486	0.0729389	-0.0415631	0.67795	0.853649	0.56254	1.42331e-08	12.5349	11.9545	0.828233	1.2146	0.387639	-0.0753837	0.487713	1	0
AIFM3	0.517536	0.0139256	0.125455	-0.278088	0.220576	0.477958	-0.895441	0.00121813	0.0123712	-0.292905	0.237168	0.546862	0.136048	0.208945	12.5814	11.9091	0.72191	0.993905	0.939074	-0.00174077	0.987233	1	0
AIG1	0.012439	0.881059	0.955158	0.0148804	0.796694	0.908891	0.0410399	0.673853	0.825876	-0.0896373	0.466868	0.731092	0.447093	1.41658e-05	10.7907	13.6591	0.1992	1.1633	0.367	-0.0955416	0.378708	1	0
AIM1	0.208902	0.0924626	0.350447	-0.347078	0.0143959	0.110951	-0.31999	0.0460405	0.16329	0.0118708	0.935273	0.975014	0.406443	9.37374e-05	12.4884	12	0.924302	0.947539	0.62835	0.0819118	0.450705	0	0
AIM1L	0.0201732	0.555157	0.800547	0.0520683	0.243801	0.503378	-0.061535	0.0914739	0.257593	-0.0297413	0.513498	0.760248	0.268184	0.0120232	10.6047	13.8409	0.094182	1.79937	0.128948	-0.161819	0.134287	0	0
AIM2	0.213601	0.0991748	0.364189	-0.248936	0.0421276	0.197616	-0.311213	0.0535383	0.180634	-0.0834764	0.628516	0.82974	0.012797	0.906352	13.0465	11.4545	0.528034	0.847627	0.171839	0.171117	0.113034	1	0
AIMP1	0.00213898	0.982124	0.993867	-0.0190616	0.797315	0.90907	-0.0169725	0.850984	0.928749	0.026207	0.866979	0.946008	0.261502	0.0144218	13.2326	11.2727	0.366919	1.05576	0.706875	-0.034407	0.751715	1	0
AIMP2	-0.218203	0.0453069	0.243059	0.292075	0.00268251	0.0447768	0.192654	0.108965	0.28714	0.190592	0.239977	0.550213	0.301044	0.00460584	11.7907	12.6818	0.640024	1.14503	0.328766	-0.105905	0.328925	1	0
AIP	0.0591542	0.574643	0.811605	0.0814395	0.635974	0.819572	-0.127829	0.0570756	0.188473	-0.0903601	0.555065	0.786748	0.704117	2.78425e-14	10.7674	13.6818	0.171298	1.10264	0.447308	-0.07465	0.491971	1	0
AIPL1	0.040065	0.362481	0.669098	0.0147534	0.862982	0.940159	-0.0473408	0.0869029	0.248799	-0.0729914	0.178569	0.484081	0.556185	2.23298e-08	13.1628	11.3409	0.396357	0.96404	0.901954	0.0235677	0.828461	1	0
AIRE	-0.083831	0.222257	0.53628	0.147538	0.0783632	0.276239	0.0462479	0.563054	0.756197	0.0765722	0.389193	0.6767	0.385703	0.000224781	11.4186	13.0455	0.507777	1.11917	0.490503	-0.0814406	0.453323	1	0
AJAP1	0.441829	0.00222065	0.0407593	-0.0506427	0.779344	0.89959	-0.788867	8.91684e-06	0.000310355	-0.362635	0.031012	0.218743	-0.0110127	0.919363	11.9767	12.5	0.88658	0.965569	0.807737	0.0157433	0.884925	1	0
AJUBA	-0.138766	0.18742	0.494445	-0.0381027	0.722674	0.869904	0.12861	0.341485	0.570869	0.280803	0.0327294	0.223742	0.345134	0.00106093	13.1163	11.3864	0.487616	0.946285	0.679933	0.0523946	0.629829	1	0
AK1	0.319317	0.0259246	0.179934	-0.241022	0.235542	0.494116	-0.403843	0.00826902	0.0497415	-0.287427	0.117962	0.403832	0.641588	2.14682e-11	11.6512	12.8182	0.638839	1.0145	0.870563	-0.0216077	0.842535	1	0
AK2	-0.179485	0.0955731	0.356821	0.0766354	0.405501	0.651954	0.243844	0.0262194	0.111826	0.187281	0.266306	0.575402	0.168827	0.118011	11.6744	12.7955	0.643221	1.12615	0.439628	-0.0786067	0.469243	1	0
AK3	0.0445532	0.602514	0.826614	-0.192188	0.0275667	0.156779	-0.0517668	0.585811	0.772271	0.0726615	0.55137	0.784704	0.580211	3.8658e-09	12.3721	12.1136	0.982436	0.998553	0.991305	0.0159155	0.883675	1	0
AK3P3	-0.137013	0.205729	0.517409	0.0558343	0.52882	0.745856	0.098435	0.209875	0.428346	0.23831	0.208308	0.51903	0.110369	0.308831	12.9535	11.5455	0.572486	0.932063	0.543524	0.108385	0.317663	0	0
AK4	-0.086555	0.542711	0.794756	0.0888512	0.56732	0.773781	0.118302	0.48242	0.69586	0.0510558	0.788441	0.909191	0.117962	0.276522	10.6047	13.8409	0.108165	1.14578	0.299065	-0.0981072	0.365979	1	0
AK4P1	-0.138305	0.269374	0.586278	-0.0435882	0.775707	0.897973	0.322543	0.0060877	0.0402133	0.0771337	0.67692	0.853001	0.627014	8.17251e-11	11.6744	12.7955	0.603975	1.03686	0.689529	-0.0482133	0.657435	0	0
AK5	1.45505	3.90696e-08	3.64791e-05	-1.03534	0.00197038	0.0376106	-2.25678	5.66764e-11	1.52141e-07	-0.912984	0.00087741	0.0440819	-0.107559	0.321385	12.2558	12.2273	0.878946	0.93232	0.435727	0.0677454	0.53298	1	0
AK7	0.30441	0.000879401	0.0220879	-0.124207	0.395005	0.642826	-0.519987	2.25449e-07	2.08686e-05	-0.208624	0.036186	0.233851	0.673711	8.63329e-13	11.4419	13.0227	0.523259	1.09845	0.478027	-0.0739075	0.496299	1	0
AK8	0.0916022	0.347187	0.655639	-0.177008	0.112559	0.333913	-0.149203	0.127514	0.316126	0.0330802	0.817032	0.924805	0.464874	5.72726e-06	13.093	11.4091	0.404562	0.973358	0.832801	0.011814	0.913517	1	0
AK9	0.177845	0.115798	0.392086	-0.071855	0.596966	0.793454	-0.301047	0.00338997	0.0264856	-0.125332	0.464179	0.728886	0.209872	0.0510541	13.814	10.7045	0.117958	0.892688	0.411784	0.104337	0.336177	1	0
AKAP1	0.0575268	0.586071	0.817743	-0.0718354	0.517794	0.738796	-0.10996	0.324856	0.555658	0.00890489	0.954239	0.982282	0.152106	0.159596	14.1163	10.4091	0.0677444	0.935327	0.672092	0.052658	0.628107	1	0
AKAP10	0.122115	0.144876	0.437151	-0.100259	0.142646	0.380018	-0.256409	0.00711305	0.0446123	0.00462754	0.969996	0.988535	0.276608	0.00949972	12.4186	12.0682	0.945466	1.10937	0.571373	-0.0388562	0.720853	1	0
AKAP11	0.240952	0.0299656	0.194063	-0.110567	0.428214	0.670669	-0.513042	4.58372e-05	0.00104718	-0.0480468	0.733784	0.88375	0.389369	0.000193389	12.6279	11.8636	0.736901	0.986539	0.916921	0.0252935	0.816113	1	0
AKAP12	0.0218082	0.920678	0.970893	0.0450902	0.867833	0.941676	0.076166	0.782125	0.890852	-0.175738	0.497517	0.749768	0.0143247	0.895232	11.2791	13.1818	0.304386	1.09135	0.315765	-0.103377	0.340667	1	0
AKAP13	-0.0734316	0.481859	0.756151	-0.0822627	0.330851	0.587241	0.0118319	0.931733	0.969316	0.25452	0.0573924	0.289848	0.233613	0.0294277	12.186	12.2955	0.849556	1.07031	0.642494	-0.03567	0.742912	1	0
AKAP14	0.275115	0.0099246	0.103663	-0.397053	0.0318124	0.169102	-0.442396	0.000106514	0.001975	-0.00657127	0.951211	0.981324	0.554114	2.58079e-08	13.2326	11.2727	0.332508	0.953604	0.762265	0.0202727	0.85215	1	0
AKAP17A	0.0339764	0.690382	0.872885	-0.118426	0.0393214	0.18993	-0.0831587	0.463097	0.679165	0.0810351	0.473436	0.73413	0.566448	1.07388e-08	12.3721	12.1136	0.856339	1.0161	0.911367	-0.00833708	0.93891	1	0
AKAP17BP	0.00100415	0.968118	0.988776	-0.0120666	0.338186	0.59402	0.0211449	0.277924	0.506881	-0.0163746	0.715657	0.874946	-0.0339835	0.754674	10.4651	13.9773	0.0552681	2.15202	0.355126	-0.0996049	0.358671	0	0
AKAP2	-0.130799	0.203133	0.51508	-0.0222508	0.854317	0.936494	0.0919421	0.493152	0.703777	0.285717	0.0150437	0.159301	0.399728	0.000125215	11.4419	13.0227	0.406535	0.998584	0.991592	0.0155219	0.886532	0	0
AKAP3	0.170515	0.0567588	0.273573	-0.142273	0.11219	0.333239	-0.331314	0.000310478	0.00440681	-0.0202951	0.879455	0.952026	0.35459	0.000752349	12.6744	11.8182	0.690354	0.9342	0.616575	0.0723035	0.505718	1	0
AKAP5	0.154307	0.218535	0.531608	0.178742	0.298727	0.557888	-0.560684	0.000635136	0.00752734	0.0311864	0.793727	0.912049	0.0286263	0.792396	13.2326	11.2727	0.311568	0.997957	0.990959	-0.000957957	0.992974	1	0
AKAP6	0.366436	0.00754782	0.0869972	-0.351336	0.0159973	0.118096	-0.505925	0.00130363	0.013003	-0.229151	0.226005	0.536262	0.203536	0.0586451	12.9535	11.5455	0.541306	0.894965	0.349525	0.138271	0.201533	1	0
AKAP7	-0.00349586	0.97023	0.989269	0.0847058	0.45114	0.689211	-0.0876471	0.485907	0.698216	0.0402665	0.693392	0.862265	0.418907	5.38725e-05	11.7907	12.6818	0.70244	1.03856	0.808905	-0.0159357	0.883528	1	0
AKAP8	-0.0851675	0.383968	0.685886	0.065846	0.380068	0.630413	0.0757106	0.484665	0.697318	0.10957	0.462073	0.727547	0.21758	0.0429273	13.8605	10.6591	0.115932	1.12644	0.495688	-0.0641093	0.555238	1	0
AKAP8L	-0.117806	0.234257	0.548422	0.0237634	0.78099	0.900546	0.025318	0.849898	0.928149	0.286035	0.0190428	0.17717	0.342624	0.00116025	12.814	11.6818	0.465171	0.956733	0.759124	0.0217487	0.841521	1	0
AKAP9	0.0667922	0.53617	0.790555	0.0761188	0.509508	0.732689	-0.249147	0.025341	0.109453	0.0212968	0.893251	0.95778	0.173064	0.108933	13.907	10.6136	0.0973293	0.931274	0.58785	0.0599748	0.581076	1	0
AKIP1	-0.0916394	0.260182	0.576847	0.0116181	0.894269	0.95334	0.0021648	0.980094	0.988982	0.246257	0.0353629	0.231389	0.409213	8.30381e-05	12.7674	11.7273	0.724568	1.09847	0.602451	-0.0408327	0.707281	1	0
AKIRIN1	-0.0219564	0.809376	0.925978	-0.0158623	0.838935	0.929148	-0.0643376	0.51743	0.722783	0.141877	0.299297	0.605993	0.428332	3.49194e-05	10.9767	13.4773	0.243508	1.1741	0.307074	-0.117681	0.277675	1	0
AKIRIN2	-0.0948343	0.317165	0.630718	0.0509189	0.535023	0.750466	-0.0223185	0.849745	0.928149	0.252128	0.0495001	0.271246	0.409798	8.09265e-05	12.907	11.5909	0.493802	1.01998	0.899896	-0.0200032	0.854094	1	0
AKNA	0.156464	0.0904748	0.346836	-0.282528	0.0173287	0.121533	-0.170499	0.104026	0.279118	-0.0479919	0.686041	0.858613	0.495941	1.03673e-06	12.4186	12.0682	0.996717	1.07686	0.635206	-0.0328719	0.762457	1	0
AKNAD1	-0.00981192	0.933523	0.976727	-0.108837	0.220268	0.477755	0.0112584	0.935261	0.971028	0.0963022	0.575311	0.799204	0.0476258	0.661352	14.4651	10.0682	0.0430816	0.886988	0.360861	0.0932385	0.39036	1	0
AKR1A1	0.0130405	0.876834	0.953245	-0.151428	0.0362481	0.181748	-0.0769789	0.464622	0.680611	0.157697	0.162032	0.466159	0.392193	0.000172023	12.5116	11.9773	0.698716	1.0629	0.718098	-0.047183	0.66431	1	0
AKR1B1	0.0831193	0.431317	0.720147	-0.248468	0.0165029	0.119635	-0.137205	0.22191	0.443259	0.0971333	0.533639	0.773284	0.322908	0.00228472	11.3953	13.0682	0.467089	1.19281	0.314917	-0.0934856	0.389099	1	0
AKR1B10	0.105185	0.198246	0.508286	-0.0942727	0.291992	0.551889	-0.15191	0.0425636	0.155082	-0.0635425	0.61764	0.82384	0.222934	0.037939	11.5116	12.9545	0.496821	1.18232	0.285755	-0.115391	0.287196	1	0
AKR1B10P2	0.0917821	0.0910471	0.347597	-0.0508251	0.212144	0.468556	-0.0790473	0.0402643	0.149185	-0.135726	0.158844	0.462398	-0.10137	0.350176	10.1163	14.3182	0.0477802	1.34485	0.362264	-0.105695	0.329894	0	0
AKR1B15	-0.00760922	0.90566	0.965261	0.013621	0.858386	0.938193	-0.0937975	0.235195	0.459775	0.111098	0.157815	0.46135	0.577411	4.77718e-09	13.8837	10.6364	0.0720496	0.799256	0.332776	0.0795429	0.46395	1	0
AKR1B1P1	-0.0542284	0.34416	0.654114	0.0099549	0.672067	0.841977	0.0252256	0.411125	0.635691	0.117951	0.278126	0.58613	-0.192253	0.0744296	12.5581	11.9318	0.935615	0.844651	0.431388	0.131806	0.223629	0	0
AKR1C1	0.640718	0.0001617	0.00691734	-0.448103	0.0342004	0.175959	-1.04088	1.44568e-06	8.0632e-05	-0.357641	0.0606311	0.296286	0.0765741	0.480847	10.7674	13.6818	0.157989	1.10165	0.470281	-0.0781607	0.471776	1	0
AKR1C2	0.599974	2.57964e-05	0.00197849	-0.380019	0.0107156	0.0941099	-0.87289	6.77761e-06	0.000256249	-0.472642	0.00336449	0.0810869	0.0515543	0.635338	13.3721	11.1364	0.20876	0.856046	0.238148	0.1277	0.238512	1	0
AKR1C3	0.724887	1.61419e-05	0.00140914	-0.434712	0.0290779	0.161481	-0.883032	4.16022e-05	0.00097215	-0.77183	8.93819e-05	0.0160532	0.124611	0.250154	11.6512	12.8182	0.639661	1.11735	0.291416	-0.122838	0.25701	1	0
AKR1C4	0.0233439	0.528252	0.785037	0.0361495	0.205951	0.460914	-0.015028	0.618975	0.793819	-0.0763364	0.227311	0.537685	0.162558	0.132495	11.3953	13.0682	0.429571	1.26692	0.445381	-0.0952452	0.380195	1	0
AKR1D1	0.0440335	0.323519	0.636822	0.0412231	0.621405	0.809545	-0.111375	0.0168285	0.0819968	-0.0356025	0.386281	0.67441	0.624752	9.99413e-11	10.3023	14.1364	0.0763404	1.39765	0.181565	-0.101418	0.349948	1	0
AKR1E2	0.343025	7.41401e-05	0.00391194	-0.242851	0.0190864	0.128216	-0.436435	6.20425e-06	0.000238775	-0.317912	0.00645296	0.106762	0.357573	0.000673542	11.2558	13.2045	0.393419	1.32177	0.122195	-0.16997	0.115506	1	0
AKR7A2	-0.0336796	0.683084	0.869662	0.025441	0.786534	0.903544	-0.139555	0.0582473	0.190781	0.224204	0.0754755	0.328063	0.702629	3.32699e-14	12.3488	12.1364	0.964976	1.12948	0.380692	-0.0848921	0.434343	1	0
AKR7A2P1	-0.0230463	0.617061	0.833767	0.140562	0.115319	0.337809	-0.0317543	0.47636	0.690785	-0.00580674	0.89304	0.957752	-0.0314965	0.77212	11.5814	12.8864	0.558813	1.45683	0.379819	-0.0733336	0.499659	0	0
AKR7A3	0.0680736	0.268042	0.585389	-0.00278877	0.967475	0.984262	-0.218316	0.000150252	0.00257515	0.0434252	0.639179	0.835814	0.250196	0.0194274	13.4651	11.0455	0.253033	0.946159	0.819596	0.0274582	0.800688	1	0
AKR7L	0.0115709	0.888757	0.958498	0.0157595	0.837037	0.928172	-0.163084	0.0231826	0.102882	0.129439	0.336907	0.634604	0.0908662	0.402582	14.186	10.3409	0.0315072	0.907543	0.59606	0.0458934	0.672955	0	0
AKT1	-0.182506	0.0906013	0.346836	0.199885	0.208948	0.464413	0.183222	0.121862	0.307809	0.16885	0.19843	0.507355	0.624367	1.03406e-10	11.2093	13.25	0.270437	1.17837	0.193413	-0.11742	0.27875	1	0
AKT1S1	-0.0627254	0.416988	0.711163	0.136389	0.148404	0.387765	0.0716091	0.444271	0.664118	-0.00138504	0.988497	0.99575	0.792272	6.27132e-20	12.2558	12.2273	0.933301	1.09422	0.47902	-0.0796923	0.463109	1	0
AKT2	-0.253125	0.029153	0.190989	0.24416	0.0837302	0.285426	0.221212	0.106643	0.283715	0.293749	0.0481939	0.268264	0.44213	1.80785e-05	11.2791	13.1818	0.357479	1.11961	0.398292	-0.0785622	0.469496	1	0
AKT3	0.238424	0.054519	0.268837	0.0214825	0.891015	0.951731	-0.424704	0.00392572	0.0293531	-0.23296	0.126814	0.419769	0.481256	2.37478e-06	13.0465	11.4545	0.501481	1.01189	0.910996	0.00450286	0.966983	1	0
AKTIP	0.0954345	0.274788	0.59127	-0.244117	0.0100801	0.0911833	-0.112437	0.246276	0.472997	0.0329776	0.787313	0.908515	0.409786	8.09718e-05	13.0465	11.4545	0.418454	0.906696	0.617465	0.0524202	0.629662	1	0
AL008733.1	0.17035	0.118724	0.396824	-0.119213	0.406048	0.652344	-0.396222	0.00169793	0.0158535	0.0321535	0.810354	0.920637	0.222047	0.0387304	11.6744	12.7955	0.745622	0.969751	0.810263	0.00123555	0.990938	0	0
AL009178.1	-0.104335	0.0775826	0.321441	0.0822811	0.256832	0.517181	0.207894	0.00208209	0.0184534	0.0104569	0.891475	0.957302	0.430459	3.16086e-05	11.1628	13.2955	0.393801	1.18984	0.412685	-0.0911254	0.401236	0	0
AL020996.1	0.0192557	0.496276	0.764638	-0.0311425	0.301768	0.560836	-0.0557155	0.0774655	0.230093	0.0283756	0.474397	0.734695	0.702413	3.41364e-14	12.907	11.5909	0.561024	1.09364	0.794951	-0.0283457	0.794386	0	0
AL021068.1	0.0814295	0.243109	0.558568	-0.0788642	0.315453	0.574185	-0.109696	0.127866	0.316589	-0.0532425	0.601028	0.814412	0.200801	0.0621954	13.0465	11.4545	0.495727	0.990425	0.96565	0.0200733	0.853588	0	0
AL022393.7	0.0767514	0.456172	0.737851	-0.0555544	0.685716	0.850761	-0.0223828	0.814258	0.909318	-0.150354	0.312619	0.615466	0.543505	5.33557e-08	11.7209	12.75	0.70134	1.0531	0.636008	-0.0554509	0.609965	0	0
AL023583.1	0.16955	0.13514	0.42105	-0.0612845	0.607958	0.800356	-0.327517	0.00134923	0.0133422	-0.081718	0.647503	0.840362	0.672288	1.00386e-12	14.2558	10.2727	0.0782598	0.914534	0.300859	0.118016	0.276299	0	0
AL023807.1	-0.0231823	0.850482	0.942323	0.0513938	0.767443	0.893775	0.00746522	0.956489	0.979476	0.0189823	0.901101	0.961323	0.697869	5.83832e-14	12.2326	12.25	0.972964	0.972327	0.681026	0.0608836	0.57535	0	0
AL031663.2	-0.0269978	0.548324	0.797568	-0.0690591	0.0946563	0.304896	0.00803645	0.826398	0.91546	0.118451	0.112604	0.395634	0.345258	0.00105624	14.5814	9.95455	0.0225404	0.640185	0.104899	0.192447	0.0741321	0	0
AL031666.2	-0.0243532	0.475268	0.752018	0.0541627	0.17674	0.423179	-0.0495951	0.0698867	0.21593	0.0809558	0.131941	0.426007	0.625512	9.34278e-11	13.4651	11.0455	0.232425	1.21746	0.631822	-0.0388732	0.720736	0	0
AL034548.1	-0.176875	0.0985027	0.362714	0.269568	0.124588	0.351843	0.0730273	0.512209	0.71884	0.218651	0.0764801	0.329307	0.117283	0.279315	13.3488	11.1591	0.303105	0.917631	0.632321	0.0460405	0.671967	0	0
AL035460.1	-0.147872	0.0438911	0.239593	0.090896	0.144259	0.381899	0.0731048	0.119384	0.303621	0.269737	0.0380547	0.238327	0.246512	0.0213525	13	11.5	0.57932	1.06034	0.728838	-0.0180851	0.867952	1	0
AL049542.1	-0.0470473	0.748221	0.900777	0.411981	0.0838988	0.285754	-0.188034	0.109226	0.287418	0.0265377	0.892854	0.957734	0.471993	3.92841e-06	10.4186	14.0227	0.0925291	1.1678	0.0661092	-0.182835	0.0900702	0	0
AL049840.1	-0.070017	0.221399	0.535204	0.0100969	0.819831	0.920472	0.0377404	0.401788	0.627299	0.148833	0.132108	0.426363	0.495848	1.04233e-06	12.3721	12.1136	0.78138	0.901335	0.580477	0.0666457	0.539664	0	0
AL050303.1	0.00855037	0.495541	0.764492	-0.0109633	0.565298	0.772922	-0.00903465	0.339297	0.56887	-0.00624461	0.733316	0.883634	0.451391	1.14338e-05	13.2326	11.2727	0.359313	1.27636	0.842674	0.00653995	0.952061	0	0
AL078585.1	0.0403742	0.583287	0.816287	0.0858823	0.400507	0.647596	-0.160994	0.00454926	0.0326644	-0.00564649	0.959361	0.984106	0.121861	0.260844	12.5581	11.9318	0.646237	0.890177	0.496239	0.102789	0.343438	0	0
AL079342.1	-0.0131107	0.738343	0.895805	0.0810794	0.132288	0.364163	-0.0562563	0.0268942	0.113669	0.0365246	0.55489	0.7867	0.329539	0.0018281	11.8837	12.5909	0.882177	1.16472	0.623655	-0.0625999	0.564606	0	0
AL109806.1	0.0323629	0.587152	0.818559	-0.00919032	0.870163	0.942538	-0.0635407	0.175336	0.383398	-0.016366	0.870639	0.947839	0.211978	0.0487163	12.5814	11.9091	0.737585	1.05926	0.797919	-0.0142725	0.895612	0	0
AL117190.2	0.222606	0.259409	0.575923	-0.116689	0.555066	0.765332	-0.386128	0.13726	0.330307	-0.127117	0.60018	0.814068	0.630824	5.80122e-11	11.5116	12.9545	0.581693	0.9867	0.819224	-0.000683546	0.994987	0	0
AL117190.3	0.0529758	0.262188	0.57891	0.11131	0.0110739	0.0956191	-0.081096	0.0125782	0.0666295	-0.144931	0.0724552	0.322075	0.316632	0.00280893	12.093	12.3864	0.839328	1.41131	0.214745	-0.131716	0.223947	0	0
AL118506.1	0.00592192	0.933878	0.976761	-0.0674627	0.344845	0.599203	-0.120128	0.035794	0.138102	0.161312	0.167838	0.472513	0.0525024	0.629124	12.7674	11.7273	0.526004	0.887658	0.585202	0.06302	0.561991	0	0
AL121761.2	0.0575664	0.318258	0.631897	-0.151348	0.00988505	0.0901359	-0.0827874	0.266198	0.494388	0.0388612	0.586638	0.806125	0.579717	4.01337e-09	10.6512	13.7955	0.115449	1.23384	0.413428	-0.0663846	0.541257	0	0
AL132989.1	-0.0213076	0.773745	0.911524	-0.0427285	0.691133	0.853346	0.0264375	0.680607	0.83008	0.0633573	0.54856	0.782868	0.212869	0.0477554	12.4419	12.0455	0.800618	0.852972	0.514854	0.0633811	0.559748	0	0
AL133318.1	-0.167621	0.239739	0.554723	0.209047	0.279274	0.540163	0.362767	0.00459698	0.0328749	-0.0708496	0.730362	0.882135	0.325989	0.00206112	10.3256	14.1136	0.0798879	1.1167	0.20064	-0.161833	0.134254	0	0
AL133373.1	-0.011833	0.753171	0.902737	0.0899842	0.151882	0.392656	-0.0225539	0.385742	0.612274	-0.00954471	0.855573	0.940509	0.481624	2.32697e-06	12.3023	12.1818	0.934437	0.886409	0.741964	0.0335276	0.757863	0	0
AL133458.1	-0.0414819	0.623317	0.837394	-0.00877513	0.934584	0.970685	-0.173448	0.0267655	0.113276	0.307565	0.0107952	0.136839	0.34959	0.00090349	11.6977	12.7727	0.636291	1.0619	0.746602	-0.0417292	0.701155	0	0
AL136115.1	0.0572385	0.145953	0.438922	0.0491154	0.265993	0.52683	-0.0750056	0.0222244	0.0996803	-0.117233	0.0593105	0.29439	0.284478	0.00757456	10.9302	13.5227	0.245783	1.61187	0.278969	-0.111562	0.3036	0	0
AL136218.1	0.265512	0.0773976	0.321119	-0.147053	0.397444	0.645029	-0.13361	0.4127	0.636874	-0.493812	0.0183593	0.173609	0.22517	0.0360042	11.6047	12.8636	0.580668	1.0498	0.718542	-0.0379421	0.727159	0	0
AL136531.1	-0.00718243	0.915022	0.968256	0.052506	0.485716	0.715268	-0.069984	0.241724	0.467702	0.0557001	0.596163	0.811644	0.56441	1.24441e-08	12.6512	11.8409	0.811935	1.06855	0.737547	-0.0245342	0.821541	0	0
AL137059.1	-0.0453413	0.613859	0.832026	0.170509	0.0629273	0.244901	-0.103553	0.276259	0.505251	0.110975	0.400065	0.683972	0.124411	0.250923	12.9767	11.5227	0.471957	0.806137	0.135757	0.205449	0.0562616	0	0
AL138479.3	0.0734289	0.213585	0.526667	-0.0197435	0.730699	0.874709	-0.15892	0.0130125	0.0682408	-0.0222534	0.797341	0.913952	0.395184	0.000151783	13.1628	11.3409	0.428215	0.834865	0.314639	0.135446	0.210987	0	0
AL138751.1	-0.0346147	0.794169	0.919159	0.294719	0.0247475	0.147626	-0.119363	0.389619	0.615719	0.00554577	0.97763	0.991387	0.337086	0.00140977	12.814	11.6818	0.553381	0.951312	0.664078	0.0359872	0.740706	0	0
AL138815.2	-0.00215097	0.984059	0.994333	0.0421163	0.714726	0.866174	0.0483502	0.68896	0.835089	-0.0766805	0.61215	0.821518	0.426337	3.83179e-05	12.814	11.6818	0.566202	0.881899	0.308913	0.121334	0.262927	0	0
AL138847.1	-0.0173583	0.56554	0.805802	0.0516676	0.315795	0.574413	-0.0211955	0.267246	0.495348	0.0329443	0.437881	0.709966	0.71463	7.66171e-15	13.1628	11.3409	0.453877	1.20435	0.602753	-0.0392206	0.718344	0	0
AL139099.1	0.0457717	0.436744	0.723711	0.0714301	0.252518	0.512941	-0.0705182	0.107242	0.284416	-0.106385	0.276438	0.584877	0.113893	0.293543	13.7674	10.75	0.161739	1.01422	0.953034	0.007422	0.945605	0	0
AL139147.1	-0.0198595	0.842955	0.939715	0.102783	0.320107	0.577996	-0.26562	0.00379072	0.0286928	0.262233	0.0896815	0.353686	0.761734	1.06713e-17	12.4884	12	0.878607	0.990103	0.920572	0.0139917	0.897655	0	0
GADD45GIP1	-0.202749	0.083605	0.332731	0.489251	0.0110084	0.0952863	0.149897	0.181156	0.39121	0.0464441	0.744083	0.887965	0.729481	1.11804e-15	11.0233	13.4318	0.241492	1.20544	0.0463136	-0.199362	0.064132	1	0
AL160286.1	-0.0850426	0.675581	0.866093	-0.0649316	0.799319	0.910775	0.119859	0.601508	0.782256	0.159252	0.550344	0.784197	0.483787	2.06429e-06	13.7442	10.7727	0.136053	0.934947	0.317904	0.103468	0.340241	0	0
AL161915.1	0.016228	0.822816	0.93187	0.0650556	0.497459	0.724511	-0.155275	0.0752451	0.226119	0.0714828	0.401401	0.684894	0.287487	0.00693466	14.4884	10.0455	0.0213803	0.816181	0.341488	0.0913917	0.399856	0	0
AL162389.1	0.0598981	0.477886	0.753384	0.0446852	0.668587	0.840282	-0.261935	0.010174	0.0573007	0.0775789	0.447018	0.717247	0.539643	6.90723e-08	14.4186	10.1136	0.0417983	0.842851	0.336484	0.0899778	0.407217	0	0
AL162407.1	-0.0599822	0.544259	0.795589	0.0219237	0.873772	0.944318	0.0983174	0.249241	0.476408	0.0474106	0.742554	0.887338	0.568442	9.28863e-09	12.0698	12.4091	0.995314	0.903487	0.400637	0.0708074	0.514586	0	0
AL162431.1	-0.175583	0.31572	0.62938	0.274768	0.175911	0.422183	0.1132	0.525365	0.728638	0.168402	0.508797	0.757224	0.762625	9.28826e-18	13.1628	11.3409	0.300782	0.969337	0.588286	0.0433882	0.689869	0	0
AL162497.1	-0.148442	0.319909	0.6333	0.0406699	0.730775	0.874723	-0.01911	0.87076	0.939016	0.406762	0.112455	0.395295	0.356411	0.000703291	13.2093	11.2955	0.387097	0.945068	0.516683	0.0825513	0.447165	0	0
AL162851.1	0.00855037	0.495541	0.764492	-0.0109633	0.565298	0.772922	-0.00903465	0.339297	0.56887	-0.00624461	0.733316	0.883634	0.451391	1.14338e-05	13.2326	11.2727	0.359313	1.27636	0.842674	0.00653995	0.952061	0	0
AL163636.6	0.136333	0.336806	0.647924	0.105215	0.622342	0.810037	-0.150377	0.325378	0.556418	-0.300597	0.0792394	0.333865	0.290705	0.00630356	11.3023	13.1591	0.342567	1.23938	0.0689779	-0.172387	0.110346	0	0
AL163952.1	0.103407	0.388731	0.689974	-0.0356266	0.778304	0.899292	-0.347184	0.00555643	0.0377424	0.105809	0.545248	0.78103	0.756097	2.53386e-17	10.7442	13.7045	0.173615	1.03514	0.712218	-0.033594	0.757398	0	0
AL353608.1	0.0266677	0.776178	0.912297	-0.205393	0.0492088	0.213875	0.0145881	0.858145	0.932467	0.0620176	0.673846	0.851427	0.291269	0.00619835	11.4651	13	0.417878	1.04594	0.748365	-0.0148672	0.891288	0	0
AL353608.2	0.0266677	0.776178	0.912297	-0.205393	0.0492088	0.213875	0.0145881	0.858145	0.932467	0.0620176	0.673846	0.851427	0.291269	0.00619835	11.4651	13	0.417878	1.04594	0.748365	-0.0148672	0.891288	0	0
AL353662.1	-0.00140207	0.992195	0.997492	0.373188	0.0298585	0.163575	-0.35782	0.00563348	0.0381277	0.107959	0.61354	0.822019	0.184337	0.0874159	12.6744	11.8182	0.64436	1.07577	0.439252	-0.106215	0.327504	0	0
AL353662.2	-0.0245646	0.840085	0.93875	0.200168	0.221073	0.478245	-0.161378	0.125046	0.312397	0.0922175	0.606935	0.817859	0.859319	1.76847e-26	12.0465	12.4318	0.990387	1.0182	0.777787	-0.0325056	0.765027	0	0
AL353662.3	-0.153385	0.193891	0.503235	0.479387	0.000547969	0.0183583	-0.101905	0.313242	0.544378	0.183272	0.311972	0.615079	0.550024	3.4249e-08	13.5116	11	0.209513	0.985525	0.884882	0.0200923	0.853451	0	0
AL353671.1	-0.0281365	0.810896	0.926572	0.171534	0.199535	0.452578	-0.142516	0.346528	0.57567	0.103407	0.460009	0.726652	0.648199	1.14323e-11	11.2093	13.25	0.343688	1.14479	0.141622	-0.141806	0.190136	0	0
AL353671.3	-0.0940593	0.255431	0.572587	0.039679	0.59504	0.792475	0.097997	0.100232	0.272984	0.130214	0.363051	0.655631	0.271417	0.0109932	12.1163	12.3636	0.848234	1.21926	0.181558	-0.149197	0.167826	0	0
AL353671.4	-0.110126	0.346797	0.65541	0.382259	0.00552647	0.0665252	0.0633103	0.547791	0.74565	-0.0419427	0.813623	0.922339	0.573799	6.25887e-09	12.6977	11.7955	0.747933	1.03647	0.749737	-0.0222708	0.837768	0	0
AL353698.1	-0.0218858	0.650108	0.85323	0.000336073	0.993203	0.996731	0.000896279	0.973073	0.986673	0.0602181	0.493205	0.746293	-0.131932	0.22318	13.0233	11.4773	0.55231	0.63396	0.168983	0.218094	0.0424258	0	0
AL353791.1	0.249122	0.0154211	0.133535	-0.52993	0.00588133	0.0688667	-0.150403	0.0648941	0.206032	-0.145869	0.222932	0.532829	0.330329	0.00177954	11.7442	12.7273	0.740939	1.00604	0.96799	-0.00442944	0.967521	0	0
AL353898.1	0.014883	0.909977	0.966409	0.172864	0.238532	0.49739	0.0499552	0.538386	0.738823	-0.2232	0.318622	0.620796	0.617463	1.89081e-10	11.5116	12.9545	0.458534	1.08336	0.390042	-0.0891266	0.411686	0	0
AL353898.2	-0.0082286	0.904501	0.964466	0.155455	0.0796423	0.278735	-0.051202	0.399582	0.62553	-0.0377391	0.710248	0.872281	0.60436	5.71412e-10	12.2093	12.2727	0.957385	1.05475	0.761014	-0.0258998	0.811785	0	0
AL353898.3	-0.105588	0.465367	0.744802	-0.0368082	0.774517	0.89737	-0.00175418	0.989103	0.994032	0.325505	0.169061	0.47372	0.437238	2.29064e-05	11.7442	12.7273	0.792356	1.05915	0.592026	-0.0749414	0.490277	0	0
AL354718.1	0.131985	0.400694	0.69845	0.106679	0.579668	0.781634	-0.295912	0.0723228	0.220568	-0.134556	0.538862	0.776213	0.197079	0.0673057	11.814	12.6591	0.523988	1.0408	0.682245	-0.0301514	0.781604	0	0
AL354822.1	0.0646091	0.500849	0.767609	0.0128758	0.877178	0.945787	-0.00129188	0.98767	0.99322	-0.1895	0.232948	0.543543	0.61069	3.37028e-10	11.8605	12.6136	0.701939	1.02911	0.818774	-0.0178927	0.869344	1	0
AL354898.1	-0.0327526	0.105226	0.37419	0.0554097	0.0930636	0.301822	0.00544801	0.763738	0.879962	0.0450086	0.0828078	0.341193	0.48603	1.8215e-06	12.2558	12.2273	0.903413	0.975671	0.969631	0.0168172	0.877135	0	0
AL354993.1	0.133101	0.185731	0.492608	-0.3495	0.023443	0.143552	0.0109064	0.92773	0.967411	-0.125846	0.229658	0.540424	0.44723	1.40702e-05	12.1163	12.3636	0.960528	1.10451	0.411756	-0.0912122	0.400786	0	0
AL355390.1	-0.00821224	0.759028	0.905235	0.00806075	0.543814	0.756408	0.00530038	0.509524	0.716959	0.0114244	0.826642	0.928702	0.502817	6.93904e-07	11.7209	12.75	0.451659	0.869904	0.679771	0.0743969	0.493444	0	0
AL355490.1	0.0937266	0.416891	0.711099	0.0205527	0.858638	0.938193	-0.178874	0.168753	0.375425	-0.0878736	0.59409	0.810249	0.0521577	0.63138	11.5814	12.8864	0.727216	1.00138	0.991397	-0.0133093	0.902621	0	0
AL356356.1	-0.0152219	0.801786	0.922049	-0.0143847	0.841491	0.930191	-0.0428327	0.484629	0.697314	0.0989882	0.258005	0.567982	0.430332	3.17972e-05	11.7209	12.75	0.658034	0.934131	0.751726	0.0327912	0.763023	0	0
AL356475.1	0.0242004	0.747107	0.900596	0.118057	0.29382	0.553587	-0.238388	8.99726e-05	0.00174856	0.09826	0.347945	0.643815	0.679542	4.61316e-13	13.1395	11.3636	0.344587	0.953574	0.758166	0.0316427	0.771092	0	0
AL356585.2	-0.0213036	0.45182	0.735397	0.0208408	0.256002	0.516258	-0.013811	0.218156	0.438656	0.059027	0.271748	0.581008	-0.0262395	0.809364	12.1628	12.3182	0.839839	1.19328	0.670169	-0.066397	0.541182	0	0
AL356740.1	0.00286311	0.987054	0.995751	0.235457	0.234974	0.493454	-0.159234	0.389929	0.615896	-0.0132222	0.958537	0.983732	0.152163	0.159438	13.2791	11.2273	0.333824	0.975125	0.787343	0.0227426	0.83438	0	0
AL357153.1	0.107037	0.199469	0.510257	-0.0670123	0.411583	0.656786	-0.0085692	0.874501	0.940918	-0.241553	0.0944016	0.362593	-0.0908822	0.402499	12.1628	12.3182	0.930585	1.09468	0.672728	-0.0526726	0.628011	0	0
AL357673.1	-0.0467088	0.535366	0.789875	0.0447209	0.627298	0.813391	-0.100262	0.254964	0.482819	0.204637	0.0317277	0.221301	0.101518	0.349467	14	10.5227	0.105804	0.817433	0.321524	0.118983	0.272355	1	0
AL358813.1	-0.0413723	0.543704	0.7953	0.0504077	0.566456	0.773359	-0.0328828	0.60273	0.782849	0.113714	0.253041	0.562712	0.207639	0.0536306	12.2558	12.2273	0.844505	0.961783	0.871568	0.0113602	0.916826	0	0
AL359091.2	0.00844256	0.913073	0.967634	0.0664042	0.539592	0.753412	-0.0991868	0.093521	0.260691	0.0326247	0.780194	0.904892	0.475073	3.32844e-06	12.9535	11.5455	0.492839	1.01627	0.922798	-0.00357487	0.973785	0	0
AL359195.1	-0.0906354	0.21491	0.528174	-0.00536158	0.945795	0.976206	0.138063	0.0358545	0.138267	0.111371	0.331732	0.630826	0.219526	0.0410543	13.3488	11.1591	0.255759	0.824404	0.311096	0.122023	0.260204	0	0
AL359878.1	0.0567935	0.199179	0.509819	0.0301194	0.583003	0.783969	-0.139099	0.00101024	0.010694	-0.0336613	0.599439	0.813457	0.697187	6.32296e-14	11.7907	12.6818	0.77128	0.81805	0.218501	0.222344	0.0384643	0	0
AL360004.1	-0.00152405	0.955879	0.985194	0.0495572	0.0165677	0.119779	-0.0246017	0.0944291	0.262269	-0.00630216	0.900891	0.961323	-0.183014	0.0897513	11.7674	12.7045	0.695033	0.930265	0.897535	0.0325302	0.764855	0	0
AL360004.2	-0.00152405	0.955879	0.985194	0.0495572	0.0165677	0.119779	-0.0246017	0.0944291	0.262269	-0.00630216	0.900891	0.961323	-0.183014	0.0897513	11.7674	12.7045	0.695033	0.930265	0.897535	0.0325302	0.764855	0	0
AL365202.1	-0.0711	0.519925	0.78036	0.00348821	0.973724	0.98737	0.0624041	0.558291	0.75281	0.130521	0.452494	0.721618	0.48078	2.43791e-06	13.7209	10.7955	0.146729	0.977921	0.82858	0.0403162	0.710819	0	0
AL390196.1	0.15401	0.351623	0.660524	-0.249674	0.1871	0.436423	-0.343329	0.0440213	0.158564	0.118499	0.618997	0.824727	0.205307	0.0564357	13.8605	10.6591	0.139743	0.918474	0.291519	0.131113	0.226092	0	0
AL391357.1	-0.21905	0.0869268	0.33941	0.158148	0.285341	0.545334	0.144431	0.34552	0.57493	0.343668	0.0375412	0.236909	0.122467	0.258461	12.2093	12.2727	0.929148	1.07746	0.573864	-0.054264	0.617647	0	0
AL391994.1	0.00139384	0.987885	0.995891	0.0338077	0.788931	0.905328	-0.122885	0.136407	0.329144	0.101818	0.43974	0.711314	0.738422	3.29786e-16	14.186	10.3409	0.0589689	0.963591	0.711986	0.0445008	0.682338	0	0
AL392086.1	0.0688786	0.507325	0.771586	-0.570847	5.19042e-05	0.00541089	0.00217144	0.983722	0.990787	0.227916	0.0837566	0.3428	0.251614	0.0187273	13.7209	10.7955	0.132781	0.807045	0.120013	0.184566	0.0870157	0	0
AL441883.1	-0.0676952	0.196379	0.505663	-0.130482	0.0773968	0.274092	0.135286	0.0173012	0.0835118	0.142779	0.0257851	0.200672	-0.0596688	0.58301	12.2093	12.2727	0.92379	1.13998	0.659404	-0.0690854	0.52489	0	0
AL445665.1	0.0010487	0.989777	0.996459	-0.14303	0.336858	0.592564	-0.0206565	0.801362	0.901351	0.125165	0.136387	0.43193	0.462426	6.50743e-06	12.7674	11.7273	0.533281	0.904504	0.63484	0.0517377	0.634134	0	0
AL450307.1	0.0418155	0.110998	0.384672	0.0385586	0.267922	0.528771	-0.0855906	0.000340895	0.00471089	-0.0548485	0.144008	0.442987	-0.0486391	0.654602	11.1395	13.3182	0.412241	1.17626	0.807321	-0.0489931	0.65225	0	0
AL512503.1	0.039141	0.56029	0.803897	-0.0947842	0.15327	0.394413	-0.0174137	0.755191	0.875167	-0.0209865	0.849636	0.937603	0.700386	4.34224e-14	11.8605	12.6136	0.634188	0.954906	0.704038	0.0883557	0.415759	0	0
AL512625.1	0.196879	0.193273	0.502487	0.0483151	0.756476	0.888743	-0.257305	0.0315989	0.12717	-0.314472	0.207988	0.51903	0.196877	0.067592	11.6744	12.7955	0.78879	1.0268	0.819902	-0.0518572	0.63335	0	0
AL512652.1	-0.0224131	0.567945	0.807349	0.00202395	0.962276	0.982732	-0.00605492	0.883533	0.944961	0.0678451	0.234022	0.544257	0.443574	1.6847e-05	13.3953	11.1136	0.262116	1.1564	0.581482	-0.0671159	0.536801	0	0
AL513327.1	0.0434153	0.743482	0.898908	-0.0452115	0.776802	0.898414	0.0702008	0.573134	0.763053	-0.163029	0.410934	0.690429	0.307747	0.00373547	13.9535	10.5682	0.0589902	0.863865	0.164972	0.139379	0.197909	0	0
AL513477.1	-0.0629003	0.0778877	0.32192	0.108838	0.0614177	0.241875	0.0116604	0.760512	0.878122	0.0833636	0.0366992	0.234569	-0.0484597	0.655795	12.1628	12.3182	0.98779	1.55956	0.387492	-0.0791073	0.466409	0	0
AL513523.1	-0.132341	0.356351	0.664464	-0.0336155	0.884512	0.948918	0.29572	0.0247158	0.107694	0.0815516	0.657493	0.844485	0.647868	1.1803e-11	12.8837	11.6136	0.498549	0.946591	0.487156	0.0601653	0.579873	0	0
AL583828.1	0.158157	0.0263116	0.18097	-0.217575	0.0356939	0.180034	-0.158239	0.0141468	0.0722448	-0.113985	0.25077	0.561061	0.366948	0.000472386	12.2558	12.2273	0.999144	0.904391	0.643186	0.0543422	0.617139	0	0
AL589642.1	-0.000957314	0.918762	0.970078	0.0239231	0.0469532	0.208632	-0.0139852	0.158284	0.36092	-0.000175234	0.988934	0.99575	0.239113	0.025714	11.6512	12.8182	0.685672	4.9124	0.247215	-0.116755	0.2815	0	0
AL589739.1	0.0432234	0.455072	0.737393	-0.0686753	0.120866	0.345895	-0.0776591	0.196951	0.412088	0.0123177	0.892338	0.957522	0.196579	0.068016	12.3721	12.1136	0.816167	1.02193	0.913226	-0.0196941	0.856324	0	0
AL590369.1	-0.0129071	0.882396	0.955925	0.000193163	0.998801	0.999266	-0.0362687	0.701603	0.843378	0.0746886	0.486264	0.742658	0.1987	0.0650395	12.2093	12.2727	0.999792	1.10272	0.59807	-0.0631595	0.561124	0	0
AL590452.1	0.088717	0.30316	0.61821	-0.108215	0.175496	0.421941	-0.121228	0.0154353	0.0770328	-0.0396418	0.796352	0.913395	-0.0107559	0.921236	13.7674	10.75	0.116556	0.949696	0.76035	0.0308541	0.776646	0	0
AL590483.1	-0.00578909	0.738419	0.895806	0.0231741	0.209755	0.465292	0.00584547	0.642659	0.807638	-0.0071695	0.80497	0.917944	0.25416	0.0175249	12.1163	12.3636	0.863748	1.45702	0.556455	-0.0685498	0.528116	0	0
AL590489.1	0.0377012	0.759873	0.905243	0.0274791	0.867893	0.941693	-0.119849	0.330668	0.560909	0.00138727	0.993523	0.997332	0.475794	3.20105e-06	13.093	11.4091	0.403913	1.13742	0.225954	-0.146419	0.175973	0	0
AL590523.1	0.139252	0.382511	0.684749	0.0313564	0.824423	0.922267	0.0695793	0.682385	0.830926	-0.488135	0.0413211	0.248285	0.427516	3.62748e-05	10.7907	13.6591	0.160909	1.14771	0.10075	-0.16329	0.130738	0	0
AL590639.1	0.061153	0.53714	0.791079	-0.0449	0.727879	0.872894	-0.00142327	0.987018	0.992936	-0.136795	0.354079	0.648349	0.838604	3.85968e-24	12.5581	11.9318	0.848157	0.971584	0.724715	0.0404166	0.710131	0	0
AL590708.2	-0.0140251	0.772759	0.911125	-0.0188406	0.617634	0.806892	0.030383	0.435669	0.657491	0.020996	0.801919	0.916166	0.167303	0.121413	11.6512	12.8182	0.626612	1.11099	0.692195	-0.0621915	0.567154	0	0
AL590822.1	0.00217503	0.957187	0.985548	0.0239366	0.720761	0.869069	-0.0910002	0.0155511	0.077395	0.0730077	0.140688	0.438694	0.766783	4.81871e-18	11	13.4545	0.158196	1.02989	0.896757	0.000467689	0.99657	0	0
AL590822.2	0.0589905	0.335965	0.64701	-0.137566	0.126592	0.354863	-0.0499584	0.411791	0.636019	-0.0103076	0.898194	0.960579	0.627986	7.49144e-11	11.1163	13.3409	0.277204	1.04694	0.82445	-0.0172725	0.873835	0	0
AL590867.1	-0.0774708	0.490117	0.761817	0.190763	0.0934592	0.302447	-0.1477	0.156711	0.358659	0.233113	0.183389	0.490202	0.774061	1.47802e-18	12.3256	12.1591	0.892103	0.993632	0.937394	0.0147937	0.891823	0	0
AL591069.1	0.0528027	0.326475	0.639771	0.0239094	0.612758	0.803553	-0.0489455	0.190566	0.40359	-0.113824	0.225255	0.535552	0.0852918	0.432175	10.1628	14.2727	0.0650949	1.24838	0.387735	-0.110806	0.306907	0	0
AL591479.1	0.111625	0.146979	0.440527	-0.105626	0.263128	0.523792	-0.26968	0.000137789	0.0024018	0.0521757	0.645931	0.839467	0.581125	3.60607e-09	12.3256	12.1591	0.936977	0.989464	0.941644	0.0197611	0.855841	0	0
AL591516.1	0.0829699	0.581229	0.814866	0.0830903	0.581063	0.782399	-0.157415	0.154775	0.355942	-0.126927	0.618054	0.824034	0.422864	4.49775e-05	12.0465	12.4318	0.929107	1.11117	0.245211	-0.130106	0.229709	0	0
AL591516.2	-0.131515	0.327055	0.640277	0.348955	0.0258339	0.151214	-0.0932963	0.477591	0.691869	0.209505	0.288124	0.595072	0.25237	0.0183633	13.2791	11.2273	0.331982	0.895854	0.363887	0.088146	0.416871	0	0
AL591516.3	-0.0127997	0.930402	0.975495	-0.0328973	0.820321	0.920637	-0.0857344	0.504247	0.713459	0.151595	0.522696	0.765572	0.422008	4.67768e-05	12.2093	12.2727	0.958957	0.989154	0.899003	0.0233205	0.830233	0	0
AL591516.4	0.0193248	0.864333	0.947616	0.0723555	0.561453	0.770503	-0.0117461	0.903666	0.955172	-0.0954133	0.595852	0.811563	0.63856	2.85072e-11	12.4186	12.0682	0.853681	0.984183	0.869558	0.0207376	0.8488	0	0
AL591806.1	-0.167097	0.226104	0.540427	0.334229	0.097041	0.308963	-0.071113	0.571191	0.761647	0.296675	0.11838	0.404425	0.724039	2.29641e-15	13.0698	11.4318	0.494782	0.963443	0.657355	0.0519139	0.632978	0	0
AL592183.1	0.167595	0.0538751	0.267141	-0.120549	0.245158	0.50492	-0.257603	0.00244246	0.0207894	-0.106686	0.403421	0.686541	0.624257	1.0442e-10	13.8837	10.6364	0.122904	0.919019	0.485498	0.0789644	0.467217	1	0
AL592284.1	0.0253322	0.731943	0.892589	-0.100773	0.318428	0.576678	-0.0532979	0.533204	0.734764	0.0604104	0.502212	0.752879	0.578722	4.32759e-09	11.2093	13.25	0.337752	1.11981	0.506003	-0.071811	0.508629	0	0
AL596137.1	0.039523	0.779146	0.912846	-0.0531862	0.799561	0.910905	-0.0559545	0.739843	0.866688	-0.0118943	0.938844	0.97623	0.169897	0.115664	14.0233	10.5	0.0849851	0.94258	0.629876	0.0494106	0.649481	0	0
AL596220.1	-0.267973	0.0915652	0.348553	0.336641	0.161106	0.404513	0.127794	0.472981	0.688116	0.366248	0.0473423	0.265937	0.548439	3.81794e-08	12.5349	11.9545	0.759553	0.907292	0.220757	0.125356	0.247313	0	0
AL626787.1	0.031967	0.774871	0.912017	-0.199473	0.140609	0.376458	-0.0412845	0.720471	0.854987	0.10223	0.517792	0.762683	0.395274	0.000151211	13.186	11.3182	0.314158	0.904193	0.459583	0.0558255	0.607549	0	0
AL627171.2	0.0363588	0.494399	0.763773	-0.0188108	0.66568	0.839274	-0.101787	0.00974537	0.0555958	0.0202708	0.826559	0.928702	0.212514	0.0481365	12.8605	11.6364	0.67101	0.9445	0.810734	0.0452416	0.67734	0	0
AL627309.1	-0.088347	0.296644	0.612385	-0.0278307	0.825968	0.923211	0.0896931	0.371149	0.598487	0.173111	0.0624498	0.300183	0.665288	2.08311e-12	10.3953	14.0455	0.0720486	1.14822	0.286611	-0.110254	0.309341	0	0
AL645728.1	0.0143089	0.841435	0.939243	0.111206	0.295523	0.554584	-0.102394	0.101867	0.276129	-0.0136646	0.890655	0.956963	0.785014	2.29209e-19	11.5814	12.8864	0.495028	1.05781	0.662353	-0.0365357	0.736897	0	0
AL645728.2	-0.180486	0.0587762	0.278022	0.196669	0.145024	0.382721	0.176146	0.0569189	0.188196	0.173099	0.186559	0.494104	0.163669	0.129834	13.4884	11.0227	0.221756	0.863085	0.43916	0.0704345	0.516809	0	0
AL645728.3	-0.0382712	0.748133	0.900777	-0.140106	0.347842	0.601732	-0.157647	0.203175	0.420305	0.379174	0.0192206	0.177392	0.861081	1.07542e-26	13.2558	11.25	0.37746	0.956835	0.515589	0.0673625	0.535302	0	0
AL645730.2	0.0238493	0.715768	0.885333	0.0910057	0.202551	0.456575	-0.0449099	0.355578	0.583226	-0.0866448	0.423691	0.70014	-0.133179	0.218798	12.5349	11.9545	0.767912	0.888796	0.716945	0.0563754	0.60401	0	0
AL662822.10	0.0154788	0.796299	0.920022	0.0150648	0.816424	0.918904	-0.117984	0.0780444	0.230936	0.0709787	0.394837	0.680227	0.742409	1.88254e-16	11.4884	12.9773	0.593709	1.01611	0.923884	-0.0170898	0.875159	0	0
AL662822.12	-0.105342	0.256777	0.573456	0.0691919	0.499407	0.725234	0.012063	0.845726	0.925922	0.23146	0.139336	0.436532	0.184678	0.0868215	12.0233	12.4545	0.734789	1.00409	0.977574	-0.00204351	0.985013	0	0
AL662822.15	-0.0490974	0.461076	0.741462	0.132927	0.163549	0.407829	-0.0624401	0.298404	0.528784	0.105635	0.256753	0.566503	0.682602	3.30073e-13	12.1163	12.3636	0.869334	0.865854	0.236117	0.150159	0.16507	0	0
AL662831.1	0.0629063	0.488449	0.760655	-0.0367343	0.757428	0.888743	-0.103681	0.26873	0.496917	-0.0389193	0.755108	0.892506	0.45215	1.10055e-05	12.6279	11.8636	0.829409	1.05476	0.683368	-0.0224403	0.83655	0	0
AL662831.3	0.122144	0.133919	0.419098	0.00915839	0.909809	0.960908	-0.0415274	0.451763	0.670325	-0.30538	0.0280123	0.208176	0.697096	6.39013e-14	10.6744	13.7727	0.119359	1.24669	0.079685	-0.197043	0.0673554	0	0
AL662833.1	0.257308	0.00630872	0.0778763	-0.213505	0.127838	0.356952	-0.221827	0.0235051	0.103799	-0.327577	0.0059078	0.101659	0.246267	0.0214858	11.8605	12.6136	0.814705	1.02542	0.867112	-0.0156304	0.885745	0	0
AL662834.1	-0.0647468	0.431798	0.720334	0.179473	0.0566812	0.231456	-0.0132642	0.808525	0.905742	0.0626716	0.649368	0.840756	0.495329	1.07403e-06	12.1163	12.3636	0.913453	0.964475	0.787357	0.0379999	0.72676	0	0
AL662857.1	-0.215835	0.0358787	0.215042	0.112201	0.207307	0.46244	0.16045	0.175246	0.383279	0.351684	0.0182536	0.173449	0.714305	7.97981e-15	13.0698	11.4318	0.516024	1.02814	0.785567	-0.015986	0.883164	0	0
AL662867.2	-0.26026	0.0417412	0.23374	0.0751822	0.709765	0.863691	0.266036	0.0254159	0.109617	0.391426	0.0177987	0.172019	0.478429	2.77341e-06	11.7442	12.7273	0.673055	1.11335	0.399397	-0.0696885	0.521269	0	0
AL662867.3	0.100973	0.479367	0.754265	-0.0149297	0.925774	0.967869	-0.0220936	0.887888	0.946977	-0.248779	0.213885	0.524351	0.457231	8.5056e-06	11.5349	12.9318	0.472379	0.994787	0.958442	0.015763	0.884782	0	0
AL662890.15	-0.177151	0.546119	0.796355	0.514911	0.0592508	0.237176	0.105409	0.69996	0.842109	0.00292426	0.995036	0.997783	0.335414	0.00149414	11.7674	12.7045	0.542734	1.02868	0.534883	-0.0536367	0.621724	0	0
AL662890.5	-0.177151	0.546119	0.796355	0.514911	0.0592508	0.237176	0.105409	0.69996	0.842109	0.00292426	0.995036	0.997783	0.335414	0.00149414	11.7674	12.7045	0.542734	1.02868	0.534883	-0.0536367	0.621724	0	0
AL662890.8	-0.177151	0.546119	0.796355	0.514911	0.0592508	0.237176	0.105409	0.69996	0.842109	0.00292426	0.995036	0.997783	0.335414	0.00149414	11.7674	12.7045	0.542734	1.02868	0.534883	-0.0536367	0.621724	0	0
AL662890.9	-0.177151	0.546119	0.796355	0.514911	0.0592508	0.237176	0.105409	0.69996	0.842109	0.00292426	0.995036	0.997783	0.335414	0.00149414	11.7674	12.7045	0.542734	1.02868	0.534883	-0.0536367	0.621724	0	0
AL669831.1	-0.0796565	0.682543	0.869475	0.44757	0.0860397	0.289821	-0.311291	0.124239	0.311214	0.222858	0.389613	0.676953	0.518342	2.71184e-07	13.6744	10.8409	0.175329	0.972615	0.72616	0.037023	0.733518	0	0
AL670886.1	0.0820386	0.29642	0.612356	-0.0237415	0.691419	0.853346	-0.100382	0.0270353	0.113974	-0.105765	0.460999	0.727083	-0.212231	0.0484419	12.4651	12.0227	0.802023	0.866978	0.455611	0.119169	0.271603	0	0
AL672183.2	-0.0461617	0.631911	0.84165	0.168711	0.284182	0.544266	0.168925	0.0894156	0.253793	-0.175445	0.110754	0.392093	0.489414	1.50566e-06	9.30233	15.1136	0.00435611	1.32712	0.0591061	-0.165065	0.126549	0	0
AL691479.1	0.118983	0.0751455	0.31527	-0.060688	0.537099	0.751843	-0.218285	0.0059014	0.0393702	-0.0565258	0.445649	0.716073	0.0384281	0.723803	11.6512	12.8182	0.763039	0.973915	0.93076	-0.0126711	0.907269	0	0
AL772307.1	-0.0321457	0.78968	0.91664	-0.117326	0.447014	0.685698	-0.109308	0.401882	0.627347	0.293624	0.0656513	0.307029	0.330877	0.00174658	12.1163	12.3636	0.984923	0.870319	0.362704	0.0769609	0.478627	0	0
AL773535.2	0.122144	0.133919	0.419098	0.00915839	0.909809	0.960908	-0.0415274	0.451763	0.670325	-0.30538	0.0280123	0.208176	0.697096	6.39013e-14	10.6744	13.7727	0.119359	1.24669	0.079685	-0.197043	0.0673554	0	0
AL773535.4	0.0629063	0.488449	0.760655	-0.0367343	0.757428	0.888743	-0.103681	0.26873	0.496917	-0.0389193	0.755108	0.892506	0.45215	1.10055e-05	12.6279	11.8636	0.829409	1.05476	0.683368	-0.0224403	0.83655	0	0
AL773541.1	-0.185481	0.153895	0.449891	0.252431	0.19254	0.443288	0.058359	0.595109	0.778223	0.271131	0.141116	0.439548	0.565132	1.18129e-08	12.907	11.5909	0.466183	1.03183	0.719074	-0.0379399	0.727174	0	0
AL773544.1	-0.26026	0.0417412	0.23374	0.0751822	0.709765	0.863691	0.266036	0.0254159	0.109617	0.391426	0.0177987	0.172019	0.478429	2.77341e-06	11.7442	12.7273	0.673055	1.11335	0.399397	-0.0696885	0.521269	0	0
AL805909.1	0.149346	0.470831	0.74886	0.319861	0.108884	0.327951	-0.371431	0.0536602	0.18096	-0.261055	0.425563	0.701345	0.473179	3.68623e-06	12.5814	11.9091	0.70267	1.01174	0.862066	-0.0209514	0.847259	0	0
AL805909.3	0.124291	0.35699	0.664777	0.0707622	0.611475	0.802549	-0.131029	0.375114	0.602241	-0.261834	0.177518	0.482798	0.49635	1.01253e-06	12.2558	12.2273	0.910295	1.00021	0.998147	0.00823252	0.939675	0	0
AL807752.1	0.0769706	0.393942	0.694064	-0.165301	0.289351	0.549439	-0.179011	0.077951	0.230838	0.0971891	0.263508	0.573223	0.579619	4.04346e-09	10.6512	13.7955	0.0772001	1.19046	0.17248	-0.130973	0.226594	0	0
AL844213.10	-0.0490974	0.461076	0.741462	0.132927	0.163549	0.407829	-0.0624401	0.298404	0.528784	0.105635	0.256753	0.566503	0.682602	3.30073e-13	12.1163	12.3636	0.869334	0.865854	0.236117	0.150159	0.16507	0	0
AL844213.4	-0.105342	0.256777	0.573456	0.0691919	0.499407	0.725234	0.012063	0.845726	0.925922	0.23146	0.139336	0.436532	0.184678	0.0868215	12.0233	12.4545	0.734789	1.00409	0.977574	-0.00204351	0.985013	0	0
AL844213.6	0.0154788	0.796299	0.920022	0.0150648	0.816424	0.918904	-0.117984	0.0780444	0.230936	0.0709787	0.394837	0.680227	0.742409	1.88254e-16	11.4884	12.9773	0.593709	1.01611	0.923884	-0.0170898	0.875159	0	0
AL844853.2	0.0645189	0.421114	0.713115	-0.0981318	0.1757	0.422117	-0.044723	0.558464	0.75281	-0.0606535	0.636188	0.834259	0.667895	1.5908e-12	11.8372	12.6364	0.872193	1.04241	0.743944	-0.0498345	0.646674	1	0
AL845450.3	0.43046	0.00750073	0.0868437	-0.309764	0.040589	0.193639	-0.166378	0.1374	0.33047	-0.801129	0.00364074	0.082823	0.894506	1.83579e-31	12.2093	12.2727	0.991103	1.02406	0.645232	-0.0434831	0.689225	0	0
AL845454.1	0.0853667	0.0979771	0.361771	-0.137443	0.0212902	0.136785	-0.040334	0.34379	0.573437	-0.0946672	0.24748	0.558964	0.0902969	0.405549	10.9767	13.4773	0.319188	1.09815	0.725149	-0.0692019	0.52419	0	0
AL845509.1	0.0169946	0.89523	0.960581	0.248782	0.0272063	0.155603	-0.190069	0.0399948	0.148519	-0.0299436	0.893289	0.95778	0.30813	0.00369045	13.1628	11.3409	0.347601	0.968025	0.792986	0.0133217	0.902531	0	0
AL845509.3	0.102027	0.476358	0.752612	0.21837	0.171093	0.416768	-0.305821	0.0315695	0.12715	-0.1228	0.562413	0.791373	0.137464	0.204203	12.7209	11.7727	0.68244	0.972285	0.775739	0.050819	0.640175	0	0
AL845557.1	0.0322014	0.851148	0.942574	0.127949	0.538154	0.7525	0.0640533	0.613515	0.789835	-0.253488	0.359058	0.652032	-0.219505	0.0410742	12.7209	11.7727	0.746706	0.922975	0.399199	0.133333	0.218262	0	0
AL901607.1	0.164617	0.481234	0.755777	-0.328111	0.193037	0.443617	0.200334	0.489607	0.700775	-0.43181	0.146284	0.445911	0.610629	3.38764e-10	11.5116	12.9545	0.520727	1.02871	0.609656	-0.0547962	0.614197	0	0
AL953854.2	0.0729291	0.603195	0.82702	-0.461737	0.0490525	0.213585	-0.207584	0.10428	0.279576	0.358883	0.0327732	0.223856	0.418769	5.42095e-05	15	9.54545	0.00508113	0.809914	0.0400138	0.220571	0.0400778	0	0
ALAD	0.455688	0.00014891	0.00651993	-0.569839	1.62054e-05	0.00305272	-0.592944	9.74541e-05	0.00186029	-0.224883	0.125948	0.418366	0.288884	0.00665424	14.1395	10.3864	0.0859777	0.791519	0.171648	0.128508	0.23553	1	0
ALAS1	-0.0517898	0.613406	0.831691	0.0271718	0.774648	0.897447	-0.0762207	0.505001	0.713855	0.206324	0.166948	0.471592	0.388587	0.000199722	12.9535	11.5455	0.464354	1.068	0.672744	-0.060128	0.580108	1	0
ALAS2	0.276954	0.0124434	0.11866	-0.0232643	0.820573	0.920775	-0.050326	0.683377	0.831757	-0.706424	4.83913e-06	0.00335227	0.0904372	0.404816	13.186	11.3182	0.497184	1.2021	0.355961	-0.0681759	0.530374	1	0
ALB	0.104703	0.155625	0.452608	-0.116935	0.180005	0.427045	-0.100827	0.252873	0.480741	-0.0997527	0.292091	0.599336	0.258125	0.0157844	13.2326	11.2727	0.295661	0.857764	0.456718	0.0689512	0.525697	1	0
ALCAM	0.297602	0.0579065	0.276589	-0.370543	0.0274337	0.156363	-0.534328	0.00279285	0.0230059	0.00851439	0.968444	0.987763	0.177171	0.100662	12.8605	11.6364	0.609226	0.899259	0.337992	0.110981	0.30614	1	0
ALDH16A1	-0.0921273	0.220185	0.533507	-0.017031	0.867215	0.941627	0.0332407	0.640473	0.8066	0.235801	0.0252249	0.199229	0.736275	4.44123e-16	13.1163	11.3864	0.472133	1.06188	0.666866	-0.0399353	0.713432	1	0
ALDH18A1	-0.0896958	0.421962	0.714032	0.0916599	0.41147	0.656786	0.0173272	0.89482	0.95097	0.165276	0.285516	0.592927	0.194587	0.0709119	12.6744	11.8182	0.73213	1.10506	0.515192	-0.0626485	0.564303	1	0
ALDH1A1	0.537492	0.0103656	0.106534	-0.583405	0.0280713	0.158433	-0.810326	9.34934e-05	0.00180069	-0.212991	0.473759	0.734371	0.11272	0.298577	13.4651	11.0455	0.239374	0.960437	0.592034	0.0469063	0.666161	1	0
ALDH1A2	0.0334508	0.781587	0.913198	-0.0808213	0.606336	0.799722	-0.231865	0.0829442	0.240999	0.21291	0.170762	0.47564	0.0362442	0.738921	13.0698	11.4318	0.536149	1.08403	0.577423	-0.0511739	0.637838	1	0
ALDH1A3	0.298762	0.0627097	0.287358	-0.692802	0.00346072	0.0515389	-0.226794	0.158431	0.36095	-0.0830199	0.687415	0.859119	0.389261	0.000194257	13.1163	11.3864	0.41785	1.01174	0.899884	-0.0420828	0.698744	1	0
ALDH1B1	-0.167	0.106221	0.376357	0.219246	0.0587839	0.236204	0.0189586	0.864055	0.935827	0.285831	0.0514036	0.275835	0.212793	0.0478365	12.2093	12.2727	0.835007	1.0319	0.838041	-0.0198782	0.854996	1	0
ALDH1L1	0.0389735	0.797818	0.920159	-0.0118647	0.954095	0.979679	-0.0892903	0.605582	0.78456	-0.00552339	0.97687	0.991258	0.247385	0.0208818	10.2093	14.2273	0.0570323	1.06557	0.553819	-0.071688	0.509357	1	0
ALDH1L2	0.0979578	0.257329	0.574204	-0.185105	0.0916622	0.299839	-0.133938	0.155532	0.356844	0.00500049	0.965508	0.986954	0.357148	0.000684282	13	11.5	0.437741	0.953691	0.783932	0.0352116	0.746103	1	0
ALDH2	0.372136	0.00492709	0.0667146	-0.23547	0.12644	0.354691	-0.481592	0.000287833	0.00415405	-0.357016	0.0650951	0.305489	0.358071	0.000661131	12.0698	12.4091	0.997461	0.986898	0.902427	-0.00505354	0.962948	1	0
ALDH3A1	0.162154	0.143532	0.4353	-0.328253	0.0323354	0.170699	-0.326509	0.000971628	0.0104068	0.13604	0.384452	0.673505	0.355434	0.000729239	11.2791	13.1818	0.400451	1.01842	0.896579	-0.0367877	0.735149	1	0
ALDH3A2	0.0420413	0.684427	0.870009	-0.269894	0.00921922	0.0864931	-0.150208	0.216855	0.436947	0.242156	0.0820221	0.339323	0.258655	0.0155634	13.7907	10.7273	0.125301	0.827956	0.202746	0.140167	0.195361	1	0
ALDH3B1	0.334581	0.000576353	0.017072	-0.291618	0.00388412	0.0552395	-0.325252	0.00736588	0.0458367	-0.376388	0.0027444	0.0740576	0.501795	7.36977e-07	11.1163	13.3409	0.267932	1.14672	0.29537	-0.124166	0.251866	1	0
ALDH4A1	0.0375939	0.797824	0.920159	0.221036	0.259792	0.520413	-0.386051	0.0279829	0.116731	0.141457	0.407216	0.688554	0.39143	0.000177565	11.4651	13	0.458433	0.979763	0.837531	0.0129697	0.905095	1	0
ALDH5A1	0.00771162	0.948994	0.982912	0.192341	0.157383	0.400099	-0.0538087	0.706253	0.846116	-0.107067	0.498786	0.750573	0.315192	0.00294344	12.4419	12.0455	0.991335	1.05688	0.635242	-0.0360128	0.740528	1	0
ALDH6A1	0.166544	0.144299	0.43629	0.0367194	0.787127	0.904078	-0.286372	0.0415732	0.152415	-0.189793	0.175347	0.480011	0.251065	0.0189959	12.4419	12.0455	0.846141	1.04488	0.742286	-0.0262902	0.809002	1	0
ALDH7A1	-0.0720922	0.525014	0.783072	0.0428079	0.745785	0.882974	0.0029921	0.98068	0.989272	0.167377	0.289288	0.59632	0.197948	0.0660823	14	10.5227	0.0699708	0.863836	0.252018	0.114202	0.292227	1	0
ALDH7A1P1	-0.0514599	0.345028	0.654353	-0.00536604	0.90274	0.957404	0.0928626	0.12272	0.309022	0.0495472	0.547421	0.782075	0.355685	0.000722488	11.6279	12.8409	0.507987	1.00283	0.990172	0.0256491	0.813574	0	0
ALDH8A1	0.241311	0.0118181	0.115267	-0.126344	0.367004	0.618636	-0.245879	0.00917101	0.0533588	-0.321747	0.0113438	0.139844	0.185511	0.0853832	13.1163	11.3864	0.318635	1.01572	0.933582	-0.0111425	0.918416	1	0
ALDH9A1	0.00137363	0.988723	0.996098	-0.0782813	0.322994	0.580345	-0.109692	0.281741	0.510711	0.170994	0.254266	0.564088	0.474728	3.39115e-06	13.0465	11.4545	0.441045	0.9227	0.517306	0.0777508	0.474111	1	0
ALDOA	-0.0130578	0.925048	0.972889	0.273493	0.18035	0.427437	-0.00968216	0.945775	0.974764	-0.155961	0.378704	0.669467	0.624946	9.82358e-11	11.7907	12.6818	0.594594	1.17868	0.113627	-0.149202	0.167811	1	0
ALDOB	0.0768046	0.0923086	0.350126	-0.0158949	0.814396	0.91786	-0.190174	0.000150707	0.00258089	-0.00131243	0.980387	0.992449	-0.076412	0.481779	13.4884	11.0227	0.147773	1.00968	0.986347	-0.0118071	0.913567	1	0
ALDOC	-0.115365	0.543569	0.7953	0.618666	0.0301533	0.164487	-0.134553	0.505746	0.714533	0.00799013	0.972201	0.989714	0.383007	0.000250803	10	14.4318	0.045523	1.07005	0.399236	-0.0987071	0.363041	1	0
ALG1	-0.106812	0.189885	0.498079	0.0500137	0.509193	0.732689	0.0646371	0.511931	0.718544	0.193849	0.0832097	0.341551	0.402276	0.000112271	11.4651	13	0.409274	1.21986	0.365057	-0.0858252	0.429291	1	0
ALG10	0.0424335	0.696263	0.875666	0.0551135	0.644818	0.825777	-0.0119752	0.909757	0.958745	-0.14723	0.370726	0.661917	0.310431	0.00343034	11.9767	12.5	0.726209	1.01127	0.931403	0.0133452	0.90236	1	0
ALG10B	-0.0457273	0.594408	0.82264	0.129327	0.276739	0.53763	0.0608085	0.541169	0.740736	-0.0323521	0.754743	0.892506	0.426805	3.74934e-05	11.7209	12.75	0.498206	1.16936	0.358574	-0.0730255	0.501467	1	0
ALG11	0.10647	0.231558	0.545816	0.0625025	0.463203	0.698889	-0.267067	0.00150101	0.0144677	-0.0608793	0.66301	0.846847	0.329647	0.00182139	11.2791	13.1818	0.248806	1.11901	0.438177	-0.0761215	0.483452	1	0
ALG12	0.00523495	0.958819	0.985795	0.120419	0.211599	0.468167	-0.147449	0.205257	0.422779	0.0529271	0.713016	0.873375	0.479483	2.61794e-06	12.6279	11.8636	0.773472	1.12536	0.443051	-0.0651037	0.549106	1	0
ALG13	-0.189009	0.0495858	0.255852	0.025091	0.755777	0.888504	0.226818	0.0424739	0.154834	0.270378	0.0522132	0.278005	0.331201	0.00172737	11.1395	13.3182	0.299561	1.02512	0.873436	-0.0118803	0.913034	1	0
ALG14	0.0425122	0.676065	0.86631	0.07478	0.396553	0.644125	-0.127626	0.297404	0.527656	-0.0389305	0.78483	0.907278	0.0904393	0.404806	10.6744	13.7727	0.129176	1.15071	0.38266	-0.107862	0.320015	1	0
ALG1L	-0.0463766	0.645325	0.850525	0.00325811	0.981241	0.991005	-0.0186136	0.846269	0.926139	0.147551	0.29583	0.602594	0.201444	0.0613454	11.814	12.6591	0.569154	1.13428	0.411562	-0.0715672	0.510073	1	0
ALG1L10P	-0.0736792	0.327854	0.640759	-0.0354061	0.677469	0.845409	0.0466789	0.581523	0.769642	0.183356	0.0749724	0.327575	0.0638615	0.55677	12.7674	11.7273	0.584532	0.907726	0.61984	0.0672782	0.535814	0	0
ALG1L11P	0.0798819	0.445461	0.730525	-0.0673582	0.555908	0.766123	-0.233341	0.0131635	0.0687635	0.0741861	0.649352	0.840756	0.0668459	0.538444	13.4884	11.0227	0.249135	0.943497	0.692072	0.0439913	0.685783	0	0
ALG1L12P	-0.00340884	0.970181	0.989269	-0.00789403	0.938269	0.97211	0.0554892	0.583843	0.770906	-0.0436455	0.731654	0.882726	0.302599	0.00438925	10.6744	13.7727	0.120425	0.960314	0.765632	0.0441663	0.684599	0	0
ALG1L13P	0.0364747	0.665344	0.860687	-0.137705	0.111094	0.331434	-0.0642437	0.459642	0.676545	0.0681921	0.588458	0.807537	0.10501	0.333055	12.0233	12.4545	0.864575	1.11438	0.489472	-0.0946922	0.38298	0	0
ALG1L2	0.123472	0.143657	0.435525	-0.0865419	0.422696	0.665973	-0.0836921	0.380448	0.607636	-0.193218	0.0780263	0.332199	0.276419	0.00955096	13.1628	11.3409	0.358379	1.11962	0.586416	-0.0483938	0.656233	1	0
ALG1L6P	-0.0148301	0.775934	0.912297	0.0362531	0.578358	0.780951	-0.0686218	0.340789	0.570328	0.0877716	0.0872628	0.349508	0.422614	4.54959e-05	11.3023	13.1591	0.441414	1.25498	0.427429	-0.0940673	0.386142	0	0
ALG1L9P	0.0722931	0.290127	0.60543	-0.0514078	0.59917	0.795113	-0.122355	0.060686	0.196359	-0.0344969	0.712646	0.873072	0.338077	0.00136185	12.6512	11.8409	0.746217	0.768624	0.225526	0.161672	0.134647	0	0
ALG2	0.00428972	0.965833	0.98801	-0.136255	0.123701	0.350368	-0.0537368	0.62778	0.79925	0.146257	0.323194	0.624595	0.362608	0.000557436	12.1163	12.3636	0.932072	1.0956	0.559911	-0.0751393	0.489129	1	0
ALG3	-0.217565	0.0692571	0.302134	0.238978	0.0438038	0.202321	0.289905	0.0460336	0.16329	0.12467	0.440255	0.711827	0.396996	0.000140616	11.9535	12.5227	0.951816	1.12218	0.337074	-0.101165	0.351156	1	0
ALG5	-0.0953599	0.458218	0.739063	0.12004	0.294494	0.554225	0.0791477	0.600941	0.781906	0.094307	0.606448	0.817544	0.141255	0.19188	11.186	13.2727	0.310467	1.199	0.221265	-0.127759	0.238294	1	0
ALG6	-0.342527	0.0032705	0.0516048	0.397625	0.00369824	0.053266	0.219644	0.0712913	0.218337	0.432459	0.00902219	0.125813	0.261586	0.0143892	14.1163	10.4091	0.068687	0.866876	0.25303	0.123527	0.25433	1	0
ALG8	-0.179735	0.0516241	0.260853	0.185425	0.0356488	0.179903	0.147172	0.266899	0.49492	0.210177	0.0372683	0.236351	0.278252	0.00906547	11.5349	12.9318	0.623464	0.96757	0.855234	0.00678819	0.950244	1	0
ALG9	-0.169409	0.0411351	0.232289	0.152313	0.0174297	0.121844	0.125093	0.19861	0.414254	0.229267	0.0587599	0.293278	0.146198	0.176633	13.3256	11.1818	0.229882	1.02917	0.886554	-0.0100365	0.92649	1	0
ALK	-0.0813251	0.457435	0.739	-0.0647989	0.627193	0.813391	0.132125	0.375317	0.602432	0.135663	0.238279	0.548065	0.272512	0.0106621	10.7442	13.7045	0.111273	1.10002	0.509179	-0.0485216	0.655383	1	0
ALKBH1	-0.103194	0.210496	0.522811	-0.0401919	0.553345	0.764275	0.0394201	0.67212	0.825229	0.277465	0.0217002	0.187462	0.455775	9.16122e-06	13.186	11.3182	0.40673	0.949436	0.756816	0.0482196	0.657393	1	0
ALKBH2	-0.238396	0.026512	0.181147	0.406639	0.00224392	0.0404619	0.315789	0.00529411	0.0364628	0.0311842	0.832546	0.930758	0.511649	4.0893e-07	11.7209	12.75	0.637977	1.22796	0.134959	-0.153951	0.154535	1	0
ALKBH3	0.0313268	0.702838	0.879021	-0.0324825	0.607227	0.800061	-0.113076	0.194431	0.408992	0.056554	0.657538	0.844485	0.35255	0.000810968	12.186	12.2955	0.868768	1.06449	0.730001	-0.0398511	0.71401	1	0
ALKBH4	-0.0967154	0.33855	0.649338	0.203883	0.0518813	0.220886	0.117279	0.263193	0.491271	-0.0046867	0.975113	0.990613	0.437384	2.27458e-05	11.4186	13.0455	0.456361	1.04344	0.754981	-0.026845	0.80505	1	0
ALKBH5	0.0556257	0.562643	0.804713	-0.0673784	0.481251	0.712274	-0.088767	0.429427	0.652235	-0.0116265	0.930756	0.972922	0.441193	1.8922e-05	10.2558	14.1818	0.0445885	1.24444	0.194427	-0.123714	0.253607	1	0
ALKBH6	0.173723	0.11344	0.38842	-0.0846717	0.433897	0.675359	-0.0824555	0.405653	0.630584	-0.33695	0.0544613	0.283391	0.513999	3.54371e-07	10.9535	13.5	0.270537	1.09455	0.522391	-0.077133	0.477641	1	0
ALKBH7	0.000261073	0.998203	0.999139	0.162184	0.327794	0.584466	0.136739	0.221419	0.442776	-0.266624	0.0863474	0.347991	0.724682	2.11116e-15	10.6977	13.75	0.117817	1.2705	0.0126148	-0.240559	0.0248065	1	0
ALKBH8	-0.0365319	0.697446	0.875969	-0.155577	0.110167	0.329825	0.0703851	0.542141	0.741559	0.143027	0.242551	0.552858	0.092396	0.394675	13	11.5	0.514171	0.94284	0.747726	0.0565996	0.60257	1	0
ALLC	0.0405247	0.348259	0.656272	-0.047339	0.60493	0.799187	-0.0212975	0.4959	0.705963	-0.0559366	0.195648	0.503693	0.318637	0.00263075	12.186	12.2955	0.881756	1.59038	0.240811	-0.126577	0.2427	1	0
ALMS1	0.0784271	0.411708	0.707236	0.0654621	0.519983	0.739901	-0.118276	0.287714	0.516931	-0.142764	0.272885	0.581832	-0.0615671	0.57106	12.5116	11.9773	0.749838	0.867762	0.420614	0.110594	0.30784	1	0
ALMS1P	0.131993	0.0842142	0.334077	-0.130592	0.0581907	0.234961	-0.180597	0.00219803	0.0192686	-0.0812933	0.532778	0.772702	0.0961332	0.37575	14.3023	10.2273	0.0385361	0.729775	0.101584	0.234721	0.0286448	0	0
ALOX12	-0.0883877	0.135177	0.42105	0.0229677	0.671452	0.841716	0.15721	0.0507535	0.174589	0.0636624	0.372288	0.663399	0.386875	0.000214274	12.4419	12.0455	0.855761	0.912517	0.674872	0.0534639	0.622848	1	0
ALOX12B	0.0416099	0.228724	0.542807	0.0465794	0.342418	0.597402	-0.142185	0.000522298	0.00648719	2.30652e-05	0.999516	0.999766	0.244518	0.0224602	12.6047	11.8864	0.78827	0.822036	0.734786	0.036504	0.737117	1	0
ALOX12P1	0.0197805	0.584163	0.816672	0.0128458	0.331829	0.587905	0.0193134	0.240091	0.46574	-0.0856033	0.217012	0.527664	-0.291622	0.00613332	12.7209	11.7727	0.639627	0.886772	0.835947	0.0180432	0.868255	0	0
ALOX12P2	-0.0193656	0.862261	0.946938	0.180863	0.109401	0.32866	-0.0911161	0.274965	0.504131	0.0171545	0.927077	0.971348	0.219597	0.0409872	11.6977	12.7727	0.636809	1.02803	0.832634	-0.0279651	0.797087	0	0
ALOX15	-0.0706532	0.28233	0.59927	0.185073	0.0935309	0.302588	-0.105153	0.100658	0.27384	0.17291	0.0219658	0.188762	0.10943	0.312989	12.093	12.3864	0.990202	1.12561	0.614049	-0.058435	0.590838	1	0
ALOX15B	0.74593	8.16108e-06	0.000854923	-0.944471	0.000833753	0.0231198	-0.809718	2.66377e-06	0.000126001	-0.530724	0.00445752	0.0889552	0.192674	0.0737852	11.7442	12.7273	0.666413	1.0715	0.560129	-0.0784512	0.470126	1	0
ALOX5	0.0974401	0.454653	0.737018	-0.341179	0.0162233	0.118879	-0.249555	0.0799954	0.235039	0.245327	0.17615	0.481031	0.499761	8.30348e-07	11.9302	12.5455	0.670238	1.01896	0.86265	0.00177221	0.987002	1	0
NDUFB7	-0.0906704	0.51345	0.775969	0.334113	0.126136	0.354332	0.186246	0.154054	0.354899	-0.19169	0.278009	0.586065	0.72173	3.10046e-15	11.3488	13.1136	0.414808	1.15896	0.0496405	-0.189597	0.0786021	1	0
ALOXE3	0.0616751	0.132425	0.417233	-0.0160276	0.7271	0.872463	-0.144264	0.00304801	0.0245062	-0.00762535	0.886138	0.954641	0.0311071	0.774863	11.3023	13.1591	0.49122	0.978225	0.959534	-0.025069	0.817717	1	0
ALPK1	0.0795461	0.371068	0.676423	-0.219625	0.0469683	0.208656	-0.137415	0.180517	0.390524	0.0859854	0.449243	0.719103	0.38383	0.000242581	12.7907	11.7045	0.632801	1.11043	0.541012	-0.0551432	0.611953	1	0
ALPK2	-0.150619	0.282431	0.59927	-0.170957	0.433377	0.674941	0.273328	0.0604799	0.195928	0.258582	0.124819	0.416181	0.366958	0.000472203	12.0233	12.4545	0.751567	0.97252	0.75586	0.0538603	0.620269	1	0
ALPK3	-0.184406	0.0439396	0.239796	-0.0379637	0.701403	0.859102	0.168512	0.102477	0.277168	0.36631	0.00352254	0.0820338	0.491891	1.30802e-06	11.7209	12.75	0.590485	1.12927	0.41742	-0.0842485	0.437848	1	0
ALPL	-0.0137036	0.907815	0.965591	-0.108659	0.483104	0.713495	0.00391412	0.974775	0.987233	0.11491	0.474964	0.734867	0.342157	0.00117962	13.0233	11.4773	0.54073	0.917816	0.477797	0.0863184	0.426634	1	0
ALPP	-0.0228476	0.436042	0.723211	0.116717	0.00696736	0.0746169	-0.0200555	0.448507	0.668032	-0.00112615	0.977404	0.99138	-0.0320289	0.768376	11.907	12.5682	0.78738	1.46323	0.508159	-0.0574483	0.597132	1	0
ALS2	-0.0443715	0.600128	0.825574	-0.00556524	0.937001	0.97168	0.0125647	0.892706	0.949523	0.11528	0.366226	0.658383	0.315866	0.00287976	13.0233	11.4773	0.426113	1.03811	0.832058	-0.00832875	0.938971	1	0
ALS2CL	0.0734256	0.461546	0.741598	-0.135001	0.367569	0.619236	-0.076641	0.523116	0.726898	-0.024318	0.820727	0.926331	0.344081	0.00110161	13.0698	11.4318	0.438575	0.992673	0.961785	-0.00540319	0.960386	1	0
ALS2CR11	0.502282	3.18496e-07	0.000103632	-0.380454	0.00489736	0.0621576	-0.658515	2.91506e-10	3.58442e-07	-0.426359	0.000771791	0.042717	0.249983	0.0195345	12.6512	11.8409	0.789215	0.909565	0.646716	0.0653897	0.547349	0	0
ALS2CR12	-0.0318544	0.78158	0.913198	-0.187421	0.0737382	0.267002	-0.0350347	0.712713	0.85007	0.265747	0.16238	0.466484	0.153772	0.155022	12.8372	11.6591	0.559686	0.961698	0.758244	0.0456359	0.674686	0	0
ALX1	-0.0206908	0.602842	0.826673	-0.100644	0.0598021	0.238265	0.0550488	0.260845	0.489098	0.0741384	0.0952812	0.36441	0.397099	0.000140008	13.5814	10.9318	0.144461	1.12597	0.712186	-0.0272999	0.801814	1	0
ALX3	-0.0693393	0.469687	0.748034	0.160666	0.127075	0.355793	0.035128	0.799393	0.900254	0.0379992	0.693545	0.86234	0.478877	2.70622e-06	11.1628	13.2955	0.426209	1.23236	0.0892383	-0.182769	0.0901879	1	0
ALX4	0.0786756	0.173729	0.476783	-0.15844	0.160354	0.403915	-0.165441	0.0164241	0.0805084	0.0728678	0.0136793	0.152956	0.21914	0.0414208	12.5814	11.9091	0.858429	1.07052	0.866567	0.0057748	0.957664	1	0
ALYREF	-0.353116	0.00562743	0.0728885	0.500589	0.00123318	0.0285946	0.332913	0.00733202	0.0456524	0.265206	0.155216	0.457636	0.515954	3.14299e-07	11.7442	12.7273	0.66259	1.13889	0.272667	-0.106991	0.323964	1	0
AMACR	0.0248644	0.785408	0.915081	-0.0746466	0.46276	0.698417	-0.207995	0.0485591	0.169445	0.207016	0.0868383	0.349005	0.558047	1.95893e-08	13.2093	11.2955	0.389959	1.11882	0.457217	-0.0724	0.505149	1	0
AMBP	0.0849234	0.00756834	0.0870541	-0.0759941	0.00735654	0.076802	-0.122918	0.01613	0.0795022	-0.0511019	0.0453679	0.260094	0.291613	0.00613505	12.1395	12.3409	0.983691	2.82247	0.146859	-0.129799	0.230818	1	0
AMBRA1	-0.00855278	0.933961	0.976761	0.0263093	0.83173	0.925947	-0.114226	0.188942	0.401603	0.126078	0.432533	0.706093	0.277832	0.00917467	11.9302	12.5455	0.71054	1.09441	0.574541	-0.0523459	0.630148	1	0
AMD1	0.270601	0.0206846	0.158474	-0.237172	0.0922647	0.300851	-0.331784	0.017267	0.0834778	-0.230274	0.122893	0.411798	0.161676	0.134636	13.5349	10.9773	0.248966	0.894223	0.416609	0.0877808	0.418812	1	0
AMD1P1	0.0499005	0.275076	0.591614	-0.0761003	0.0183638	0.125473	-0.00134774	0.948649	0.976245	-0.0821473	0.337383	0.634934	0.034987	0.747668	12.6744	11.8182	0.774969	0.806605	0.53621	0.131337	0.225293	0	0
AMDHD1	0.116974	0.224289	0.538408	-0.246495	0.00223964	0.0404619	-0.313171	0.0130011	0.0682136	0.187975	0.118711	0.405105	0.67375	8.59765e-13	13.1628	11.3409	0.396039	0.961246	0.708114	0.0590871	0.586695	1	0
AMDHD2	0.24004	0.0275967	0.185026	-0.14606	0.180492	0.427585	-0.263598	0.0113704	0.062259	-0.284689	0.094711	0.363019	0.636512	3.44748e-11	12.6279	11.8636	0.793812	1.13537	0.241794	-0.113067	0.29708	1	0
AMER1	0.00339763	0.961611	0.986966	-0.0574855	0.503078	0.728508	-0.0204307	0.796358	0.898911	0.0548641	0.561462	0.790887	0.113635	0.294647	14.1163	10.4091	0.049444	0.772978	0.273789	0.127295	0.240016	1	0
AMER2	0.841082	5.37119e-05	0.00325389	-0.641397	0.0247403	0.147626	-1.09274	7.66961e-06	0.000283485	-0.721342	0.00369388	0.083151	0.20771	0.0535478	12.6744	11.8182	0.724174	0.959914	0.671077	0.0407051	0.708155	1	0
AMER3	0.167093	0.145704	0.43854	0.0256557	0.876495	0.945701	-0.459644	0.00254221	0.0213842	0.00132438	0.989825	0.995957	0.00380955	0.972064	12.5116	11.9773	0.672813	0.933301	0.722401	0.022502	0.836107	1	0
AMFR	0.0138197	0.886618	0.957645	-0.049358	0.574907	0.778928	-0.0347855	0.770923	0.884096	0.0348658	0.791742	0.910781	0.25926	0.0153144	10.8372	13.6136	0.183021	1.05448	0.77126	-0.0190277	0.861136	1	0
AMH	-0.306705	0.01675	0.14062	0.370055	0.00144915	0.0314951	0.468231	0.00435477	0.0316369	0.0877572	0.597448	0.812396	0.554225	2.56103e-08	12.5581	11.9318	0.875798	1.08811	0.45061	-0.0498939	0.646282	1	0
AMICA1	0.442793	0.00339816	0.0524805	-0.699838	0.000262105	0.0125082	-0.386643	0.0262618	0.111921	-0.311855	0.10558	0.383245	0.275331	0.00984976	11.2558	13.2045	0.297218	1.07045	0.521066	-0.0701816	0.518318	0	0
AMIGO1	0.111054	0.341842	0.652042	-0.0346292	0.767807	0.893775	-0.33959	0.01374	0.0709297	0.0755242	0.634194	0.833546	0.164997	0.126706	12.6744	11.8182	0.668461	1.01151	0.939607	-0.0184389	0.865393	1	0
AMIGO2	0.175517	0.113396	0.388387	-0.397633	0.00901917	0.0854751	-0.0464477	0.679492	0.829449	-0.148118	0.31959	0.621701	0.622588	1.20974e-10	12.1395	12.3409	0.929821	1.00524	0.966697	-0.00283222	0.979229	1	0
AMIGO3	-0.0486095	0.563727	0.804976	0.0277149	0.766228	0.893171	-0.0325155	0.714298	0.851204	0.150471	0.215589	0.526347	0.28223	0.0080858	13	11.5	0.445596	0.892865	0.479921	0.074547	0.49257	1	0
AMMECR1	-0.151891	0.0779966	0.321992	-0.05725	0.491058	0.719656	0.0815052	0.419124	0.642172	0.381987	0.00116918	0.0488496	0.218727	0.0418152	13.9535	10.5682	0.0913044	0.84082	0.310563	0.110058	0.310207	1	0
AMMECR1L	-0.155861	0.080575	0.32661	0.136712	0.0659995	0.251475	0.108074	0.279257	0.50831	0.22094	0.0966946	0.366805	0.142962	0.186511	13.1395	11.3636	0.427478	1.00128	0.994409	0.00704435	0.948368	1	0
AMN	0.0254447	0.472786	0.750136	0.0432285	0.394057	0.641818	-0.113097	0.0140993	0.0721407	0.0169112	0.616928	0.823708	0.244425	0.0225133	11	13.4545	0.202405	1.54855	0.269945	-0.108973	0.315029	1	0
AMN1	0.150301	0.0615064	0.284911	-0.00713703	0.950911	0.978485	-0.316672	0.000337803	0.00468323	-0.0794152	0.414062	0.69317	0.32393	0.00220823	12.0465	12.4318	0.808211	0.947689	0.783321	0.0539057	0.619974	1	0
AMOT	0.353445	0.0186665	0.150024	-0.139931	0.436046	0.677674	-0.658533	0.00044179	0.00570159	-0.187087	0.297134	0.603627	0.257024	0.0162522	14	10.5227	0.103177	0.944636	0.577907	0.0614257	0.571946	1	0
AMOTL1	-0.123106	0.226207	0.540427	-0.0812624	0.528053	0.745313	0.0723804	0.525135	0.728577	0.328733	0.0125431	0.146632	0.30788	0.00371977	11.186	13.2727	0.243939	1.2805	0.179697	-0.109126	0.314346	1	0
AMOTL2	0.35437	0.0260064	0.180157	-0.397315	0.0606106	0.239818	-0.658643	0.000207269	0.00323717	0.00139577	0.994434	0.997686	0.0986948	0.363101	14.2558	10.2727	0.033016	0.820241	0.116678	0.152511	0.158474	1	0
AMPD2	-0.152994	0.165752	0.46679	0.130951	0.37994	0.630395	-0.0472655	0.711142	0.849612	0.382529	0.00407231	0.0859909	0.598899	8.92809e-10	11.2093	13.25	0.380783	1.06557	0.618333	-0.0555788	0.609139	1	0
AMPD3	0.564387	1.13873e-05	0.00109527	-0.626669	8.78284e-06	0.00221896	-0.652287	5.02433e-05	0.0011112	-0.424607	0.00863433	0.122878	0.239508	0.0254635	9.95349	14.4773	0.0184211	1.40787	0.0603085	-0.163878	0.129338	1	0
AMPH	0.385216	0.0537448	0.266922	0.0482257	0.862778	0.940137	-0.752907	0.000999522	0.0106419	-0.315389	0.184896	0.491843	0.00739078	0.945833	11.2791	13.1818	0.493609	1.0912	0.346637	-0.135465	0.210923	1	0
AMT	-0.0790579	0.429589	0.718612	0.0317402	0.767655	0.893775	0.145129	0.214404	0.43365	0.0438305	0.747586	0.88949	0.448755	1.30439e-05	12.3023	12.1818	0.895085	1.04236	0.748877	-0.049789	0.646975	1	0
AMY1A	-0.0482071	0.481837	0.756151	-0.00452972	0.952449	0.979138	0.0103413	0.803619	0.902789	0.127643	0.276629	0.584936	0.222988	0.0378915	12.093	12.3864	0.957651	0.985658	0.926824	-0.00544331	0.960092	1	0
AMY1B	0.00287244	0.945792	0.981961	-0.0294269	0.604487	0.798926	0.086153	0.0585855	0.191495	-0.0779398	0.152366	0.453851	0.527889	1.48621e-07	11.2326	13.2273	0.365376	0.952855	0.88182	0.0156554	0.885564	1	0
AMY2A	0.128508	0.190687	0.499194	-0.159692	0.0757586	0.270856	-0.299523	0.0253534	0.109484	0.0766778	0.509095	0.75733	-0.138841	0.199662	12.3256	12.1591	0.745254	0.761784	0.158957	0.139777	0.196619	1	0
AMY2B	0.277035	0.0422684	0.23539	-0.54736	0.0126411	0.103102	-0.366961	0.010163	0.0572533	0.019257	0.901946	0.961732	0.0172133	0.874265	13.4651	11.0455	0.170348	0.823753	0.134904	0.12934	0.232487	1	0
AMZ1	-0.0378066	0.692968	0.874676	0.0916793	0.536756	0.75162	-0.0883871	0.370634	0.597999	0.132172	0.259115	0.56911	0.322953	0.0022813	11.9535	12.5227	0.788071	1.0232	0.88765	-0.012276	0.910148	1	0
AMZ2	0.0944239	0.227205	0.541162	-0.194613	0.0307826	0.166304	-0.102226	0.226752	0.4493	-0.0117846	0.914337	0.967546	0.421706	4.74259e-05	14.7209	9.81818	0.0140299	0.876275	0.435724	0.0751634	0.488989	1	0
AMZ2P1	0.038878	0.625787	0.838875	-0.101489	0.247809	0.50799	0.0703453	0.475777	0.690324	-0.108695	0.282279	0.590258	0.558261	1.92951e-08	12.6047	11.8864	0.791383	0.977239	0.888154	0.0196799	0.856427	0	0
ANAPC1	-0.10843	0.269423	0.586326	0.0867223	0.282646	0.542843	0.0554687	0.610346	0.787502	0.180913	0.220513	0.531067	0.0929366	0.391903	12.4186	12.0682	0.950262	1.00432	0.979682	0.00130325	0.990442	1	0
ANAPC10	-0.233019	0.0323457	0.202695	0.168633	0.067688	0.254843	0.168004	0.19236	0.405987	0.35	0.0242603	0.196397	0.237153	0.0269891	11.8605	12.6136	0.584202	1.04177	0.77438	-0.0239662	0.825606	1	0
ANAPC10P1	0.0644857	0.394731	0.694483	0.0235587	0.663589	0.837826	0.105466	0.0442339	0.159036	-0.310725	0.0192003	0.177392	0.0224287	0.836634	12.093	12.3864	0.929563	1.36263	0.250744	-0.126086	0.244548	0	0
MAP1LC3A	0.154919	0.173944	0.476877	0.104638	0.565844	0.772963	-0.0533279	0.575083	0.764416	-0.455639	0.0025165	0.0713895	0.71551	6.8588e-15	10.0233	14.4091	0.0294454	1.29645	0.0176897	-0.245621	0.0218417	1	1
ANAPC13	-0.00442051	0.965206	0.98801	-0.0396792	0.472006	0.704588	0.00669094	0.950287	0.976529	0.0347227	0.831583	0.930262	0.473185	3.68515e-06	13.0465	11.4545	0.480486	0.966704	0.802596	0.0254223	0.815193	1	0
ANAPC15	-0.0372351	0.653306	0.85443	0.0878275	0.191388	0.442131	-0.0102677	0.92463	0.96566	0.0502663	0.644117	0.838586	0.573374	6.45995e-09	10.8372	13.6136	0.20667	1.16062	0.417621	-0.0845458	0.436227	1	0
ANAPC16	0.00750182	0.934817	0.977175	0.00156774	0.980464	0.990799	-0.0227814	0.850007	0.928149	0.00203454	0.98684	0.995182	0.424207	4.22832e-05	10.814	13.6364	0.196391	1.2135	0.229881	-0.133843	0.216489	1	0
ANAPC1P1	0.0115501	0.443169	0.728885	0.0168829	0.522642	0.741724	-0.0190193	0.229186	0.452297	-0.0246944	0.114823	0.399259	0.0986793	0.363177	11.6279	12.8409	0.585208	1.94943	0.5521	-0.0418375	0.700416	0	0
ANAPC2	-0.0455675	0.642403	0.848677	-0.0428896	0.75291	0.886829	-0.0379458	0.72344	0.85679	0.200098	0.106743	0.385013	0.657544	4.56745e-12	11.6744	12.7955	0.724765	1.09882	0.412974	-0.0944633	0.384137	1	0
ANAPC4	-0.0204875	0.805169	0.923982	-0.0468779	0.591025	0.789369	-0.0145218	0.859733	0.933246	0.107736	0.393133	0.679261	0.165234	0.126155	12.6744	11.8182	0.654406	0.867675	0.469166	0.0847828	0.434937	1	0
ANAPC5	0.099115	0.231864	0.545847	-0.12015	0.177143	0.423501	-0.159614	0.068814	0.213954	-0.0191067	0.874286	0.950042	0.0615767	0.570999	13.1395	11.3636	0.347931	0.895744	0.573144	0.060627	0.576964	1	0
ANAPC7	-0.170894	0.0504299	0.258037	0.131755	0.0401759	0.192498	0.0630986	0.561901	0.755309	0.314684	0.00967159	0.130218	0.143371	0.18524	13.0233	11.4773	0.487326	0.896954	0.580617	0.0660972	0.543013	1	0
ANG	0.0272913	0.856799	0.945312	-0.118703	0.451486	0.689562	0.0578015	0.730479	0.860224	-0.0500521	0.816752	0.924702	0.11691	0.280859	12.3256	12.1591	0.974321	1.06812	0.588448	-0.0570389	0.599753	1	0
ANGEL1	0.0883811	0.328959	0.641849	-0.256709	0.0063649	0.0719401	-0.174959	0.113544	0.294701	0.128671	0.27182	0.581008	0.339022	0.00131751	12.4419	12.0455	0.817814	0.99217	0.965048	0.0141568	0.896453	1	0
ANGEL2	0.00757892	0.939635	0.979452	-0.0127499	0.884963	0.948996	-0.0584314	0.581774	0.76979	0.0503909	0.741535	0.886824	0.261952	0.0142479	12.093	12.3864	0.857542	0.95697	0.7538	0.060913	0.575165	1	0
ANGPT1	0.102974	0.498245	0.766229	-0.463875	0.0062083	0.0710299	-0.0803795	0.68979	0.835577	0.14074	0.41811	0.696148	0.315024	0.00295953	12.5581	11.9318	0.83465	0.932743	0.459565	0.100502	0.354336	1	0
ANGPT2	-0.588872	0.000208368	0.00834832	0.603745	0.00148473	0.0317232	0.664206	0.000206035	0.00322508	0.497641	0.0197009	0.179118	0.200173	0.0630342	12.3023	12.1818	0.98834	1.12773	0.19461	-0.126007	0.244845	1	0
ANGPT4	0.00934838	0.717837	0.886563	-0.0291025	0.0864815	0.290777	0.0170155	0.673605	0.825814	-0.0227568	0.382309	0.672571	0.353052	0.000796186	11.2326	13.2273	0.37616	1.27683	0.646685	-0.0327091	0.763599	1	0
ANGPTL1	0.0599121	0.662038	0.858738	-0.123455	0.363049	0.615471	-0.0422351	0.83092	0.91752	-0.0315847	0.828609	0.929502	0.36345	0.00053991	12.1395	12.3409	0.981428	1.19822	0.0902118	-0.164288	0.128368	1	0
ANGPTL2	-0.152493	0.240882	0.555734	-0.106475	0.529426	0.746221	0.215407	0.107136	0.284253	0.277657	0.119077	0.405631	0.375707	0.000335796	12.2093	12.2727	0.967328	0.962761	0.710223	0.044086	0.685142	1	0
ANGPTL3	-0.029728	0.591367	0.821237	-0.00639952	0.954361	0.979679	0.0301366	0.562649	0.755947	0.0560973	0.260959	0.570624	0.5131	3.74383e-07	11.5116	12.9545	0.579989	1.14451	0.619613	-0.0478531	0.659836	1	0
ANGPTL4	-0.183791	0.460946	0.741462	0.856168	0.00340063	0.0510331	0.159984	0.615888	0.791815	-0.289726	0.317038	0.619678	0.213873	0.0466904	12	12.4773	0.715994	1.13723	0.0565158	-0.180899	0.0935874	1	0
ANGPTL5	0.12296	0.00954734	0.101285	-0.177632	0.00589557	0.0689207	-0.184335	0.00638737	0.0416293	-0.0170608	0.656863	0.844317	0.285161	0.00742488	11.9535	12.5227	0.794575	1.17757	0.740004	-0.0362799	0.738672	1	0
ANGPTL6	-0.102125	0.131193	0.415725	-0.114008	0.176881	0.423355	0.0641125	0.355436	0.583161	0.302945	0.000988126	0.0455663	0.432317	2.89577e-05	10.8605	13.5909	0.259818	1.43334	0.136284	-0.164529	0.127802	1	0
ANGPTL7	-0.110775	0.0838244	0.332926	0.0699714	0.269281	0.530331	0.140345	0.16838	0.375081	0.109571	0.0305383	0.217012	0.265297	0.0130132	10.9302	13.5227	0.256773	1.24967	0.2125	-0.10113	0.351323	1	0
ANK1	0.227515	0.0582484	0.277051	-0.0638897	0.673971	0.8432	-0.369919	0.0163989	0.0804032	-0.197324	0.145008	0.444374	0.206251	0.0552862	11.3953	13.0682	0.476659	1.09583	0.510922	-0.083583	0.441488	1	0
ANK2	0.22027	0.0827512	0.330909	-0.171102	0.150616	0.391057	-0.450499	0.00217989	0.0191543	-0.0116672	0.947893	0.980169	0.269505	0.0115924	12.5814	11.9091	0.784343	0.969505	0.80089	0.0425189	0.695775	1	0
ANK3	0.896757	1.02859e-06	0.000212393	-0.639999	0.0100765	0.0911833	-1.28656	1.81787e-08	3.61469e-06	-0.672299	0.000798035	0.0432773	0.085517	0.430956	13.907	10.6136	0.086169	0.901456	0.413238	0.079166	0.466077	1	0
ANKAR	0.110612	0.20517	0.516775	-0.132733	0.166153	0.410385	-0.0646296	0.504486	0.713529	-0.143148	0.243579	0.553823	0.423413	4.38574e-05	13.2093	11.2955	0.415934	0.996457	0.981806	0.0134972	0.901253	1	0
ANKDD1A	-0.0651655	0.521168	0.780879	-0.027325	0.812192	0.91688	0.0824876	0.450104	0.669344	0.115348	0.423876	0.70021	0.0854246	0.431456	12.7907	11.7045	0.464302	0.923708	0.55604	0.0783111	0.470922	1	0
ANKDD1B	0.0287501	0.618685	0.834907	-0.232764	0.000854779	0.0233839	-0.0586246	0.302259	0.532639	0.154417	0.056901	0.28891	0.240257	0.0249938	13.6047	10.9091	0.184284	0.800833	0.478922	0.0759681	0.484336	1	0
ANKEF1	0.1572	0.0121157	0.116779	-0.138495	0.0519144	0.220896	-0.278303	8.96247e-05	0.00174338	-0.0421609	0.616271	0.823292	0.619361	1.60409e-10	12.4419	12.0455	0.789711	1.05221	0.810266	-0.0493784	0.649695	1	0
ANKFN1	-0.0534316	0.626695	0.839335	-0.0283899	0.825888	0.9232	0.00838126	0.943332	0.974554	0.162095	0.292158	0.599417	0.316734	0.00279962	13.3023	11.2045	0.269425	0.913697	0.387395	0.114587	0.290593	1	0
ANKFY1	-0.0869745	0.405832	0.702792	0.0311094	0.723745	0.87048	-0.00641296	0.960758	0.980843	0.227835	0.110497	0.391788	0.245988	0.0216387	12.5116	11.9773	0.815609	0.982029	0.893069	0.0381548	0.72569	1	0
ANKH	0.305123	0.0104969	0.107344	-0.341648	0.0112723	0.096636	-0.444937	0.000203222	0.00319814	-0.129188	0.460768	0.727083	0.337449	0.00139204	11.5814	12.8864	0.557471	1.07806	0.573994	-0.0645753	0.55236	1	0
ANKHD1	0.00129824	0.989928	0.996471	0.0102686	0.924913	0.967251	-0.0965692	0.41364	0.63764	0.0915374	0.519631	0.76336	-0.0712427	0.511997	13.3953	11.1136	0.276996	0.926332	0.615326	0.0613427	0.572466	1	0
ANKHD1-EIF4EBP3	-0.109621	0.311331	0.625871	0.0296767	0.854334	0.936494	0.089849	0.487554	0.699371	0.189983	0.108019	0.387069	0.355558	0.00072588	12.814	11.6818	0.373253	0.980045	0.891165	-0.027898	0.797564	1	0
ANKIB1	0.0242685	0.812467	0.927528	0.126865	0.345553	0.599871	-0.0923038	0.40902	0.633489	-0.0639753	0.633355	0.83275	0.373209	0.000370485	12.9302	11.5682	0.567707	1.07478	0.619658	-0.0324662	0.765304	1	0
ANKK1	-0.0604016	0.307162	0.622352	-0.019997	0.747547	0.883812	0.0183803	0.711835	0.84992	0.164785	0.0832822	0.341652	0.214287	0.0462569	12.2558	12.2273	0.982767	0.904013	0.695701	0.0405458	0.709245	1	0
ANKLE1	-0.0231616	0.699594	0.877147	0.0485543	0.47543	0.707155	-0.0630799	0.441612	0.662356	0.0961274	0.141181	0.43955	0.397818	0.000135807	13.2326	11.2727	0.367113	0.815667	0.379456	0.0940247	0.386358	1	0
ANKLE2	-0.107243	0.268614	0.585561	0.167232	0.0305042	0.165581	-0.0182262	0.875589	0.941371	0.1963	0.154703	0.456979	0.0892293	0.411146	12.6977	11.7955	0.619102	1.08556	0.626066	-0.0506175	0.641503	1	0
ANKMY1	-0.0107399	0.906457	0.96544	-0.109375	0.230328	0.488217	-0.121789	0.231025	0.454411	0.240937	0.062506	0.300183	0.343975	0.00110579	11.7907	12.6818	0.776793	0.993963	0.971643	0.004894	0.964117	1	0
ANKMY2	-0.0167941	0.877679	0.953613	-0.0481393	0.574037	0.778246	-0.0333152	0.749057	0.871473	0.118313	0.505536	0.754775	0.357561	0.000673846	12.3953	12.0909	0.9316	1.04329	0.749004	-0.0312607	0.773781	1	0
ANKRA2	-0.0314713	0.748651	0.901042	-0.0530027	0.604262	0.798851	0.076428	0.446006	0.66583	0.0462886	0.75357	0.891993	0.280431	0.00851673	12.814	11.6818	0.530873	0.998855	0.994181	0.00253978	0.981374	1	0
ANKRD1	0.140739	0.164678	0.465632	-0.208356	0.222575	0.479691	-0.0710325	0.527698	0.730882	-0.164777	0.117684	0.403781	0.0507036	0.640935	12.9535	11.5455	0.742119	0.96832	0.873019	0.0427793	0.694004	1	0
ANKRD10	-0.157903	0.224178	0.538323	-0.00403606	0.974631	0.987972	0.0886977	0.540665	0.740389	0.351721	0.0597736	0.295084	0.228173	0.0335366	13	11.5	0.454182	0.987644	0.909871	0.0210389	0.84663	1	0
ANKRD11	0.124421	0.139171	0.428567	-0.176439	0.0908035	0.298413	-0.24359	0.0181262	0.0861956	0.0410314	0.684316	0.857873	0.419258	5.30221e-05	14.3023	10.2273	0.0483118	0.979285	0.893757	0.0199878	0.854205	1	0
ANKRD12	0.20259	0.060562	0.283104	-0.110375	0.363809	0.616048	-0.275847	0.00584684	0.0390826	-0.193024	0.244368	0.554762	0.415444	6.29713e-05	12.6977	11.7955	0.675622	0.968131	0.787064	0.0484004	0.656189	1	0
ANKRD13A	0.10276	0.200343	0.511378	-0.115536	0.13467	0.367739	-0.190972	0.0443743	0.159381	0.000622408	0.995526	0.997783	0.190379	0.0773549	14.1395	10.3864	0.0675275	0.893327	0.541405	0.0737904	0.496984	1	0
ANKRD13B	0.0504506	0.675509	0.866062	0.171673	0.242685	0.502087	-0.195762	0.182616	0.392983	-0.0605662	0.682021	0.856457	0.482215	2.25223e-06	11.6744	12.7955	0.628079	1.03087	0.78817	-0.0242112	0.823852	1	0
ANKRD13C	-0.0135472	0.875514	0.952934	-0.00711792	0.940713	0.973203	-0.0999433	0.339485	0.568919	0.149692	0.180185	0.485872	0.324048	0.0021996	12.8605	11.6364	0.582544	1.03312	0.860881	-0.00957646	0.92985	1	0
ANKRD13D	0.00566215	0.945488	0.981836	0.0208565	0.858565	0.938193	-0.0428085	0.604843	0.783839	0.0142056	0.89861	0.960703	0.616154	2.11652e-10	10.907	13.5455	0.222796	1.07311	0.649501	-0.0439715	0.685917	1	0
ANKRD16	0.147059	0.0672158	0.297625	0.060234	0.543125	0.755953	-0.267361	0.00573101	0.0386295	-0.172795	0.0787194	0.333169	0.309129	0.00357546	12.1395	12.3409	0.932128	1.20524	0.365051	-0.0885195	0.414892	1	0
ANKRD17	0.0650325	0.547288	0.796922	-0.0779381	0.512466	0.734862	-0.189812	0.155223	0.356551	0.0773722	0.572902	0.797864	-0.10425	0.336582	12.9302	11.5682	0.588151	0.918724	0.638278	0.0554698	0.609843	1	0
ANKRD18A	0.63072	0.00101913	0.0245632	-0.557906	0.00650299	0.0724688	-0.945788	7.56299e-05	0.00152646	-0.349347	0.151006	0.452175	0.0445663	0.681895	13.5581	10.9545	0.284846	0.879057	0.281922	0.146766	0.174939	1	0
ANKRD18B	0.275016	0.0150803	0.131432	-0.164582	0.320152	0.577996	-0.344767	0.0212717	0.0965568	-0.282701	0.00750553	0.114485	0.316907	0.00278384	12.6744	11.8182	0.720902	0.961237	0.792666	0.0222208	0.838127	1	0
ANKRD18CP	0.102398	0.128089	0.409743	-0.206002	0.00824152	0.0815513	-0.12591	0.0275793	0.115541	-0.000501748	0.996198	0.99829	0.342465	0.00116678	13.8837	10.6364	0.0769116	0.702342	0.0798917	0.222558	0.0382732	0	0
ANKRD18DP	0.128251	0.103071	0.370265	-0.108372	0.0243972	0.146472	-0.0257442	0.669798	0.823732	-0.25212	0.0697916	0.316597	-0.0307288	0.777529	12.2558	12.2273	0.961668	0.923977	0.762627	0.0284473	0.793665	0	0
ANKRD18EP	0.0454346	0.507365	0.771589	-0.00805524	0.934775	0.970758	-0.10634	0.190586	0.403593	-0.00833321	0.915259	0.967589	0.065311	0.547832	12.3953	12.0909	0.789959	0.925641	0.741166	0.0254609	0.814918	0	0
ANKRD19P	0.119057	0.204526	0.516229	-0.121893	0.279683	0.54046	-0.282622	0.0146293	0.0740221	0.0571654	0.614434	0.822475	0.27313	0.0104791	13.1395	11.3636	0.397235	0.95889	0.75662	0.0229093	0.833183	0	0
ANKRD2	0.165366	0.00253423	0.0443541	-0.0575864	0.358761	0.611302	-0.22402	1.02383e-05	0.00034088	-0.182893	0.0278109	0.207807	0.381628	0.000265154	10.0714	14.2667	0.0428799	1.24748	0.31509	-0.129814	0.230764	1	0
ANKRD20A1	-0.143162	0.329036	0.641849	0.158863	0.380057	0.630413	0.150341	0.170153	0.377083	0.123871	0.598486	0.813037	0.569784	8.41961e-09	12.3256	12.1591	0.832388	0.933272	0.471174	0.0656915	0.545497	1	0
ANKRD20A11P	0.129545	0.147429	0.440951	0.00555378	0.953509	0.97946	-0.240347	0.0106327	0.0592097	-0.11183	0.39154	0.678226	0.421258	4.84084e-05	12.1163	12.3636	0.861811	0.931495	0.626576	0.0545228	0.615968	0	0
ANKRD20A12P	0.0877135	0.374725	0.679056	-0.449866	0.00143327	0.0313117	0.0578062	0.609791	0.787165	0.0260724	0.817975	0.925256	0.562096	1.46926e-08	13.4419	11.0682	0.28452	0.954699	0.688563	0.0535135	0.622525	0	0
ANKRD20A14P	0.0371452	0.719559	0.887451	-0.0288959	0.784568	0.902543	-0.202519	0.132901	0.324103	0.132778	0.293509	0.600025	0.598643	9.11523e-10	12.4186	12.0682	0.731987	0.908382	0.328405	0.112991	0.297406	0	0
ANKRD20A17P	0.0615477	0.271764	0.588378	-0.0750234	0.425038	0.668168	-0.0175169	0.745525	0.869826	-0.0984211	0.142776	0.441445	0.524858	1.80252e-07	11.3023	13.1591	0.437916	1.05287	0.860013	-0.0158567	0.884102	0	0
ANKRD20A18P	-0.239227	0.0125912	0.11917	0.208657	0.0392679	0.189799	0.206728	0.0405022	0.149797	0.296505	0.0355617	0.231609	-0.12316	0.255757	13.6098	11.0217	0.282057	0.864615	0.302482	0.179496	0.0962023	0	0
ANKRD20A19P	0.0523394	0.330181	0.642662	-0.0291263	0.67868	0.846121	-0.0379117	0.250419	0.477731	-0.0849205	0.333764	0.632452	0.222257	0.0385417	13.2558	11.25	0.238311	1.08807	0.829477	-0.0332944	0.759496	0	0
ANKRD20A2	0.00383376	0.979284	0.993064	0.173376	0.302433	0.561239	-0.0415489	0.750593	0.872617	-0.0951636	0.678994	0.854212	0.569925	8.33289e-09	11.9302	12.5455	0.845242	0.964533	0.685005	0.0411935	0.704814	0	0
ANKRD20A3	-0.176554	0.222427	0.536313	-0.00437247	0.982591	0.99167	0.0107323	0.929096	0.967782	0.487309	0.0213812	0.18613	0.729874	1.06074e-15	12.5581	11.9318	0.669226	0.953426	0.514756	0.0598989	0.581555	0	0
ANKRD20A4	-0.0991394	0.349499	0.657717	0.0889477	0.499466	0.725245	0.181215	0.0651762	0.206714	0.0193303	0.90228	0.96185	0.469961	4.3786e-06	12.8372	11.6591	0.632189	0.937783	0.620664	0.0640138	0.555828	0	0
ANKRD20A5P	0.214354	0.0663261	0.295821	-0.147761	0.262213	0.522735	-0.227765	0.0603679	0.195683	-0.249484	0.141426	0.439654	0.373522	0.000365965	12.6512	11.8409	0.602885	0.935146	0.587424	0.0658324	0.544634	0	0
OPLAH	0.182948	0.017172	0.142703	0.00366829	0.961818	0.982478	-0.373079	1.48665e-05	0.000450929	-0.119008	0.267594	0.576705	0.711681	1.10665e-14	11.5349	12.9318	0.441253	1.33783	0.0493707	-0.17348	0.108071	1	0
ANKRD20A8P	0.00128276	0.982664	0.993867	-0.077997	0.307962	0.56688	-0.070099	0.0518721	0.176987	0.12889	0.178539	0.484081	0.749935	6.3508e-17	12.3953	12.0909	0.815457	0.787518	0.180443	0.143027	0.18631	0	0
ANKRD22	0.0750332	0.52269	0.781421	-0.209056	0.201777	0.455546	-0.192857	0.152722	0.352884	0.149828	0.285621	0.593049	0.420884	4.92401e-05	11.7209	12.75	0.567026	1.03255	0.799227	-0.0220497	0.839357	1	0
ANKRD23	0.107027	0.231898	0.545847	-0.0488085	0.529832	0.746451	-0.140512	0.111645	0.291356	-0.114576	0.419609	0.696969	0.322461	0.00231891	12.5349	11.9545	0.685699	1.02979	0.868959	-0.0168562	0.876852	1	0
ANKRD24	0.219714	0.0506322	0.258395	-0.0968339	0.418465	0.662333	-0.327547	0.00485807	0.034172	-0.196093	0.237894	0.5478	0.239114	0.0257133	11.5116	12.9545	0.576358	1.01475	0.914162	-0.0330091	0.761495	1	0
ANKRD26	0.159262	0.102839	0.370003	-0.0216995	0.854582	0.936573	-0.371315	0.000618116	0.00739913	-0.0355897	0.783558	0.906476	0.047256	0.663822	13.3256	11.1818	0.289599	0.794445	0.212453	0.143633	0.184431	1	0
ANKRD26P1	0.0109727	0.558368	0.802554	-0.0274128	0.221669	0.478873	-0.0232981	0.269054	0.497155	0.0143453	0.56803	0.795	0.349819	0.000895985	12.1163	12.3636	0.886588	1.84407	0.389285	-0.0965249	0.373798	0	0
ANKRD26P3	0.0372254	0.146205	0.439397	0.00546773	0.807211	0.914828	-0.0777977	0.0316298	0.127224	-0.025711	0.38001	0.670306	0.0379811	0.726889	11.1628	13.2955	0.381497	0.988823	0.990158	-0.0283349	0.794462	0	0
ANKRD26P4	0.0156773	0.750208	0.901326	0.00685747	0.908649	0.960602	0.00890978	0.798222	0.899644	-0.0585701	0.465394	0.72994	0.41192	7.36843e-05	12.4651	12.0227	0.835398	1.41527	0.205559	-0.166532	0.123163	0	0
ANKRD27	0.0590063	0.455752	0.737705	-0.0480641	0.521897	0.741498	-0.196612	0.0212612	0.0965568	0.0793584	0.495716	0.748207	0.228703	0.0331164	13.0465	11.4545	0.447083	0.924037	0.68807	0.0450242	0.678806	1	0
ANKRD28	0.0306461	0.806335	0.924497	-0.150418	0.403165	0.649851	-0.00539342	0.96384	0.982236	0.031335	0.854625	0.939938	0.1355	0.210805	12.9535	11.5455	0.492472	0.931777	0.574836	0.0774174	0.476014	1	0
ANKRD29	0.420413	0.000190027	0.007773	-0.474026	2.34926e-05	0.00380013	-0.573421	8.38749e-06	0.000295766	-0.217757	0.16698	0.471592	0.257674	0.0159744	13.2326	11.2727	0.382026	0.810241	0.14507	0.155222	0.151119	1	0
ANKRD30A	-0.00607623	0.813852	0.928074	0.102077	0.0472741	0.209279	-0.00255407	0.885232	0.945392	-0.0559632	0.0481115	0.268178	0.0438865	0.686492	11.5116	12.9545	0.427468	2.85753	0.0939302	-0.108621	0.316604	1	0
ANKRD30B	0.119866	0.190828	0.499301	0.260767	0.00458573	0.0602504	-0.442219	0.000758695	0.00862976	-0.0591219	0.501779	0.752879	0.441975	1.82152e-05	10.4419	14	0.10775	1.20803	0.257223	-0.106181	0.327662	1	0
ANKRD30BL	0.0591587	0.638587	0.846365	-0.0753401	0.721199	0.86924	-0.293671	0.0100734	0.0569581	0.202489	0.190455	0.498174	0.758355	1.79696e-17	12.3256	12.1591	0.911548	1.1017	0.17234	-0.127224	0.240283	1	0
ANKRD30BP2	-0.0433514	0.318497	0.63218	0.0735464	0.262275	0.522735	-0.00231987	0.928762	0.967664	0.0695665	0.298968	0.605635	0.340067	0.00126998	11.6744	12.7955	0.580372	1.33317	0.362755	-0.0973244	0.369835	0	0
ANKRD31	0.116108	5.44711e-05	0.00327265	-0.0654837	0.0016994	0.0345294	-0.144492	2.50108e-07	2.24731e-05	-0.123452	0.00819404	0.119219	0.342399	0.00116954	13.5116	11	0.226673	0.899726	0.844255	0.0296253	0.785322	1	0
ANKRD32	-0.020598	0.792805	0.918658	0.157342	0.0691434	0.257698	-0.184907	0.0417602	0.152855	0.137906	0.183386	0.490202	0.159322	0.140484	13.6279	10.8864	0.162514	0.737666	0.0944952	0.179153	0.0968493	0	0
ANKRD33	-0.0181713	0.654217	0.854893	0.0431559	0.0165421	0.119731	0.0294835	0.277361	0.506231	-0.0124075	0.868443	0.946932	-0.217607	0.0429005	12.9535	11.5455	0.616306	1.03977	0.893492	-0.0368625	0.73463	1	0
BTNL8	-0.0819452	0.0994902	0.36491	0.239989	2.67858e-06	0.00122239	0.0947671	0.143781	0.340654	-0.0489621	0.404857	0.68708	-0.0468347	0.66664	11.2093	13.25	0.381794	1.87376	0.0432833	-0.183538	0.0888199	1	0
ANKRD34A	0.113413	0.22891	0.542948	-0.036999	0.749476	0.885332	-0.344999	0.00334141	0.0262173	0.0764195	0.485479	0.742146	0.0207636	0.848612	12.4884	12	0.77033	0.913517	0.655397	0.0348076	0.748919	1	0
ANKRD34B	0.12315	0.0479955	0.251207	-0.0715147	0.0488424	0.213059	-0.0899328	0.000268954	0.00395873	-0.196819	0.0981167	0.369984	-0.00402093	0.970515	12	12.4773	0.844589	0.988281	0.984339	-0.012967	0.905114	1	0
ANKRD34C	0.0716585	0.0460183	0.245465	-0.00302346	0.931442	0.969458	-0.172003	4.72509e-05	0.00106924	-0.0157629	0.744802	0.888343	-0.00198595	0.985435	13.0698	11.4318	0.396451	0.729034	0.542273	0.0581158	0.592871	1	0
ANKRD35	0.0365284	0.646334	0.850864	-0.109223	0.29959	0.558578	-0.113998	0.17398	0.381859	0.0998732	0.347679	0.643489	0.46036	7.24243e-06	12.2093	12.2727	0.816851	1.1599	0.346685	-0.127218	0.240306	1	0
ANKRD36	0.136786	0.22656	0.540427	-0.0485994	0.705178	0.861465	-0.14261	0.213436	0.432786	-0.196017	0.238414	0.548073	0.339663	0.00128815	14.2791	10.25	0.0461056	0.878559	0.318844	0.121931	0.260566	1	0
ANKRD36B	0.186367	0.127439	0.408836	-0.177797	0.213668	0.470377	-0.261675	0.0264081	0.112389	-0.112559	0.537422	0.77551	0.378246	0.000303612	13.7907	10.7273	0.164279	0.938718	0.568166	0.0682664	0.529827	1	0
ANKRD36BP2	0.208043	0.0694961	0.302663	0.0661608	0.647088	0.827107	-0.375679	0.00147263	0.0142775	-0.233033	0.140793	0.438705	0.392064	0.000172946	13.6512	10.8636	0.203888	0.984761	0.91323	0.0241061	0.824604	0	0
ANKRD36C	0.212889	0.0493076	0.255027	-0.0842651	0.53074	0.74728	-0.303457	0.0111911	0.0614654	-0.211909	0.14409	0.442987	0.628095	7.41884e-11	13.6279	10.8864	0.183873	0.959222	0.692815	0.0550228	0.612731	1	0
ANKRD37	-0.0199932	0.876446	0.953197	-0.0338707	0.760973	0.890271	-0.0258157	0.861625	0.93436	0.108721	0.5608	0.790599	0.21231	0.0483566	12.2326	12.25	0.852629	1.05928	0.638895	-0.0604953	0.577793	1	0
ANKRD39	0.0837183	0.389254	0.690154	0.128445	0.304153	0.562979	-0.108805	0.249689	0.47701	-0.214425	0.120487	0.407894	0.496653	9.9493e-07	11.186	13.2727	0.2729	1.28479	0.137543	-0.139902	0.196215	1	0
ANKRD40	0.255965	0.00864138	0.0954106	-0.192642	0.0409114	0.194504	-0.381413	0.00100611	0.0106682	-0.169405	0.206336	0.517466	0.285319	0.00739053	12.6977	11.7955	0.696039	0.91734	0.678354	0.0427666	0.69409	1	0
ANKRD42	0.111275	0.245652	0.561236	-0.201288	0.0308922	0.166474	-0.130007	0.175294	0.383344	-0.0245504	0.867805	0.946524	0.340515	0.0012501	12.907	11.5909	0.502916	0.988282	0.9418	-0.00158859	0.988349	1	0
ANKRD44	0.040651	0.733415	0.893345	-0.281279	0.016964	0.12069	-0.0927936	0.514168	0.720694	0.193386	0.231076	0.541911	0.181115	0.0931902	12.7674	11.7273	0.686887	1.03598	0.79634	-0.0121445	0.911107	1	0
ANKRD45	0.136029	0.258624	0.575639	-0.186859	0.142044	0.379119	-0.163083	0.19775	0.41302	-0.069517	0.694895	0.863192	0.382587	0.000255096	13.1395	11.3636	0.584906	0.961146	0.711698	0.0692307	0.524016	1	0
ANKRD46	0.117533	0.34634	0.655184	0.0440783	0.752556	0.886805	-0.28652	0.0367613	0.140397	-0.0575476	0.741246	0.886824	0.320042	0.00251211	13.3953	11.1136	0.305967	0.949315	0.637281	0.0636492	0.558085	1	0
ANKRD49	0.0929164	0.273301	0.589567	-0.0118164	0.883789	0.948622	-0.095952	0.305351	0.536086	-0.149856	0.227844	0.538339	0.215588	0.0449162	11.2791	13.1818	0.455137	1.14962	0.439074	-0.0863804	0.426301	1	0
ANKRD50	-0.164148	0.136946	0.424559	0.184571	0.105988	0.323262	0.0822491	0.539408	0.739469	0.236178	0.107547	0.386052	0.12133	0.262941	12.2558	12.2273	0.892534	0.975739	0.863891	0.0308896	0.776396	1	0
ANKRD52	-0.09996	0.316346	0.630007	0.152244	0.108451	0.327145	-0.0297401	0.804113	0.903108	0.199236	0.144778	0.443903	0.396809	0.000141734	12	12.4773	0.711456	0.979416	0.87878	0.0320137	0.768482	1	0
ANKRD53	-0.134636	0.169332	0.471084	-0.157302	0.16072	0.404294	0.222321	0.056943	0.188247	0.257892	0.0392313	0.241759	0.245548	0.0218818	12.3721	12.1136	0.814404	1.01897	0.89241	-0.0129525	0.905219	1	0
ANKRD54	-0.0704755	0.452953	0.736237	0.0456589	0.670202	0.841131	-0.0758941	0.433345	0.655405	0.244701	0.0697759	0.316597	0.328463	0.00189606	13.0465	11.4545	0.466182	0.951483	0.771548	0.0452455	0.677314	1	0
ANKRD55	-0.0740135	0.281291	0.598031	0.0538879	0.443313	0.6828	-0.0375992	0.675545	0.82674	0.207759	0.0124522	0.14602	0.317556	0.00272555	12.8605	11.6364	0.49146	0.950618	0.785851	0.0255645	0.814178	1	0
ANKRD6	-0.218697	0.099873	0.365157	0.024149	0.834248	0.926871	0.113155	0.482056	0.695709	0.47539	0.00956323	0.129336	0.0504557	0.64257	14.5349	10	0.0221796	0.881184	0.220428	0.148459	0.169962	1	0
ANKRD61	-0.0507426	0.327716	0.640642	0.0110616	0.869676	0.942397	-0.0464767	0.410802	0.635452	0.183675	0.00616606	0.104265	0.199002	0.064624	12.0698	12.4091	0.89238	0.817825	0.494054	0.0491194	0.651412	1	0
ANKRD62	0.019624	0.49692	0.765246	0.0550202	0.123941	0.350768	-0.119268	0.00181654	0.0166872	0.0310676	0.289681	0.596615	0.676377	6.49357e-13	11.907	12.5682	0.86621	1.44788	0.371849	-0.075671	0.486051	1	0
ANKRD63	0.0725084	0.105804	0.375189	0.0307569	0.610021	0.801579	-0.239756	6.48661e-06	0.000248306	0.0289133	0.562418	0.791373	0.353917	0.00077123	12.186	12.2955	0.988448	1.24647	0.516382	-0.0816792	0.451996	1	0
ANKRD65	0.645191	6.18725e-05	0.0034512	-0.496205	0.0105542	0.0935584	-1.04398	1.1102e-07	1.28873e-05	-0.331216	0.0867606	0.348846	0.357054	0.000686692	13.2558	11.25	0.367365	0.931532	0.546946	0.0603479	0.578722	1	0
ANKRD66	0.229557	0.0174238	0.144228	-0.379833	0.0100479	0.0911229	-0.250564	0.0448841	0.160522	-0.0956982	0.276684	0.584994	0.367736	0.000458276	12.0698	12.4091	0.980248	1.00949	0.971443	-0.00515934	0.962173	1	0
ANKRD7	-0.115219	0.148777	0.44232	-0.017129	0.855305	0.936842	0.152524	0.125267	0.312714	0.1737	0.0746562	0.327192	0.430243	3.19309e-05	10.8605	13.5909	0.163941	1.20692	0.276696	-0.107153	0.323225	1	0
ANKRD9	-0.0421857	0.606455	0.828515	0.186232	0.125603	0.353376	-0.179635	0.0343307	0.133998	0.171444	0.088347	0.351276	0.648177	1.14563e-11	10.9535	13.5	0.24146	1.15336	0.26096	-0.128009	0.23737	1	0
ANKS1A	0.0593445	0.487597	0.760634	-0.164303	0.135693	0.369048	-0.16054	0.110214	0.289027	0.126253	0.227977	0.538473	0.343201	0.00113669	13.3256	11.1818	0.275944	0.950362	0.768204	0.027122	0.803079	1	0
ANKS1B	0.92013	1.99605e-05	0.00160543	-0.546058	0.0575567	0.233554	-1.57937	1.84287e-09	8.7946e-07	-0.495895	0.0372174	0.236351	0.132167	0.222351	12.907	11.5909	0.453533	0.974357	0.808975	0.00533475	0.960888	1	0
ANKS3	-0.0116583	0.90097	0.962987	0.0338016	0.698295	0.857104	0.00285685	0.981783	0.989836	0.00459859	0.968411	0.987763	0.344834	0.00107237	12.1628	12.3182	0.988374	1.08383	0.609898	-0.0581117	0.592897	1	0
ANKS4B	-0.00247709	0.954081	0.984398	0.106136	0.0646908	0.249096	-0.0298583	0.256133	0.484129	-0.0400098	0.56337	0.792268	0.298428	0.00499173	11.3023	13.1591	0.317322	1.28588	0.53389	-0.0401307	0.712091	1	0
ANKS6	0.151353	0.0676191	0.29836	-0.116069	0.117432	0.340653	-0.279894	0.00324934	0.0257299	-0.0406964	0.732089	0.882858	0.408187	8.68624e-05	12.1163	12.3636	0.977777	0.818419	0.230244	0.131408	0.225042	1	0
ANKUB1	0.0458564	0.677175	0.866796	-0.409706	0.0129447	0.104585	-0.157039	0.0731523	0.222346	0.342452	0.0245929	0.197305	0.316904	0.00278417	13.5581	10.9545	0.228874	0.790348	0.0894165	0.228832	0.0330143	1	0
ANKZF1	-0.0276016	0.796641	0.920074	-0.0808509	0.32262	0.580062	0.0684556	0.577368	0.766316	0.0645766	0.685306	0.85837	0.252075	0.0185048	12.8605	11.6364	0.499171	0.989633	0.937537	0.00393213	0.971166	1	0
ANLN	0.918953	4.97327e-06	0.000628241	-0.882035	0.000320124	0.0137769	-1.3014	4.47342e-08	7.05213e-06	-0.539221	0.0320847	0.222344	0.0944581	0.384163	12.2326	12.25	0.908549	0.954862	0.672271	0.0328608	0.762535	1	0
ANO1	-0.140504	0.235031	0.549396	-0.10315	0.507789	0.731792	0.228195	0.0616744	0.198533	0.227931	0.156253	0.45872	0.310334	0.00344096	10.7674	13.6818	0.110527	1.18955	0.16208	-0.126521	0.242911	1	0
ANO10	0.036498	0.664821	0.86057	-0.0998677	0.18989	0.440329	-0.0400927	0.701709	0.843378	0.0143449	0.899777	0.960795	0.27733	0.00930681	11.2093	13.25	0.223454	1.34026	0.17631	-0.130074	0.229823	1	0
ANO2	-0.158819	0.146895	0.44046	0.17275	0.201387	0.45524	0.260636	0.00606369	0.040104	0.0400979	0.810461	0.920637	-0.00166985	0.987753	11.5581	12.9091	0.438998	1.02049	0.876777	0.00233065	0.982907	1	0
ANO3	0.064967	0.601663	0.826371	0.260903	0.13095	0.361579	-0.519697	0.000942929	0.0101858	0.177326	0.149503	0.450387	0.0859721	0.428498	12.5814	11.9091	0.597859	0.907203	0.511599	0.0650079	0.549695	1	0
ANO4	0.978464	5.43489e-09	1.74436e-05	-0.817683	6.46646e-05	0.00623799	-1.32344	1.18786e-10	2.55092e-07	-0.730518	0.000278667	0.0276112	0.13666	0.206885	13.1628	11.3409	0.29303	0.974383	0.824907	0.00425224	0.96882	1	0
ANO5	0.0601252	0.60118	0.825998	-0.0693867	0.567886	0.774259	-0.200326	0.095826	0.264904	0.0959923	0.569832	0.796016	0.546563	4.33886e-08	11.3953	13.0682	0.418246	1.13454	0.258069	-0.134767	0.213305	1	0
ANO6	-0.0636963	0.6189	0.834907	0.00710411	0.943236	0.97483	-0.0131135	0.93201	0.969316	0.187449	0.307121	0.611423	0.205455	0.0562542	11.4651	13	0.420034	1.08799	0.516467	-0.0597859	0.58227	1	0
ANO7	0.096301	0.199876	0.511115	0.013828	0.843727	0.931287	-0.191288	0.0197855	0.0919088	-0.0768949	0.487589	0.743242	0.241756	0.0240763	12.6977	11.7955	0.749583	1.02385	0.896693	-0.00167222	0.987736	1	0
ANO7P1	0.275385	0.00556902	0.0723501	-0.152245	0.237375	0.496314	-0.402226	0.000235315	0.00355872	-0.231723	0.0748212	0.327257	0.363126	0.000546587	11.9302	12.5455	0.721423	0.96521	0.829651	0.0263528	0.808556	0	0
ANO8	-0.16242	0.13902	0.428353	0.0532173	0.628345	0.813854	-0.0274627	0.834066	0.919579	0.445573	0.00232618	0.0688779	0.479735	2.58197e-06	11.4651	13	0.398655	0.974529	0.814755	0.0322526	0.766804	1	0
ANO9	0.0187199	0.73167	0.892498	-0.0988918	0.135663	0.369048	0.0601838	0.414356	0.638054	-0.0432319	0.455673	0.723542	0.352254	0.000819822	10.7209	13.7273	0.116665	1.55547	0.0819594	-0.148783	0.169021	1	0
ANP32A	0.0314108	0.747095	0.900596	-0.0903957	0.425399	0.66843	-0.111813	0.363603	0.590915	0.097941	0.40541	0.687235	0.272456	0.0106787	12.6977	11.7955	0.881711	0.992332	0.967048	0.0168664	0.876778	1	0
ANP32B	0.0628364	0.444135	0.729803	-0.0170023	0.834745	0.927026	-0.0696148	0.476427	0.690788	-0.0896268	0.426627	0.702216	0.665558	2.026e-12	13.4186	11.0909	0.180923	0.930239	0.578461	0.0359984	0.740628	1	0
ANP32C	0.201212	0.00783512	0.0891204	-0.0280011	0.727289	0.872513	-0.246773	0.00103962	0.0109334	-0.281223	0.0132411	0.150279	0.260445	0.0148369	12.1628	12.3182	0.957665	0.962394	0.909906	0.0271453	0.802914	0	0
ANP32E	0.0389486	0.676524	0.86641	0.148958	0.0919802	0.300436	-0.19341	0.0825389	0.240147	-0.0139372	0.913241	0.967365	0.314805	0.00298054	13.093	11.4091	0.393147	1.03776	0.803812	-0.022952	0.832877	1	0
ANPEP	-0.38779	0.016912	0.141593	0.25217	0.270154	0.531177	0.353064	0.0968555	0.266862	0.525377	0.00117764	0.0490114	0.391696	0.000175613	10.0698	14.3636	0.0258238	1.15915	0.089598	-0.173989	0.107026	1	0
ANTXR1	-0.24347	0.0530544	0.264902	0.063004	0.659674	0.835533	0.357146	0.024619	0.107392	0.256354	0.096247	0.366309	0.25345	0.0178533	12.6977	11.7955	0.71455	0.986187	0.911714	0.0348061	0.74893	1	0
ANTXR2	-0.0687995	0.612043	0.830835	-0.229269	0.0696385	0.258287	-0.128166	0.401758	0.627299	0.49962	0.00891765	0.124923	0.28976	0.00648346	12.4419	12.0455	0.906616	1.03213	0.775015	-0.0307767	0.777192	1	0
ANTXRL	0.0297078	0.297252	0.612853	0.00963053	0.799474	0.910889	-0.071579	0.00696857	0.0439501	-0.0143216	0.725881	0.879502	0.0954287	0.379274	10.3953	14.0455	0.0668524	2.59919	0.0602125	-0.204949	0.0568773	1	0
ANXA1	-0.0543753	0.759786	0.905243	-0.270632	0.194049	0.444644	0.164454	0.444106	0.664042	0.17833	0.427988	0.703162	0.43995	2.00978e-05	13.1163	11.3864	0.409965	1.022	0.767831	-0.0230766	0.831983	1	0
ANXA10	0.0335107	0.36924	0.675133	-0.0641754	0.354518	0.608077	-0.0948094	0.022276	0.0998281	0.0544939	0.0770777	0.33052	0.26331	0.0137349	12.1395	12.3409	0.988453	0.500544	0.221205	0.161048	0.136178	1	0
ANXA11	0.363778	0.00328287	0.0517618	-0.502844	0.000429809	0.0162649	-0.544789	1.72432e-05	0.000501079	-0.06791	0.700287	0.866426	0.29445	0.00563363	12	12.4773	0.916656	0.997591	0.985159	-0.00894181	0.934488	1	0
ANXA13	0.180345	0.0118235	0.115267	-0.110324	0.277577	0.538431	-0.26791	0.00265721	0.022152	-0.139081	0.0712449	0.31986	0.211395	0.0493543	13.4419	11.0682	0.231856	0.835918	0.434022	0.0821992	0.449112	1	0
ANXA2	-0.180137	0.292204	0.608228	-0.0213592	0.901192	0.956437	0.288068	0.190885	0.403959	0.214742	0.31891	0.621188	0.282612	0.0079968	11.1628	13.2955	0.189758	1.11297	0.275258	-0.103367	0.340716	1	0
ANXA2P1	0.0792149	0.0613932	0.284571	-0.0773494	0.238708	0.497635	-0.12588	0.0335325	0.132106	-0.0309238	0.29428	0.600855	0.72779	1.4009e-15	11.186	13.2727	0.416996	1.34946	0.635122	-0.0532188	0.624445	0	0
ANXA2P2	-0.0279098	0.554705	0.800534	0.0233278	0.7221	0.869622	-0.0566142	0.316039	0.547674	0.121287	0.0244752	0.196782	0.439572	2.04695e-05	13.0465	11.4545	0.452705	1.08366	0.754882	-0.0428193	0.693732	0	0
ANXA2R	-0.255853	0.000680071	0.0189423	0.175199	0.0367309	0.1831	0.30927	0.000355654	0.0048401	0.258829	0.0113745	0.139901	0.486412	1.78293e-06	12.3721	12.1136	0.942204	1.02272	0.904348	-0.00545719	0.959991	1	0
ANXA3	0.496971	0.000264518	0.0100213	-0.297023	0.0909979	0.298568	-0.598662	0.000583761	0.00707416	-0.537068	0.000431164	0.0320745	-0.0505308	0.642075	11.5814	12.8864	0.660028	1.2073	0.168013	-0.171907	0.111355	1	0
ANXA4	0.22886	0.0161349	0.137336	-0.3655	8.90718e-05	0.00730083	-0.266702	0.0118577	0.0640282	-0.0871987	0.523322	0.766077	0.523845	1.92174e-07	12.4651	12.0227	0.99991	0.979859	0.884551	0.0298722	0.783577	1	0
ANXA5	-0.306357	0.00841046	0.0935828	0.17685	0.0265486	0.153478	0.384474	0.0108299	0.059957	0.319285	0.0435638	0.254636	0.423493	4.36959e-05	11.5814	12.8864	0.629228	1.16283	0.262833	-0.116809	0.281277	1	0
ANXA6	-0.100994	0.373906	0.678639	-0.0469319	0.701156	0.858973	0.171401	0.180021	0.389949	0.135796	0.39185	0.678463	0.269808	0.0114956	12.6977	11.7955	0.763695	0.984086	0.914197	0.0215765	0.84276	1	0
ANXA7	0.225128	0.0181401	0.147448	-0.225086	0.00428961	0.0581004	-0.361392	0.000444101	0.00572797	-0.080103	0.57895	0.801401	0.344861	0.00107134	11.3953	13.0682	0.356579	1.18009	0.3272	-0.11099	0.306098	1	0
ANXA8	0.0439067	0.468936	0.747395	0.0909452	0.418978	0.662853	-0.159379	0.00886993	0.0522154	-0.021036	0.722115	0.877862	0.169802	0.115871	14.5349	10	0.0239501	1.03199	0.912861	-0.00490308	0.96405	1	0
ANXA9	0.0735781	0.341923	0.652114	-0.257126	0.0320439	0.169912	-0.141865	0.140344	0.334801	0.135295	0.0612147	0.297518	0.492033	1.29748e-06	11.9767	12.5	0.947632	0.888345	0.478322	0.0658858	0.544307	1	0
AOAH	0.110776	0.410672	0.70653	-0.400009	0.0242886	0.146176	-0.284684	0.0442263	0.159036	0.288944	0.101278	0.375162	0.212216	0.0484578	13.186	11.3182	0.393698	0.975902	0.841182	0.030812	0.776943	1	0
AOC1	-0.0078787	0.741427	0.898232	0.0241461	0.535627	0.750834	-0.0480212	0.012751	0.0673348	0.0553156	0.0807774	0.337087	0.662511	2.76768e-12	10.6279	13.8182	0.153087	1.13698	0.70691	-0.0567561	0.601566	1	0
AOC2	-0.0472416	0.36486	0.671216	0.121352	0.0510394	0.218821	-0.0105774	0.847211	0.926916	0.0538056	0.46293	0.728256	0.330454	0.00177199	12.3488	12.1364	0.778753	0.915772	0.757941	0.0278351	0.79801	1	0
AOC3	0.0679996	0.450642	0.73483	-0.198318	0.0523566	0.22181	0.0138807	0.91109	0.959421	-0.0584746	0.545926	0.781434	0.300255	0.00471933	11.4186	13.0455	0.476352	1.08256	0.625125	-0.0657165	0.545344	1	0
AOC4P	-0.00419146	0.927957	0.974326	-0.0263884	0.80018	0.911369	0.054065	0.218413	0.438996	-0.0262114	0.260401	0.57039	0.249282	0.0198907	10.2558	14.1818	0.0589709	1.5529	0.283747	-0.0921662	0.395856	0	0
AOX1	-0.0757472	0.524775	0.782901	0.169268	0.398523	0.645616	0.0489615	0.7199	0.854554	0.034875	0.769327	0.899923	0.211632	0.0490941	12.9302	11.5682	0.48817	1.06143	0.674269	-0.030963	0.775878	1	0
AOX2P	0.00638695	0.890347	0.959032	0.0119315	0.741377	0.880884	0.000286431	0.989942	0.994412	-0.027082	0.752145	0.891555	0.0106847	0.921756	11.3953	13.0682	0.428366	0.91314	0.778534	0.0683886	0.529089	0	0
AOX3P	0.221051	0.00940459	0.10028	-0.132933	0.0803759	0.279662	-0.310735	0.00569848	0.0384706	-0.19096	0.0761719	0.328934	-0.237519	0.0267467	13.6512	10.8636	0.202979	0.640674	0.163058	0.279931	0.00864007	0	0
AP000275.65	-0.3932	0.00576009	0.073892	0.332017	0.0654698	0.250573	0.133335	0.397853	0.623779	0.715224	0.000111619	0.0173843	0.232386	0.030315	11.8837	12.5909	0.794698	1.00537	0.963265	-0.0114221	0.916376	0	0
AP000295.9	-0.0187857	0.808696	0.925605	-0.127393	0.20461	0.45943	0.0808641	0.357987	0.58511	0.0611576	0.537393	0.77551	0.606236	4.89267e-10	12.2093	12.2727	0.996279	1.1565	0.301024	-0.0974827	0.369053	0	0
AP000322.53	0.0588334	0.0200475	0.156296	-0.16598	5.23801e-06	0.00172488	-0.0100934	0.738171	0.865532	-0.031222	0.242276	0.552718	0.172415	0.110287	13.5349	10.9773	0.221151	0.249467	0.105776	0.173813	0.107386	0	0
AP000344.4	0.156401	0.313541	0.628047	-0.26117	0.157057	0.399596	-0.295143	0.111634	0.291356	0.0690234	0.726248	0.879699	-0.0720206	0.507389	12.8605	11.6364	0.507527	0.833168	0.136473	0.174839	0.105296	0	0
AP000347.2	0.0736992	0.511803	0.774533	-0.271562	0.0160853	0.11838	-0.130517	0.329241	0.559817	0.133586	0.378541	0.669343	0.314316	0.00302812	12.5814	11.9091	0.866942	0.943119	0.692938	0.0609211	0.575114	0	0
AP000347.4	0.143558	0.209026	0.521522	-0.386661	0.00527888	0.0648673	-0.0193521	0.878187	0.942247	-0.0954113	0.534335	0.773654	0.539148	7.1381e-08	11.7209	12.75	0.627006	0.965606	0.745222	0.0378939	0.727492	0	0
AP000350.4	-0.112772	0.0383045	0.223099	0.0148037	0.782495	0.9014	0.0707146	0.228209	0.451227	0.23023	0.00366538	0.0828458	0.520965	2.3031e-07	12.7674	11.7273	0.72164	1.03962	0.857679	-0.0157838	0.884631	1	0
AP000351.10	0.0646565	0.548297	0.797568	-0.00519613	0.917119	0.963789	0.0156396	0.862227	0.934507	-0.194249	0.305799	0.610335	0.560978	1.59138e-08	11.7442	12.7273	0.629518	1.13287	0.32379	-0.0853798	0.431699	0	0
AP000356.1	0.0699535	0.539576	0.793006	0.125963	0.386323	0.635828	-0.116876	0.351269	0.579486	-0.165361	0.273168	0.582088	0.41589	6.17248e-05	11.7209	12.75	0.53871	1.13882	0.203803	-0.117941	0.276606	0	0
AP000525.10	-0.0435065	0.668843	0.862046	0.0293734	0.854802	0.93675	-0.0913113	0.337783	0.567774	0.197508	0.130609	0.424369	0.480349	2.49635e-06	13.0465	11.4545	0.572905	1.06598	0.573575	-0.0407128	0.708102	0	0
AP000580.1	-0.223334	0.0860238	0.337726	0.181022	0.21575	0.472294	0.222371	0.0280072	0.116787	0.25575	0.227907	0.538369	0.125976	0.244962	12.7674	11.7273	0.620472	0.992199	0.938855	0.00438793	0.967825	0	0
AP000641.1	-0.0107977	0.827186	0.933882	0.0753352	0.101217	0.315018	-0.0252069	0.381623	0.608587	0.0012425	0.98873	0.99575	0.350411	0.000876901	11.0465	13.4091	0.326335	0.857226	0.441817	0.110148	0.309807	0	0
AP000679.2	0.0356079	0.506729	0.771328	0.0679599	0.0838573	0.285666	-0.0558312	0.0798718	0.234837	-0.0909204	0.351152	0.646271	0.045871	0.673105	11.907	12.5682	0.793993	1.08497	0.780151	-0.0455175	0.675483	0	0
AP000695.1	-0.0158402	0.715704	0.885333	0.0872037	0.100148	0.314059	-0.0483659	0.151204	0.350829	0.0312414	0.65002	0.840914	0.320874	0.00244407	12.8372	11.6591	0.678321	1.24683	0.526062	-0.0403995	0.710248	0	0
AP000705.8	0.0349787	0.466301	0.745291	-0.0248842	0.626152	0.812927	-0.00217208	0.933684	0.970328	-0.0773914	0.357758	0.651199	0.0895684	0.409363	10.6047	13.8409	0.142559	1.60205	0.298687	-0.127852	0.237952	0	0
AP000708.1	0.0489931	0.370278	0.676167	0.0824825	0.269549	0.530428	-0.165174	0.0049437	0.0346269	-0.0228627	0.743155	0.8876	0.0458161	0.673474	13.8605	10.6591	0.128372	0.98568	0.971565	0.0153246	0.887965	0	0
AP000769.1	-0.0410669	0.729578	0.892108	0.139567	0.198279	0.450633	0.118426	0.259125	0.487362	-0.114363	0.555853	0.78719	0.113208	0.296474	12.7674	11.7273	0.678454	1.08357	0.54434	-0.0526271	0.628308	0	0
AP000783.1	0.155483	0.005458	0.071296	-0.123365	0.0938262	0.303086	-0.149482	0.000405819	0.00534332	-0.185702	0.0336096	0.226245	0.408869	8.43002e-05	10.907	13.5455	0.233649	2.56325	0.00618721	-0.257352	0.0161115	0	0
AP000867.1	0.0318498	0.360478	0.66781	0.0310877	0.519887	0.73984	-0.069276	0.0454299	0.162012	-0.0387046	0.411994	0.691109	0.536921	8.2698e-08	12.2558	12.2273	0.997688	1.00655	0.985255	0.00289307	0.978783	0	0
AP000889.3	-0.0637369	0.133608	0.41905	0.0460952	0.133026	0.365157	0.0990631	0.000863967	0.00953918	0.0392205	0.604847	0.816785	0.284109	0.00765633	11.3953	13.0682	0.445287	1.6586	0.0926501	-0.199187	0.0643705	0	0
AP000936.1	0.323601	0.0045213	0.0634607	-0.298628	0.0283737	0.159426	-0.167872	0.103126	0.277965	-0.507907	0.00322294	0.0798299	0.482447	2.22355e-06	10.6279	13.8182	0.0996348	1.13267	0.324692	-0.0815083	0.452946	0	0
AP000974.1	0.025229	0.655334	0.855311	-0.0774038	0.289971	0.549861	-0.0566818	0.253252	0.481146	0.0469633	0.577671	0.800664	0.840756	2.28691e-24	11.5116	12.9545	0.495236	1.00801	0.954747	-0.00512349	0.962435	0	0
AP001007.1	0.15055	0.138384	0.427186	-0.412602	0.00176538	0.0353128	-0.233956	0.00491894	0.0344985	0.132663	0.382793	0.672909	0.366942	0.000472494	12.4651	12.0227	0.790195	0.941969	0.699155	0.0416908	0.701417	0	0
AP001024.1	-0.121249	0.23603	0.550546	0.204275	0.0512529	0.219311	-0.0206144	0.840665	0.923144	0.210666	0.17411	0.479435	0.48383	2.0593e-06	13.0465	11.4545	0.343411	1.00317	0.978919	-0.00064732	0.995252	0	0
AP001024.2	-0.0617555	0.575447	0.811886	0.132192	0.306802	0.565688	0.0313333	0.726192	0.85846	0.041881	0.811446	0.921172	0.344416	0.00108854	12.9535	11.5455	0.513173	0.99588	0.973302	0.00395091	0.971028	0	0
AP001055.1	-0.0415624	0.447377	0.731854	-0.0324588	0.716261	0.866671	0.0883961	0.176875	0.385425	0.0466261	0.379847	0.670107	0.629995	6.25247e-11	11.814	12.6591	0.794448	0.836899	0.398706	0.0614386	0.571865	0	0
AP001094.1	0.017265	0.901395	0.963058	0.186568	0.261554	0.522045	-0.311497	0.052599	0.178756	0.144718	0.423657	0.70014	0.239571	0.0254238	13.3953	11.1136	0.355257	0.939246	0.524648	0.0928581	0.392305	0	0
AP001187.1	-0.082731	0.273142	0.589461	0.15394	0.241293	0.500164	-0.0185281	0.80188	0.901685	0.13769	0.1065	0.384899	0.641813	2.10188e-11	12.1628	12.3182	0.930762	1.04813	0.731827	-0.0095063	0.930363	0	0
AP001324.1	0.104417	0.202327	0.514359	-0.0806483	0.309915	0.568597	-0.112368	0.111924	0.291909	-0.113587	0.396479	0.681411	0.0289406	0.790169	13.3256	11.1818	0.253846	0.992429	0.964717	-0.00446961	0.967227	0	0
AP001468.1	-0.00826303	0.947611	0.982655	-0.174558	0.208903	0.464376	-0.0924437	0.257379	0.485652	0.251109	0.236209	0.546153	-0.0264376	0.807951	14.3023	10.2273	0.0442961	0.857535	0.2287	0.146056	0.17706	0	0
AP001579.1	-0.0783589	0.640785	0.84759	-0.0668267	0.77544	0.897858	-0.00322083	0.985295	0.9919	0.27292	0.216462	0.52695	0.394471	0.000156398	11.5349	12.9318	0.425314	1.0918	0.283237	-0.105067	0.332788	0	0
AP001631.10	-0.0215983	0.411384	0.706985	0.0358942	0.323914	0.581367	0.00251574	0.938004	0.972006	0.0313053	0.290099	0.597338	0.409548	8.18233e-05	12.1163	12.3636	0.958041	1.08225	0.880313	-0.0200178	0.853989	0	0
AP001652.1	0.00280716	0.874844	0.952707	0.00566398	0.691142	0.853346	0.0169935	0.0770042	0.229325	-0.0301704	0.353065	0.647386	-0.278941	0.00888868	11.7907	12.6818	0.63137	3.7751	0.123418	-0.171823	0.111533	0	0
AP001816.1	0.0952834	0.30238	0.617439	-0.0118778	0.925745	0.967869	-0.0771701	0.37675	0.604149	-0.176447	0.174031	0.479435	0.605401	5.24334e-10	12.3488	12.1364	0.799343	1.01727	0.901161	-0.0245596	0.821359	0	0
AP001877.1	0.0431576	0.667656	0.861705	0.0545087	0.609624	0.801302	-0.0934774	0.255204	0.483076	-0.0620534	0.704691	0.869104	0.180088	0.0950917	13.8837	10.6364	0.121195	0.897751	0.40561	0.137078	0.205486	0	0
AP001885.1	0.0103814	0.790545	0.91709	-0.0573085	0.249139	0.509306	0.0153183	0.405169	0.630346	-0.00292231	0.964918	0.98657	0.520472	2.37516e-07	11.4186	13.0455	0.46662	1.27889	0.243158	-0.151067	0.162502	0	0
AP002387.1	-0.00817041	0.853301	0.943683	0.146551	0.0671657	0.253973	-0.0674239	0.148373	0.346655	-0.0140275	0.737215	0.885094	0.622417	1.22807e-10	10.8372	13.6136	0.156975	1.36604	0.204381	-0.106675	0.325403	0	0
AP002884.2	0.122129	0.0561595	0.272947	-0.0129025	0.708984	0.863316	-0.0643209	0.0329921	0.130841	-0.264705	0.0280814	0.208232	0.0882932	0.41609	10.814	13.6364	0.186737	1.55551	0.106003	-0.215942	0.0445574	1	0
AP003026.1	0.199104	0.113524	0.38842	-0.0361619	0.80595	0.914643	-0.339754	0.0128091	0.0675297	-0.170273	0.329946	0.629586	0.0545695	0.615666	11.8605	12.6136	0.790319	0.98403	0.902357	0.000336358	0.997533	0	0
AP003041.1	-0.166242	0.154576	0.451186	0.161916	0.301546	0.560618	-0.0220777	0.784987	0.892284	0.369922	0.0434404	0.254469	0.896717	7.82518e-32	11.7209	12.75	0.702376	0.97155	0.605774	0.0519443	0.632779	0	0
AP003041.2	-0.0739334	0.548352	0.797568	0.403311	0.00299297	0.0472341	-0.0196603	0.871053	0.939191	-0.0708117	0.699006	0.865645	0.663191	2.58239e-12	12.6512	11.8409	0.759319	0.993275	0.939651	0.0175945	0.871503	0	0
AP003068.18	0.000606943	0.991454	0.997212	0.0394062	0.452849	0.690563	-0.0464305	0.476535	0.690832	0.0184858	0.81984	0.926294	0.00823703	0.939642	13.1628	11.3409	0.338711	1.16122	0.626589	-0.069896	0.520027	0	0
AP003068.23	-0.0824718	0.315728	0.62938	0.0329729	0.702942	0.860153	0.0102996	0.88412	0.945066	0.196025	0.13669	0.432629	0.209003	0.0520443	13.4651	11.0455	0.189068	0.940783	0.716644	0.0252014	0.816771	0	0
AP003733.1	0.0207749	0.768132	0.908851	0.0209903	0.736948	0.878245	-0.0572491	0.256687	0.484688	-0.0129345	0.91586	0.967703	0.00848038	0.937862	11.5581	12.9091	0.468586	1.11075	0.601813	-0.0691875	0.524276	0	0
AP003774.4	-0.0232284	0.75929	0.905243	0.0159397	0.864907	0.940497	-0.155398	0.105211	0.281266	0.218787	0.0106818	0.136366	0.292563	0.0059628	12.4651	12.0227	0.864834	0.809097	0.317213	0.101655	0.348813	0	0
AP005482.1	0.208762	0.053808	0.267083	0.112271	0.220892	0.478122	-0.164203	0.163427	0.367825	-0.494382	0.0019745	0.0646379	0.548369	3.83625e-08	12.2791	12.2045	0.83623	1.09925	0.490422	-0.0356095	0.743333	0	0
AP005901.1	-0.0219017	0.554299	0.8004	0.122531	0.031162	0.167196	-0.0658888	0.024284	0.106345	0.0406955	0.430862	0.705348	0.485193	1.90874e-06	11.7674	12.7045	0.692694	1.35195	0.427568	-0.078649	0.469004	0	0
AP006222.1	-0.0361	0.76542	0.907671	-0.202379	0.152906	0.394101	0.276032	0.098037	0.269088	-0.0423756	0.734445	0.883962	0.637901	3.03088e-11	13.8605	10.6591	0.0916392	0.996599	0.971514	0.00898534	0.93417	0	0
AP006621.1	-0.19395	0.0644518	0.291153	0.374199	0.00217394	0.039902	0.0563784	0.594142	0.777555	0.206665	0.174522	0.479817	0.625471	9.37656e-11	12	12.4773	0.846236	1.03332	0.751877	-0.0362331	0.738998	0	0
AP006621.5	-0.100437	0.250394	0.567276	0.135633	0.215987	0.472563	0.0386938	0.533761	0.735248	0.14005	0.319908	0.621743	0.575586	5.47814e-09	13.6744	10.8409	0.141562	0.923394	0.496606	0.0751552	0.489037	0	0
AP1AR	0.0048594	0.954044	0.984398	0.0122788	0.865804	0.9409	-0.103748	0.26298	0.491136	0.0876936	0.48661	0.74286	0.411937	7.36296e-05	12.9767	11.5227	0.536187	1.05086	0.779368	-0.0207286	0.848865	1	0
AP1B1	0.106676	0.360859	0.667926	-0.160663	0.330434	0.586906	-0.297808	0.00459157	0.032857	0.136842	0.403041	0.686253	0.502276	7.16385e-07	12.907	11.5909	0.609227	1.07012	0.593553	-0.0435387	0.688849	1	0
AP1B1P1	0.0458622	0.213814	0.526807	0.0524577	0.0215835	0.137852	-0.0714907	0.0387031	0.145265	-0.0915273	0.135651	0.430996	0.559632	1.75114e-08	10.7907	13.6591	0.189069	0.994845	0.983495	0.0171909	0.874427	0	0
AP1G1	-0.0351213	0.718257	0.886724	-0.0319377	0.749491	0.885332	-0.0438101	0.728856	0.859491	0.168899	0.159376	0.462866	0.171761	0.111666	12.0465	12.4318	0.854017	1.00654	0.966615	0.00115394	0.991537	1	0
AP1G2	0.244867	0.0328846	0.204576	-0.307429	0.0173495	0.12156	-0.269725	0.0253096	0.109368	-0.171989	0.299314	0.605993	0.570183	8.17605e-09	13.093	11.4091	0.34801	0.907669	0.367269	0.0826929	0.446384	1	0
AP1M1	-0.140876	0.230663	0.544814	0.120596	0.364972	0.617203	-0.000665895	0.996043	0.998086	0.306596	0.0533915	0.280458	0.4244	4.19088e-05	12.2791	12.2045	0.866629	1.1211	0.402037	-0.0932994	0.390049	1	0
AP1M2	-0.00327643	0.961876	0.987046	0.0916335	0.101987	0.31659	-0.0880496	0.0545945	0.182747	0.0349393	0.77342	0.901743	0.182326	0.090984	13.0465	11.4545	0.508788	0.9498	0.721147	0.0899036	0.407606	1	0
AP1S1	-0.186982	0.114995	0.390746	0.301949	0.0289287	0.160944	0.188405	0.0909972	0.256801	0.100169	0.576219	0.799601	0.537444	7.98989e-08	11.4419	13.0227	0.482051	1.21267	0.117133	-0.156338	0.148167	1	0
AP1S2	-0.0783138	0.55633	0.801134	-0.0324798	0.801723	0.912409	0.0858274	0.602884	0.782907	0.152517	0.388986	0.676503	0.333753	0.00158246	12.5349	11.9545	0.846689	0.979028	0.836584	0.0457125	0.674171	1	0
AP1S3	-0.0280714	0.742326	0.898286	0.0602746	0.612127	0.80302	0.0107097	0.902286	0.954559	0.0226607	0.842932	0.935931	0.278079	0.00911037	12.6744	11.8182	0.744508	1.12307	0.55796	-0.0396508	0.715386	1	0
AP2A1	0.00486864	0.962184	0.987136	0.148384	0.271391	0.532054	-0.144909	0.22496	0.447067	0.0305028	0.810103	0.920637	0.575147	5.66081e-09	13.2093	11.2955	0.397474	1.08128	0.576125	-0.0554362	0.61006	1	0
AP2A2	0.00284309	0.976104	0.991948	-0.0343158	0.791298	0.906107	-0.164644	0.136636	0.329397	0.192747	0.0877327	0.350197	0.131198	0.22579	12.6047	11.8864	0.799297	0.938184	0.706237	0.0445027	0.682325	1	0
AP2B1	0.041901	0.669235	0.862293	0.0938488	0.385943	0.635446	-0.141907	0.170649	0.37753	-0.0361607	0.798421	0.914417	0.16443	0.128036	11.9535	12.5227	0.600767	1.01621	0.918284	0.00287048	0.978949	1	0
AP2M1	-0.1088	0.346013	0.654854	0.040262	0.673002	0.842626	0.110942	0.368541	0.596279	0.157371	0.375074	0.665404	0.369121	0.000434417	12.5349	11.9545	0.73662	1.09735	0.529456	-0.0631997	0.560874	1	0
AP2S1	-0.188577	0.0490742	0.25425	0.0793605	0.451048	0.689211	0.174155	0.0441342	0.158837	0.284961	0.0566465	0.288198	0.556613	2.16696e-08	13.0698	11.4318	0.413681	1.06984	0.641598	-0.0408482	0.707175	1	0
AP3B1	0.0085774	0.907398	0.965591	-0.0787222	0.357659	0.610382	-0.102047	0.281791	0.510745	0.142965	0.0973883	0.368217	0.766342	5.16939e-18	12.7209	11.7727	0.564908	0.976182	0.856624	0.00975087	0.928576	1	0
AP3B2	0.107249	0.480268	0.754978	0.142989	0.432425	0.674095	-0.331612	0.109191	0.287371	-0.0540712	0.735104	0.884113	0.0841395	0.438443	13.6744	10.8409	0.11448	0.913065	0.437563	0.072528	0.504394	1	0
AP3D1	-0.161863	0.12741	0.408836	0.241659	0.0569843	0.232071	-0.00793754	0.950653	0.976529	0.283415	0.0326587	0.223663	0.376451	0.000326055	13	11.5	0.489407	0.980541	0.888026	0.0152807	0.888284	1	0
AP3M1	-0.0482106	0.648961	0.852689	0.0537713	0.638776	0.821407	-0.119286	0.347474	0.576558	0.222387	0.109353	0.38938	0.242216	0.0238005	11.5581	12.9091	0.49174	0.993269	0.963273	0.00758258	0.94443	1	0
AP3M2	0.127743	0.194484	0.503875	-0.120569	0.255446	0.515631	-0.261742	0.0141852	0.0723923	0.00957926	0.945626	0.979279	0.15989	0.139054	12.8372	11.6591	0.647475	0.973822	0.856993	0.028576	0.792753	1	0
AP3S1	-0.0449956	0.647887	0.851781	-0.000446864	0.996891	0.998426	-0.0646159	0.48227	0.695737	0.195394	0.188617	0.496391	0.357063	0.000686464	13.1628	11.3409	0.408239	0.96028	0.809784	0.0213907	0.844097	1	0
AP3S2	-0.0391524	0.706297	0.880261	0.00632666	0.959664	0.981511	-0.0809494	0.411301	0.63576	0.191357	0.213711	0.524207	0.165681	0.125119	11.7907	12.6818	0.641691	1.02673	0.850145	-0.00741342	0.945667	1	0
AP4B1	-0.109796	0.279856	0.596635	0.00234527	0.969016	0.985071	0.0508449	0.608838	0.786698	0.252272	0.132757	0.427238	-0.0502483	0.643939	14.2791	10.25	0.0369729	0.865434	0.331303	0.104427	0.335759	1	0
AP4E1	-0.0147504	0.837878	0.937769	0.00515515	0.935611	0.971057	-0.140837	0.0520462	0.177468	0.187494	0.0910039	0.356756	0.173713	0.107592	13.5581	10.9545	0.209751	0.921403	0.653413	0.0550741	0.612399	1	0
AP4M1	-0.185089	0.064758	0.292098	0.157385	0.182356	0.429638	0.205234	0.0568941	0.188143	0.184199	0.189817	0.497675	0.545836	4.55832e-08	11.6744	12.7955	0.620725	1.10582	0.463077	-0.0723899	0.505209	1	0
AP4S1	0.0759049	0.410326	0.70619	-0.132875	0.126223	0.354421	-0.0585088	0.573456	0.763053	-0.052155	0.696516	0.864226	0.130289	0.22905	12.3256	12.1591	0.969955	1.0582	0.778933	-0.011257	0.91758	1	0
AP5B1	0.100794	0.142684	0.43433	-0.00360177	0.964975	0.98371	-0.249045	0.00101873	0.010761	-0.0150877	0.870432	0.947801	0.457763	8.27717e-06	11.7442	12.7273	0.425455	0.992153	0.964826	0.0344072	0.751713	1	0
AP5M1	-0.0187231	0.837596	0.937575	0.0613641	0.533958	0.749559	-0.051733	0.617491	0.792984	0.0620878	0.624688	0.827586	0.366789	0.000475271	12.4884	12	0.85031	1.01254	0.937728	0.0113795	0.916686	1	0
AP5S1	-0.0284796	0.741763	0.898238	0.0404262	0.680056	0.846865	-0.0673577	0.493012	0.703746	0.121636	0.300216	0.606434	0.49414	1.15005e-06	12.3721	12.1136	0.913749	1.08858	0.61037	-0.0453628	0.676524	1	0
AP5Z1	-0.049503	0.507214	0.771472	-0.0525472	0.526051	0.744199	0.00835798	0.924695	0.96566	0.169017	0.0854718	0.346126	0.818413	3.70356e-22	12.093	12.3864	0.954292	1.17261	0.183862	-0.123506	0.254413	1	0
APAF1	-0.006918	0.942517	0.980552	-0.12807	0.291004	0.551115	-0.00292386	0.974975	0.987343	0.117547	0.394421	0.680226	0.17219	0.110759	13.6512	10.8636	0.226775	0.966225	0.834944	0.0427356	0.694301	1	0
APBA1	0.309965	0.0154514	0.133637	-0.212664	0.252895	0.513122	-0.61025	0.000119904	0.00216301	-0.0624975	0.633879	0.833247	0.0966454	0.373199	12.2326	12.25	0.818793	0.868902	0.344217	0.0843464	0.437314	1	0
APBA2	0.0241374	0.854338	0.944159	0.160075	0.347723	0.601724	-0.184166	0.270298	0.498809	0.00954173	0.948457	0.980174	0.275101	0.00991375	12.9535	11.5455	0.629743	0.981795	0.887318	0.0292096	0.788264	1	0
APBA3	-0.117657	0.231099	0.545344	0.175089	0.156523	0.399012	0.052393	0.564817	0.757144	0.144522	0.320562	0.622516	0.553982	2.60466e-08	11.2558	13.2045	0.279804	1.20497	0.182611	-0.127928	0.237669	1	0
APBB1	0.416012	0.00414436	0.0597717	-0.273548	0.134842	0.367997	-0.502398	0.00206769	0.0183562	-0.42975	0.0241395	0.195991	0.408688	8.4976e-05	12.1395	12.3409	0.996706	0.989012	0.922682	0.00989262	0.92754	1	0
APBB1IP	-0.0700712	0.594893	0.822932	-0.332039	0.0588394	0.236296	-0.0764036	0.579807	0.767985	0.524336	0.00194187	0.0646379	0.322441	0.00232047	13.0233	11.4773	0.474884	0.967794	0.82166	0.0242445	0.823613	1	0
APBB2	-0.0212885	0.859306	0.945902	-0.00318047	0.983076	0.991805	-0.0831439	0.575745	0.764964	0.150613	0.294624	0.601258	0.284222	0.0076312	12.6279	11.8636	0.826699	0.993529	0.962236	0.0234451	0.82934	1	0
APBB3	0.020715	0.846772	0.940942	-0.243354	0.0192529	0.128949	0.00306982	0.976588	0.987923	0.119149	0.472937	0.73405	0.48825	1.60791e-06	12.3256	12.1591	0.906333	1.03047	0.828903	-0.0293061	0.787581	1	0
APC	0.0837993	0.46452	0.744223	0.0229592	0.849058	0.934142	-0.262967	0.0775045	0.230145	0.0277193	0.842108	0.935527	0.391204	0.000179244	13.186	11.3182	0.366009	0.906763	0.412038	0.1064	0.326658	1	0
APC2	0.0340502	0.838038	0.937803	0.0388993	0.856044	0.937219	-0.129095	0.449992	0.669321	0.0130028	0.955236	0.982739	0.432282	2.90057e-05	12.2326	12.25	0.950123	1.03182	0.704156	-0.0207242	0.848896	1	0
APCDD1	-0.229777	0.0984305	0.362687	0.329755	0.0883016	0.294042	-0.0493149	0.758262	0.876928	0.452699	0.0061278	0.103863	0.299443	0.00483864	11.7674	12.7045	0.715908	0.926001	0.436225	0.0856793	0.430079	1	0
APCDD1L	0.0497822	0.683174	0.869677	-0.32178	0.0620119	0.243022	-0.0351935	0.829431	0.917193	0.136493	0.227413	0.537697	0.364495	0.000518875	11.4651	13	0.441122	1.05894	0.615616	-0.0641592	0.554929	1	0
APEH	-0.157223	0.163703	0.464401	0.213613	0.158602	0.40181	0.143014	0.136661	0.329419	0.130512	0.438829	0.710714	0.587811	2.154e-09	11.1628	13.2955	0.301428	1.20541	0.16762	-0.133344	0.218222	1	0
APEX1	-0.200535	0.0787683	0.323342	0.0856369	0.464986	0.69961	0.119714	0.36041	0.587595	0.371816	0.019083	0.17717	0.358231	0.000657212	12.4884	12	0.788368	0.947677	0.707828	0.0366433	0.736151	1	0
APEX2	-0.0588292	0.495028	0.764285	-0.0321998	0.743219	0.881566	-0.060447	0.56427	0.756694	0.253338	0.0193877	0.177948	0.503936	6.49454e-07	12.6512	11.8409	0.61563	1.04688	0.771087	-0.0335227	0.757898	1	0
APH1A	-0.240452	0.00713198	0.0839229	0.158193	0.0160118	0.118122	0.189749	0.088925	0.252902	0.355458	0.00435725	0.088109	0.560848	1.60618e-08	10.7907	13.6591	0.247565	1.14359	0.401712	-0.0884541	0.415238	1	0
APH1B	0.122569	0.222296	0.53628	-0.316961	3.24739e-05	0.00431293	-0.128997	0.239929	0.465572	0.0284999	0.852077	0.938529	0.174274	0.106443	12.4186	12.0682	0.962981	1.04991	0.78367	-0.0105423	0.922796	1	0
API5	0.0165989	0.886911	0.95778	-0.0454207	0.713148	0.865479	-0.0871761	0.429	0.651724	0.0799157	0.658669	0.844949	0.216645	0.043851	13	11.5	0.470267	1.0286	0.83144	-0.0205286	0.850306	1	0
APIP	0.133676	0.257553	0.574584	-0.27643	0.00171431	0.0346656	-0.0969271	0.355384	0.583119	-0.0668829	0.735867	0.884613	0.212795	0.0478343	11.6512	12.8182	0.584647	1.01385	0.911332	0.00122095	0.991045	1	0
APITD1	0.0964592	0.384448	0.686207	0.0329311	0.660785	0.836	-0.275058	0.00927019	0.0537176	-0.00233742	0.989792	0.995957	0.458813	7.84333e-06	10.8372	13.6136	0.20163	1.05608	0.598784	-0.0684171	0.528916	0	0
APITD1-CORT	0.00109292	0.989525	0.996329	0.031166	0.693807	0.854575	-0.110343	0.256354	0.484336	0.0912714	0.434264	0.707466	0.317186	0.00275865	10.9535	13.5	0.234691	1.12813	0.465074	-0.100906	0.352397	0	0
APLF	0.155607	0.0286073	0.189261	-0.0413696	0.59985	0.795712	-0.161409	0.0349571	0.135727	-0.234187	0.0204931	0.182685	0.5169	2.96491e-07	12.5581	11.9318	0.957457	1.10924	0.586199	-0.03711	0.732915	1	0
APLN	-0.0202366	0.900885	0.962958	-0.0503159	0.790274	0.905473	0.223218	0.280647	0.509545	-0.143495	0.460449	0.726909	0.479591	2.60251e-06	10.6512	13.7955	0.102949	1.11205	0.234945	-0.109348	0.313356	1	0
APLNR	0.648066	0.00161776	0.0331109	-0.353565	0.0423279	0.198167	-0.982155	0.000555288	0.00679089	-0.510925	0.0373025	0.236374	0.469013	4.60484e-06	11.3721	13.0909	0.478115	1.06606	0.410957	-0.0884269	0.415382	1	0
APLP1	0.743924	0.000105039	0.00505588	-0.575012	0.0064175	0.0721171	-1.0643	2.13886e-05	0.000582893	-0.528205	0.0196676	0.178891	0.158814	0.141768	11.5814	12.8864	0.650375	0.929793	0.539239	0.0374397	0.730633	1	0
APLP2	-0.017956	0.8776	0.953613	-0.09397	0.377368	0.628115	-0.0516335	0.711791	0.84992	0.175077	0.278951	0.586967	0.0945159	0.383871	11.8837	12.5909	0.643865	1.30912	0.116611	-0.158876	0.141612	1	0
APMAP	-0.0504357	0.61529	0.83281	-0.032074	0.72628	0.871887	-0.0640995	0.535151	0.736454	0.233577	0.127462	0.420339	0.351312	0.000848564	11.3023	13.1591	0.450133	1.16704	0.373984	-0.107162	0.323187	1	0
APOA1	-0.0459512	0.237242	0.551993	-0.0631434	0.0969198	0.308715	0.105223	0.0451846	0.161357	0.0637962	0.160406	0.464346	0.358971	0.000639263	11.2558	13.2045	0.37591	1.89896	0.0531712	-0.183441	0.0889912	1	0
APOA1BP	-0.168081	0.101053	0.366944	0.147754	0.119432	0.343489	0.0905328	0.41801	0.641304	0.265714	0.0807505	0.337087	0.612489	2.89463e-10	11.5349	12.9318	0.477698	1.09474	0.491421	-0.0624306	0.565662	0	0
APOA2	-0.0287828	0.801164	0.921797	-0.214441	0.00500384	0.0628407	0.154279	0.288744	0.518114	0.0756467	0.631967	0.832076	-0.0267992	0.805377	14.5581	9.97727	0.0309559	1.08435	0.495828	-0.0647908	0.551032	1	0
APOB	0.0895433	0.00252588	0.0443541	-0.0844168	0.00649012	0.0724688	-0.0774305	0.0299701	0.122709	-0.106241	0.00738651	0.113466	0.19021	0.0776225	11.4186	13.0455	0.510137	0.994708	0.993143	0.00845896	0.938019	1	0
APOBEC2	0.0192078	0.591548	0.821262	-0.00275269	0.954414	0.979679	-0.0980932	0.056632	0.187681	0.0525583	0.0629749	0.301133	0.0298006	0.784083	11.4419	13.0227	0.59243	0.671119	0.544022	0.041034	0.705904	1	0
APOBEC3A	-0.017336	0.865884	0.948427	0.238012	0.121553	0.347046	-0.0810245	0.553484	0.749389	-0.0416853	0.641314	0.836598	0.483702	2.07404e-06	11.8372	12.6364	0.547311	1.19175	0.157901	-0.116826	0.281205	1	0
APOBEC3B	-0.35759	0.000395539	0.0132515	0.427393	0.000905109	0.0241157	0.230141	0.0572989	0.188891	0.441472	0.000335813	0.0288463	0.393404	0.000163548	11.6047	12.8636	0.477332	1.16958	0.264545	-0.105763	0.32958	1	0
APOBEC3C	0.026792	0.788415	0.916567	-0.262757	0.0386014	0.188104	0.0782355	0.544563	0.743216	0.0364752	0.739276	0.885858	0.592786	1.45687e-09	11.5814	12.8864	0.466167	1.21421	0.121635	-0.134664	0.213658	1	0
APOBEC3D	-0.0477271	0.494753	0.763991	0.0775041	0.31919	0.577136	0.0425732	0.511428	0.71812	0.0311209	0.772974	0.901369	0.394238	0.000157936	11.7442	12.7273	0.415914	1.05255	0.749284	0.00768381	0.943689	1	0
TMUB1	-0.131336	0.18356	0.489732	0.272563	0.0399881	0.191838	0.180148	0.0802439	0.235427	-0.025407	0.847128	0.936656	0.707922	1.75686e-14	10.4186	14.0227	0.0950149	1.24084	0.0402326	-0.201045	0.0618718	1	0
APOBEC3G	0.0146072	0.881041	0.955158	-0.0349651	0.687798	0.85133	-0.0937583	0.460561	0.677173	0.0847548	0.500582	0.752169	0.454373	9.83709e-06	11.3488	13.1136	0.317839	1.24165	0.153497	-0.142082	0.189266	1	0
APOBEC3H	0.213291	0.00534147	0.0702868	-0.267826	0.0231542	0.142673	-0.212289	0.00592376	0.0394703	-0.173895	0.0713689	0.320035	0.295759	0.00541478	12.0233	12.4545	0.761501	0.970578	0.880769	0.0408663	0.707051	1	0
APOBR	-0.0274628	0.765508	0.907671	0.0135656	0.925976	0.967891	0.0258647	0.783716	0.891756	0.0394749	0.724418	0.879119	0.488928	1.54755e-06	12.186	12.2955	0.882556	1.22411	0.195075	-0.114037	0.292931	1	0
APOC1	0.239745	0.175268	0.478414	-0.474533	0.0400729	0.192176	-0.120311	0.569933	0.760837	-0.192688	0.367525	0.659324	0.531238	1.19832e-07	11.5814	12.8864	0.547762	1.09142	0.241645	-0.130483	0.228349	1	0
APOC1P1	0.0834119	0.496154	0.764625	-0.460977	0.00659395	0.0728047	-0.120705	0.340231	0.569705	0.236416	0.134537	0.429171	0.407123	9.0999e-05	12.6744	11.8182	0.581184	0.985562	0.889436	0.0222356	0.838021	0	0
APOC2	-0.342506	0.0543588	0.268715	-0.275012	0.210283	0.465994	0.404386	0.0446601	0.160086	0.734792	0.00123607	0.0508517	0.430701	3.12513e-05	11.1628	13.2955	0.323457	1.08534	0.341159	-0.100778	0.353011	1	0
APOC4	0.211839	0.0239099	0.171728	-0.213934	0.0933521	0.302277	-0.1577	0.0908405	0.256718	-0.267915	0.03829	0.238896	0.350388	0.000877633	10.7442	13.7045	0.187763	1.26274	0.122672	-0.213215	0.0473859	1	0
APOC4-APOC2	-0.060121	0.549625	0.798268	-0.212372	0.0895195	0.296372	-0.034464	0.719641	0.854554	0.362981	0.0110793	0.138152	0.0860837	0.427897	12.6512	11.8409	0.647907	0.876571	0.328455	0.150258	0.164788	1	0
APOD	0.583631	0.016586	0.139686	-0.655643	0.0806406	0.279914	-0.743949	0.00369267	0.0281505	-0.359542	0.224403	0.5345	0.148882	0.168736	12.093	12.3864	0.862042	0.931144	0.382789	0.0830619	0.444351	1	0
APOE	0.282858	0.0416411	0.233479	-0.21987	0.285411	0.54535	-0.365495	0.00576663	0.0387793	-0.241624	0.194904	0.503254	0.735495	4.94524e-16	10.7442	13.7045	0.140837	1.10884	0.230127	-0.109316	0.313497	1	0
APOF	0.0280139	0.46257	0.742338	0.0242267	0.286457	0.546281	-0.02385	0.331014	0.561135	-0.0712057	0.307423	0.611627	0.0811118	0.455154	12.1163	12.3636	0.939284	0.954681	0.887595	0.0420607	0.698895	1	0
APOH	-0.0628011	0.342941	0.653127	0.0186972	0.817287	0.919539	0.0949273	0.346825	0.575941	0.0613244	0.22391	0.533822	0.0710105	0.513378	10.8605	13.5909	0.205404	1.20316	0.36869	-0.0832881	0.443107	1	0
APOL1	0.137226	0.220577	0.534155	0.145963	0.328543	0.584867	-0.178751	0.197687	0.412969	-0.303131	0.0160958	0.164286	0.540238	6.63921e-08	12.2093	12.2727	0.962975	0.963578	0.727092	0.0579559	0.593891	1	0
APOL2	-0.105268	0.418162	0.711913	0.177004	0.0813064	0.28135	0.0861153	0.627293	0.798809	0.0724335	0.658159	0.844674	0.340514	0.00125015	12.4884	12	0.805798	0.97174	0.793943	0.0407024	0.708173	1	0
APOL3	0.160553	0.0607896	0.283364	-0.13335	0.144968	0.382721	-0.169438	0.092961	0.259777	-0.171277	0.139927	0.437268	0.584148	2.86069e-09	12.3023	12.1818	0.933781	1.04647	0.756756	-0.0203984	0.851244	1	0
APOL4	-0.26686	0.0244084	0.173854	0.1377	0.333934	0.5894	0.259974	0.110306	0.289163	0.370018	0.00282552	0.0748188	0.505029	6.08698e-07	12.6977	11.7955	0.683114	0.950652	0.647819	0.0627481	0.563683	1	0
APOL5	0.0197268	0.0614729	0.284818	-0.0369841	0.0249979	0.148583	-0.00569563	0.582458	0.77012	-0.0218594	0.0987676	0.371216	0.24942	0.0198203	11.8605	12.6136	0.779222	3.21291	0.497865	-0.0670465	0.537223	1	0
APOL6	0.102737	0.241826	0.556921	-0.0270485	0.73424	0.876303	-0.279081	0.0261579	0.111732	0.0288289	0.764586	0.897533	0.465555	5.52648e-06	12.4884	12	0.94265	0.931348	0.621736	0.0975832	0.368557	1	0
APOLD1	-0.315549	0.00383278	0.0569025	0.309985	0.0183415	0.125386	0.327937	0.0201279	0.0928963	0.30649	0.0154811	0.161091	0.317701	0.00271261	13.2093	11.2955	0.514569	0.967199	0.832956	0.0393742	0.717287	1	0
APOM	-0.137235	0.123506	0.404059	0.0876739	0.347482	0.601547	0.155093	0.11921	0.303496	0.154996	0.22064	0.531078	0.442062	1.81387e-05	11.0698	13.3864	0.327594	1.08855	0.524062	-0.0840641	0.438855	1	0
APOO	-0.0979807	0.286277	0.602657	0.145737	0.178345	0.42478	0.0813041	0.455606	0.67344	0.080301	0.500053	0.75169	0.410076	7.99409e-05	10.1395	14.2955	0.0405603	1.0425	0.778048	-0.0375593	0.729805	1	0
APOOL	0.105245	0.291126	0.606748	-0.0549842	0.564498	0.772454	-0.296503	0.00583587	0.0390543	0.0610631	0.676444	0.852738	0.473863	3.55309e-06	11.907	12.5682	0.702648	0.934916	0.536926	0.0853728	0.431737	1	0
APOPT1	-0.112593	0.228973	0.542977	0.0829009	0.367265	0.618978	0.238704	0.0185419	0.0876944	0.000376226	0.997811	0.999114	0.267153	0.0123689	10.9767	13.4773	0.17022	1.13329	0.449465	-0.0592913	0.5854	0	0
APP	-0.0294041	0.801379	0.921927	-0.121293	0.278362	0.539253	-0.0537708	0.682599	0.831088	0.229753	0.17063	0.47564	0.249865	0.0195942	13.9767	10.5455	0.0886683	1.06837	0.665672	-0.0412657	0.70432	1	0
APPBP2	0.00706065	0.944018	0.98142	0.00359298	0.973943	0.987508	-0.133918	0.248881	0.476017	0.120077	0.378652	0.669467	0.303829	0.00422446	12.814	11.6818	0.617843	0.979884	0.885616	0.0297123	0.784707	1	0
APPL1	-0.029223	0.776386	0.912297	0.0785826	0.452926	0.690563	-0.0229108	0.832957	0.918829	0.0480987	0.752651	0.89186	0.227816	0.0338223	12.5116	11.9773	0.834387	0.989313	0.936501	0.0269313	0.804436	1	0
APPL2	-0.045622	0.650315	0.853236	-0.00439076	0.959933	0.981692	-0.0108896	0.921238	0.9644	0.142886	0.343959	0.640245	0.150542	0.163984	13.6512	10.8636	0.238438	0.96163	0.792762	0.0487746	0.653701	1	0
APRT	-0.0939488	0.38035	0.683216	0.193987	0.278377	0.539253	0.0889166	0.321759	0.552959	0.0250836	0.857904	0.941655	0.721257	3.29594e-15	10.9302	13.5227	0.233321	1.16071	0.168916	-0.133408	0.217999	1	0
APTX	-0.039851	0.630154	0.840741	0.0167128	0.808609	0.915209	0.0131962	0.86801	0.937982	0.0853925	0.522726	0.765572	0.405799	9.64059e-05	13.2326	11.2727	0.33952	0.978088	0.881527	0.0178624	0.869564	1	0
AQP1	-0.0884618	0.742471	0.898286	0.479945	0.193566	0.443993	-0.331509	0.336521	0.566898	0.245072	0.387544	0.67525	0.309619	0.00352018	12.8605	11.6364	0.563683	0.984499	0.764093	0.0322945	0.76651	1	0
AQP11	0.0672747	0.403266	0.700886	0.00961054	0.895098	0.953862	-0.0727849	0.391509	0.617383	-0.118453	0.333291	0.632039	0.280869	0.0084101	12.7907	11.7045	0.61575	0.969403	0.873487	0.0269749	0.804126	1	0
AQP3	0.104373	0.360329	0.66781	0.114464	0.470193	0.703651	-0.243782	0.0480285	0.168147	-0.118332	0.415529	0.694557	0.103142	0.341772	11.6512	12.8182	0.623155	1.2774	0.0614541	-0.217347	0.0431559	1	0
AQP4	-0.0976641	0.610017	0.829836	0.33295	0.0917047	0.299841	-0.144065	0.531545	0.73356	0.180422	0.480979	0.738355	0.422259	4.62412e-05	12.6744	11.8182	0.697679	0.948816	0.4402	0.0923596	0.394862	1	0
AQP5	-0.292022	0.0118246	0.115267	0.473236	0.00148608	0.0317232	0.246135	0.0924711	0.258881	0.206421	0.119718	0.406667	0.470238	4.31451e-06	10.6744	13.7727	0.101232	1.17085	0.158628	-0.124101	0.252115	1	0
AQP6	0.0548189	0.428591	0.718116	0.0272319	0.762491	0.89102	-0.121179	0.102915	0.277791	-0.0450538	0.626682	0.828898	0.410494	7.84819e-05	11.2326	13.2273	0.29873	1.16326	0.43136	-0.0744395	0.493196	1	0
AQP7	-0.0405869	0.581948	0.815422	0.118111	0.367877	0.619377	-0.021813	0.684309	0.832315	0.0494949	0.606655	0.817669	0.558316	1.92207e-08	11.7674	12.7045	0.68317	0.957454	0.801904	0.030466	0.779384	1	0
AQP7P1	-0.147669	0.291215	0.606863	-0.243391	0.219827	0.477571	0.275702	0.120048	0.304769	0.301517	0.0354231	0.231609	0.365684	0.000495834	12.7907	11.7045	0.5508	0.925836	0.513354	0.0841851	0.438194	0	0
AQP7P3	-0.0475937	0.485107	0.7587	-0.0414187	0.650584	0.829846	0.184198	0.0112401	0.0616082	-0.0317824	0.721256	0.877463	0.594867	1.2346e-09	12.3023	12.1818	0.936837	0.870392	0.37771	0.148217	0.170667	0	0
AQP8	0.0230382	0.207634	0.520174	-0.00371969	0.89094	0.951731	-0.027996	0.247101	0.473922	-0.0320936	0.0554525	0.285574	0.296651	0.00526992	11.7209	12.75	0.653546	1.42739	0.709016	-0.048083	0.658303	1	0
AQP9	0.0269903	0.88244	0.955925	-0.416644	0.0369601	0.183631	0.135541	0.564986	0.757323	0.0890906	0.685395	0.85837	0.072868	0.502393	10.8605	13.5909	0.136787	1.09776	0.248381	-0.117159	0.279829	1	0
AQPEP	-0.0594258	0.457102	0.738677	0.105505	0.100968	0.314933	0.172884	0.0357813	0.138088	-0.0955401	0.442412	0.713621	0.0235569	0.828538	11.2326	13.2273	0.337153	1.1385	0.549468	-0.0581074	0.592925	0	0
AQR	-0.0561611	0.555527	0.800889	0.029388	0.754326	0.887764	-0.045203	0.692341	0.837588	0.183929	0.15534	0.457666	0.0795032	0.464174	12.7674	11.7273	0.572542	1.05521	0.765137	-0.0285544	0.792906	1	0
AR	-0.319766	0.0172745	0.143398	0.33158	0.0297095	0.163193	0.177932	0.27087	0.499351	0.461985	0.00773235	0.115905	0.0679591	0.531685	11.9302	12.5455	0.868148	0.95916	0.734877	0.0244655	0.822032	1	0
ARAF	-0.0959836	0.232983	0.546851	-0.0264157	0.707045	0.862275	0.0938072	0.3054	0.536129	0.189113	0.106819	0.385013	0.510292	4.43977e-07	12.5581	11.9318	0.642111	1.02446	0.893096	-0.0269569	0.804254	1	0
ARAP1	0.0616223	0.561963	0.80458	-0.269248	0.0757536	0.270856	-0.102116	0.330755	0.560928	0.135529	0.33696	0.634604	0.621373	1.34591e-10	12.6047	11.8864	0.79316	1.05373	0.696022	-0.0358198	0.74187	1	0
ARAP2	0.25653	0.0338809	0.208087	-0.202432	0.130894	0.36149	-0.352152	0.0188626	0.0888319	-0.194875	0.203985	0.514592	0.369667	0.000425333	12.6047	11.8864	0.682219	1.00868	0.946962	-0.00161989	0.988119	1	0
NUDT8	0.0356363	0.600575	0.825785	0.0708839	0.319714	0.577677	-0.0657473	0.311422	0.542663	-0.0826136	0.431689	0.705578	0.700509	4.27986e-14	11.0465	13.4091	0.273452	1.32126	0.0465347	-0.211164	0.0496092	1	0
ARC	-0.308616	0.094238	0.353703	0.543203	0.0361229	0.181332	0.152417	0.486157	0.698438	0.300844	0.159356	0.462866	0.456059	9.02977e-06	11.5349	12.9318	0.615877	1.0078	0.919074	-0.0216332	0.842352	1	0
ARCN1	-0.0102892	0.920644	0.970893	-0.0626058	0.445114	0.684337	-0.0804799	0.560269	0.75412	0.160998	0.222023	0.532066	0.23094	0.0313898	13.1163	11.3864	0.389514	1.06003	0.763795	-0.0346832	0.749787	1	0
AREG	-0.192638	0.389155	0.690042	-0.0319672	0.902884	0.957445	0.151532	0.633997	0.803013	0.403037	0.0680045	0.312763	-0.00464606	0.965933	11.1395	13.3182	0.254754	1.09554	0.286321	-0.0991856	0.360708	1	0
AREGB	-0.134844	0.134297	0.419736	-0.0957504	0.263991	0.524683	0.0587109	0.5934	0.777369	0.386975	0.00108501	0.0475448	0.0165178	0.879306	13.7674	10.75	0.147318	0.823837	0.224308	0.18067	0.0940103	0	0
AREL1	-0.0712907	0.458295	0.739067	0.0752102	0.426028	0.669011	-0.0547917	0.658742	0.817203	0.202599	0.0940778	0.362227	0.0737148	0.497426	13.8372	10.6818	0.113592	1.07173	0.691892	-0.0357155	0.742595	1	0
ARF1	-0.0539965	0.585843	0.817589	0.114791	0.295306	0.55449	-0.0908677	0.380681	0.607861	0.163101	0.255333	0.565285	0.547032	4.20254e-08	11.6279	12.8409	0.573334	1.12511	0.400829	-0.0853102	0.432075	1	0
ARF3	0.0352884	0.727241	0.891196	-0.0479318	0.700466	0.858395	-0.175226	0.155728	0.357217	0.123058	0.317549	0.620161	0.408692	8.49583e-05	13.2558	11.25	0.382815	1.02987	0.866334	-0.0180346	0.868317	1	0
ARF4	-0.2222	0.105395	0.374481	-0.0947342	0.388946	0.637497	0.310056	0.0495963	0.171815	0.363822	0.0694879	0.315891	0.322123	0.00234506	11.4884	12.9773	0.547927	1.10728	0.432141	-0.0843348	0.437377	1	0
ARF5	-0.181082	0.0726	0.310352	0.283575	0.0122445	0.100828	0.261423	0.0201813	0.0931028	0.0195129	0.888375	0.955852	0.692248	1.11861e-13	9.51163	14.9091	0.00673658	1.24495	0.0860564	-0.164756	0.12727	1	0
ARF6	-0.0802039	0.414104	0.709104	0.0372294	0.633206	0.81728	0.0343424	0.765483	0.881023	0.160908	0.260466	0.570391	0.474534	3.42683e-06	11.0698	13.3864	0.213378	1.17793	0.311929	-0.0917478	0.398014	1	0
ARFGAP1	-0.127176	0.258336	0.575316	0.118071	0.35988	0.612492	0.0734705	0.484307	0.697168	0.191101	0.265307	0.574917	0.624717	1.00251e-10	11.7907	12.6818	0.631305	1.06626	0.542595	-0.0655064	0.546633	1	0
ARFGAP2	0.0306562	0.757494	0.904753	0.00861839	0.934932	0.970827	-0.0877968	0.455846	0.673683	0.00103179	0.993849	0.997361	0.445809	1.50941e-05	10.6977	13.75	0.151138	1.13568	0.425861	-0.0796278	0.463472	1	0
ARFGAP3	-0.0812438	0.444585	0.73003	0.0689713	0.297733	0.557032	0.0673354	0.556504	0.751914	0.105155	0.531649	0.771997	0.247951	0.0205818	12.7907	11.7045	0.66552	1.1156	0.497564	-0.0543992	0.61677	1	0
ARFGEF1	-0.041589	0.681795	0.869114	-0.00241637	0.975301	0.988372	-0.0475005	0.666435	0.821731	0.169075	0.276803	0.585131	-0.0132745	0.902875	13.2326	11.2727	0.301942	0.959677	0.7915	0.0235685	0.828456	1	0
ARFGEF2	0.137113	0.205377	0.516894	-0.0745445	0.388568	0.637368	-0.296643	0.00226721	0.0197271	-0.013714	0.938981	0.97623	0.134778	0.213266	13.4651	11.0455	0.221726	0.91007	0.446271	0.105176	0.332288	1	0
ARFIP1	-0.0790202	0.371261	0.676523	-0.0859832	0.227004	0.484585	0.0890412	0.401881	0.627347	0.190775	0.127319	0.42024	0.401449	0.000116329	12.4186	12.0682	0.960331	0.981199	0.922747	0.032593	0.764414	1	0
ARFIP2	-0.0773133	0.422701	0.714314	0.0628447	0.494808	0.722415	0.0587071	0.558915	0.753087	0.107855	0.461251	0.727206	0.58282	3.168e-09	11.6279	12.8409	0.624191	1.18356	0.264477	-0.1175	0.278421	1	0
ARFRP1	-0.112027	0.187239	0.494217	0.14149	0.0902263	0.297362	0.0818273	0.304257	0.534865	0.122314	0.363184	0.655631	0.673765	8.58388e-13	11.1163	13.3409	0.27733	1.14256	0.324142	-0.0993305	0.360003	1	0
ARG1	-0.0743032	0.29499	0.611267	0.00169723	0.982806	0.99167	0.210461	0.0546398	0.182799	-0.0167696	0.76097	0.895509	0.128332	0.236178	10.9767	13.4773	0.208309	1.21352	0.330918	-0.0905764	0.404091	1	0
ARG2	0.00932731	0.932673	0.976508	-0.0530413	0.715362	0.866219	-0.00875534	0.932534	0.969625	0.0224968	0.887984	0.955715	0.402573	0.000110842	13.093	11.4091	0.476037	0.965221	0.770188	0.0531926	0.624617	1	0
ARGFXP1	-0.0905459	0.208871	0.521419	0.0214969	0.417628	0.661936	0.03808	0.452361	0.670656	0.197627	0.135026	0.429809	-0.0558009	0.607708	13.1395	11.3636	0.392902	0.777044	0.19529	0.185112	0.0860691	0	0
ARGFXP2	0.0115943	0.75932	0.905243	-0.0418935	0.379086	0.629565	-0.0413768	0.262842	0.491128	0.0425896	0.433352	0.706677	0.667889	1.5918e-12	13	11.5	0.388825	0.883125	0.602543	0.0863644	0.426387	0	0
ARGLU1	0.06044	0.634306	0.843346	-0.0880795	0.58389	0.784671	-0.142655	0.171771	0.378919	0.0475861	0.808459	0.919725	0.300882	0.0046289	12.0698	12.4091	0.972953	1.00375	0.973191	-0.00323018	0.976312	1	0
ARHGAP1	0.1003	0.343808	0.653881	-0.0861417	0.553682	0.764454	-0.113622	0.336054	0.56634	-0.0966234	0.4707	0.732614	0.604296	5.74451e-10	12.4186	12.0682	0.914519	0.983763	0.896246	0.0183227	0.866233	1	0
ARHGAP10	-0.0465135	0.59291	0.821587	-0.189264	0.0755503	0.270723	0.0856509	0.321144	0.552326	0.179783	0.147288	0.44751	0.335962	0.00146603	11.814	12.6591	0.768196	1.02557	0.862904	-0.0293748	0.787095	1	0
ARHGAP11A	-0.41229	0.0106202	0.107921	0.653981	0.00233415	0.0414082	0.286595	0.143001	0.339293	0.366775	0.0528755	0.27961	0.0680166	0.531337	11.7674	12.7045	0.620903	1.05105	0.662376	-0.0281708	0.795627	1	0
ARHGAP11B	-0.18424	0.101382	0.367704	0.135144	0.155988	0.398402	0.0639668	0.673335	0.825789	0.3487	0.0126191	0.14727	0.178347	0.0983867	13.6512	10.8636	0.164342	0.913893	0.614972	0.0574668	0.597014	1	0
ARHGAP12	0.0383689	0.703885	0.879226	-0.166793	0.134847	0.367997	-0.0578023	0.660175	0.818146	0.0776005	0.519152	0.762988	0.454886	9.58448e-06	12.3488	12.1364	0.949207	0.966157	0.837695	0.0452025	0.677603	1	0
ARHGAP15	-0.0860875	0.416044	0.710316	-0.266585	0.0264976	0.153379	0.123097	0.315866	0.547431	0.30835	0.0253468	0.199752	0.238391	0.0261777	12.8372	11.6591	0.62692	1.03283	0.849087	-0.00176212	0.987076	1	0
ARHGAP17	-0.0193674	0.823832	0.932325	-0.197049	0.00803672	0.0802738	0.048251	0.6717	0.824884	0.149188	0.179446	0.485084	0.193663	0.072289	13.8605	10.6591	0.121238	0.854947	0.368843	0.105948	0.328729	1	0
ARHGAP18	-0.171422	0.16488	0.465833	-0.0369307	0.767209	0.893676	0.221334	0.143521	0.34019	0.272874	0.0943039	0.362501	0.362743	0.000554598	12.3023	12.1818	0.888523	1.04223	0.695238	-0.0293278	0.787427	1	0
ARHGAP19	-0.0293155	0.775561	0.912297	0.285793	0.00893055	0.0850482	-0.054612	0.679833	0.829689	-0.0716325	0.567377	0.794878	0.186299	0.0840408	10.7674	13.6818	0.142298	1.15958	0.363903	-0.0771497	0.477545	1	0
ARHGAP19-SLIT1	0.132034	0.153411	0.449066	-0.208881	0.0386735	0.188199	-0.127481	0.215411	0.434985	-0.0798645	0.538574	0.776074	0.114205	0.292213	12.6047	11.8864	0.748585	0.897215	0.558467	0.0801211	0.460698	1	0
ARHGAP20	0.000453026	0.996703	0.998563	0.101337	0.409784	0.655339	-0.209572	0.108705	0.286787	0.146635	0.302771	0.608061	0.140462	0.194413	12.9767	11.5227	0.572618	1.03378	0.847625	-0.00656935	0.951846	1	0
ARHGAP21	0.383644	0.00101041	0.0244353	-0.354482	0.0104418	0.0931258	-0.515502	0.00041908	0.00547763	-0.264915	0.0607234	0.296562	0.214161	0.0463887	13.6512	10.8636	0.218605	0.825453	0.239509	0.132889	0.219813	1	0
ARHGAP22	0.437185	0.00167177	0.0338372	-0.530934	0.00273711	0.0451802	-0.595836	7.9121e-06	0.000287987	-0.198743	0.319604	0.621701	0.234461	0.0288274	11.814	12.6591	0.65269	0.916424	0.498934	0.0709287	0.513864	1	0
ARHGAP23	0.551997	6.27023e-05	0.00347941	-0.474739	0.00225155	0.0404619	-0.696793	5.75568e-05	0.00123233	-0.455179	0.00769237	0.115601	0.25193	0.0185747	11.0465	13.4091	0.269887	1.01536	0.922873	-0.0189419	0.861757	1	0
ARHGAP23P1	0.186209	0.00607034	0.0758793	-0.18298	0.0327451	0.171764	-0.24157	0.00150065	0.0144677	-0.129673	0.145807	0.445469	0.276148	0.00962442	12.3023	12.1818	0.964258	1.0247	0.918579	-0.00549116	0.959742	0	0
ARHGAP24	0.293687	0.018817	0.150838	-0.489491	2.88512e-05	0.00410938	-0.372606	0.00138535	0.0136158	-0.064403	0.745357	0.888607	0.265559	0.0129207	12.4884	12	0.825664	0.91067	0.463151	0.102302	0.345742	1	0
ARHGAP25	-0.0301371	0.775722	0.912297	-0.357684	0.00488838	0.0621539	-0.0586084	0.603174	0.783169	0.412346	0.00324555	0.0800464	0.105359	0.33144	13.4186	11.0909	0.329174	0.922558	0.7008	0.0656673	0.545646	1	0
ARHGAP26	0.0656207	0.507576	0.771695	0.0125258	0.916413	0.963292	-0.215783	0.0574273	0.189013	0.0362503	0.779983	0.904892	0.426256	3.84623e-05	11.8372	12.6364	0.557024	1.05592	0.699011	-0.0322745	0.76665	1	0
ARHGAP27	-0.101512	0.344394	0.654292	-0.132959	0.357548	0.610362	0.0621308	0.589982	0.775048	0.317397	0.0222972	0.189787	0.456154	8.98603e-06	11.9302	12.5455	0.648554	1.1172	0.424711	-0.0673362	0.535462	1	0
ARHGAP28	0.0803845	0.217556	0.530528	0.00306511	0.968011	0.984748	-0.169898	0.011879	0.0640637	-0.0470105	0.61344	0.822019	0.47049	4.25703e-06	10.9302	13.5227	0.230249	1.09377	0.648953	-0.0496689	0.64777	1	0
ARHGAP29	-0.114479	0.309003	0.624139	0.00784488	0.953374	0.979437	0.0839276	0.557624	0.752528	0.226117	0.0904825	0.355556	0.347334	0.000980333	12.5349	11.9545	0.957769	1.08402	0.584327	-0.0457129	0.674168	1	0
ARHGAP30	0.128716	0.217033	0.530265	-0.333884	0.0108329	0.0946061	-0.220575	0.062337	0.200162	0.12129	0.362414	0.655287	0.471142	4.11134e-06	12.4651	12.0227	0.823943	1.0991	0.521456	-0.0595819	0.58356	1	0
ARHGAP31	-0.192391	0.0723859	0.30972	0.121034	0.340341	0.595833	0.121034	0.385258	0.611916	0.321296	0.00914739	0.126247	0.315107	0.00295155	12.2791	12.2045	0.93647	1.00206	0.98795	0.0100859	0.926129	1	0
ARHGAP32	0.0951395	0.461214	0.74148	0.109316	0.463795	0.699191	-0.303447	0.0558403	0.185803	-0.0250854	0.876007	0.950584	0.147213	0.173615	12.7209	11.7727	0.683488	1.01933	0.887641	0.00218591	0.983968	1	0
ARHGAP33	-0.0850987	0.499289	0.766907	0.268267	0.14525	0.382962	-0.000970324	0.994793	0.997115	0.0408217	0.773751	0.901982	0.555725	2.30624e-08	11.8605	12.6136	0.701594	1.068	0.527877	-0.0546592	0.615084	1	0
ARHGAP35	0.0672069	0.552708	0.799825	-0.0233587	0.854206	0.936494	-0.251197	0.0669243	0.210424	0.0961215	0.507238	0.755981	0.1421	0.18921	14.1163	10.4091	0.0539994	0.894013	0.419045	0.0940148	0.386408	1	0
ARHGAP36	0.193246	0.153891	0.449891	0.0483015	0.740353	0.880543	-0.290952	0.0826932	0.2404	-0.26845	0.121791	0.409575	0.431326	3.03452e-05	12.6744	11.8182	0.57297	1.01123	0.912883	-0.0284308	0.793782	1	0
ARHGAP39	0.116711	0.30012	0.615282	-0.13122	0.239271	0.498239	-0.429069	0.00111652	0.0115275	0.226563	0.133634	0.427945	0.285128	0.00743206	13.7209	10.7955	0.154268	0.854236	0.220103	0.14869	0.169292	1	0
ARHGAP4	0.0437848	0.696469	0.875786	-0.169788	0.255012	0.515403	-0.156443	0.109356	0.287586	0.169628	0.30451	0.609586	0.635399	3.82011e-11	11.5116	12.9545	0.465893	1.04856	0.653204	-0.0349375	0.748013	1	0
ARHGAP40	0.00954245	0.74036	0.8975	-0.0577055	0.153773	0.39479	0.00218987	0.940263	0.973209	0.0137022	0.720409	0.877053	0.304715	0.00410911	10.9767	13.4773	0.280264	1.63184	0.334349	-0.138242	0.201627	1	0
ARHGAP42	-0.22759	0.0538885	0.267141	0.021709	0.868078	0.941768	0.303762	0.0179921	0.0857839	0.299256	0.0729107	0.32277	0.355452	0.000728757	11.8837	12.5909	0.531889	1.03153	0.807085	0.00622699	0.954352	1	0
ARHGAP42P4	0.0114227	0.803701	0.923137	0.110662	0.0836586	0.285351	-0.0310527	0.271429	0.500037	-0.0811055	0.263105	0.572924	0.343934	0.00110739	10.7674	13.6818	0.18189	1.4307	0.216908	-0.122549	0.25814	0	0
ARHGAP42P5	-0.0307652	0.36293	0.669524	0.0448792	0.514803	0.736667	-0.0434312	0.0728961	0.221797	0.0992768	0.00548899	0.0985585	0.454737	9.65725e-06	12	12.4773	0.75763	0.826161	0.66352	0.0545644	0.615699	0	0
ARHGAP44	0.559025	0.000275213	0.0102965	-0.264387	0.128388	0.357559	-0.887213	1.08458e-05	0.000356681	-0.428264	0.0146653	0.157357	0.0217766	0.84132	11.8605	12.6136	0.704879	0.969686	0.822547	0.0202664	0.852196	1	0
ARHGAP5	0.231404	0.0437011	0.239164	0.0315228	0.803347	0.913426	-0.378535	0.00185594	0.016977	-0.269857	0.100023	0.373446	0.314053	0.00305397	12.5814	11.9091	0.667758	0.942797	0.646965	0.0546055	0.615432	1	0
ARHGAP6	0.0329813	0.688113	0.871893	-0.232385	0.0227654	0.141788	-0.264644	0.00117256	0.0119851	0.361572	0.000929164	0.04484	0.551733	3.04442e-08	13.2558	11.25	0.371785	0.858469	0.363506	0.0940292	0.386336	1	0
ARHGAP8	0.194766	0.0522014	0.262817	-0.218005	0.0994092	0.312859	-0.287236	0.00572554	0.0386047	-0.079087	0.562069	0.791296	0.329181	0.00185043	12.8372	11.6591	0.559495	0.92909	0.593604	0.0787569	0.468392	1	0
ARHGAP9	-0.0701008	0.543295	0.79526	-0.206905	0.109071	0.328149	-0.0646399	0.551208	0.747797	0.419055	0.014752	0.157562	0.417154	5.83127e-05	12.8837	11.6136	0.472879	0.881116	0.274674	0.102081	0.34679	1	0
ARHGDIA	-0.107426	0.27503	0.591602	0.155428	0.261791	0.522147	0.0718055	0.454668	0.672405	0.109729	0.415339	0.694415	0.68704	2.01679e-13	13.0465	11.4545	0.45256	1.11616	0.3626	-0.0880907	0.417165	1	0
ARHGDIB	-0.259535	0.0248488	0.175769	-0.0370835	0.758508	0.88899	0.22843	0.0657373	0.207915	0.512718	0.00195675	0.0646379	0.542437	5.7322e-08	10.6279	13.8182	0.15843	1.13319	0.342648	-0.0986183	0.363475	1	0
ARHGDIG	0.758813	0.000479887	0.0151108	-0.178689	0.540334	0.75401	-1.19778	3.93821e-06	0.00017051	-0.721937	0.00413475	0.0863714	0.0764382	0.481628	12.8837	11.6136	0.554027	1.02288	0.798718	-0.0421963	0.697971	1	0
ARHGEF1	-0.118803	0.201213	0.512751	-0.0283552	0.822982	0.921884	0.0427782	0.661841	0.81914	0.308914	0.0109898	0.137976	0.699091	5.05847e-14	11.2093	13.25	0.327919	0.994653	0.963573	0.00238122	0.982536	1	0
ARHGEF10	0.115917	0.269559	0.586503	-0.00999662	0.939247	0.972298	-0.224886	0.0636863	0.203491	-0.0785041	0.560845	0.790609	0.155994	0.149072	11.6512	12.8182	0.617071	0.978027	0.887941	0.0149409	0.890753	1	0
ARHGEF10L	-0.192089	0.133012	0.418107	0.133204	0.353189	0.607008	0.079393	0.563427	0.756364	0.355745	0.049988	0.27242	0.351394	0.000846038	12.9535	11.5455	0.451965	0.982624	0.873329	0.0139487	0.897968	1	0
ARHGEF11	0.00822851	0.936925	0.977923	-0.0288591	0.786198	0.903494	-0.20966	0.104199	0.279396	0.221505	0.0961968	0.366216	0.259892	0.0150581	11.4884	12.9773	0.566853	0.999037	0.994656	0.0006344	0.995347	1	0
ARHGEF12	-0.112483	0.239549	0.554524	0.152106	0.158898	0.40205	-0.0175473	0.89097	0.94849	0.221505	0.0404115	0.244985	0.349064	0.000920888	12.3953	12.0909	0.998071	1.05868	0.708686	-0.0167415	0.877683	1	0
ARHGEF15	-0.22728	0.0231216	0.16866	0.192287	0.123974	0.35077	0.188009	0.0842248	0.243468	0.295048	0.0294837	0.213762	0.343325	0.00113169	11.6744	12.7955	0.656907	1.15163	0.33958	-0.0907494	0.40319	1	0
ARHGEF16	-0.141115	0.0662	0.295667	0.184897	0.0383002	0.187174	0.0117463	0.880977	0.943633	0.246348	0.0258468	0.200793	0.336603	0.00143371	11.9767	12.5	0.797941	1.05527	0.725689	-0.028504	0.793264	1	0
ARHGEF17	-0.156099	0.238964	0.553707	0.0803262	0.566843	0.773377	-0.0418849	0.793983	0.897386	0.423075	0.0145076	0.157183	0.3829	0.00025189	12.1395	12.3409	0.9755	1.00025	0.998184	0.00178519	0.986907	1	0
ARHGEF18	0.0522438	0.596119	0.823681	0.0289598	0.792707	0.906591	-0.148244	0.170184	0.377083	-0.0102983	0.940737	0.97718	0.495859	1.04166e-06	13.0233	11.4773	0.570946	1.00661	0.960354	0.010666	0.921893	1	0
ARHGEF19	-0.0226136	0.747665	0.900763	-0.0165907	0.832201	0.926225	-0.036754	0.64557	0.809082	0.114898	0.231715	0.542412	0.607372	4.45116e-10	10.7209	13.7273	0.229379	1.25988	0.171438	-0.13611	0.208736	1	0
ARHGEF2	0.157181	0.127252	0.408614	-0.248685	0.0217142	0.138248	-0.242406	0.0641467	0.204324	0.00143222	0.991145	0.996262	0.236142	0.0276674	13.4419	11.0682	0.269529	0.895179	0.584108	0.0504589	0.642549	1	0
ARHGEF25	-0.0888783	0.411291	0.706969	0.110975	0.462659	0.698324	0.0446549	0.716025	0.852227	0.119561	0.368258	0.659324	0.700168	4.45597e-14	13.0698	11.4318	0.378411	0.951847	0.615736	0.0387445	0.721623	1	0
ARHGEF26	-0.253112	0.0472731	0.24902	0.174272	0.0767653	0.273027	0.214944	0.183108	0.393619	0.352237	0.0441532	0.256199	0.198736	0.0649897	13.4419	11.0682	0.329833	0.955277	0.725574	0.0396928	0.715097	1	0
ARHGEF28	0.0203388	0.832026	0.935359	-0.100092	0.498783	0.725081	-0.160261	0.146043	0.343364	0.187782	0.070925	0.319434	0.170155	0.115104	13.2791	11.2273	0.349709	0.908609	0.524491	0.0855632	0.430706	1	0
ARHGEF3	-0.0390665	0.758301	0.905054	-0.0557156	0.658146	0.834545	-0.045547	0.752781	0.873889	0.199461	0.267114	0.576221	-0.0179676	0.868802	12.093	12.3864	0.929389	0.970165	0.820241	0.0406471	0.708552	1	0
ARHGEF33	0.129107	0.190925	0.499404	-0.170148	0.18662	0.435805	-0.24816	0.00770046	0.0471961	0.0280766	0.84297	0.935931	0.0496339	0.648002	13.3488	11.1591	0.182125	0.799923	0.150956	0.200073	0.0631688	1	0
ARHGEF34P	0.116138	0.103176	0.370427	-0.243574	0.0512765	0.219311	-0.111867	0.096544	0.266324	-0.0261344	0.749298	0.890129	0.255058	0.0171168	10.9535	13.5	0.204831	1.14096	0.559591	-0.0565679	0.602774	0	0
ARHGEF35	0.0293345	0.688219	0.871893	-0.154627	0.196841	0.448994	0.0536541	0.506056	0.714678	-0.0247181	0.753741	0.891993	0.344638	0.00107993	10.5349	13.9091	0.0950363	1.16026	0.392167	-0.0958534	0.377147	1	0
ARHGEF37	0.746911	1.66598e-07	8.13113e-05	-0.672409	5.60769e-05	0.00568044	-0.821922	9.47715e-07	6.11582e-05	-0.722337	0.000112092	0.0173843	0.240248	0.0249999	12.1163	12.3636	0.767098	0.907212	0.485641	0.0935571	0.388735	1	0
ARHGEF38	-0.144385	0.041156	0.232289	0.150061	0.084711	0.287479	-0.057159	0.429573	0.652364	0.35472	0.000240371	0.0255543	0.338852	0.00132537	13.0698	11.4318	0.328868	0.818601	0.23924	0.164076	0.12887	1	0
ARHGEF39	-0.224425	0.0266416	0.181594	0.283791	0.0163865	0.119445	0.0795951	0.538043	0.738541	0.334552	0.00536309	0.0971919	0.182296	0.0910385	12.9767	11.5227	0.421255	0.903018	0.512674	0.0677512	0.532944	1	0
ARHGEF4	-0.0864845	0.619199	0.834907	0.277635	0.16041	0.403968	-0.0823954	0.662548	0.819503	0.124438	0.611147	0.821114	0.190885	0.0765554	13.3256	11.1818	0.284724	0.957223	0.577362	0.0793138	0.465243	1	0
ARHGEF40	-0.179272	0.0883863	0.342283	0.0254272	0.760657	0.890002	0.14856	0.279567	0.508672	0.326109	0.0181857	0.173418	0.360506	0.00060348	12.1163	12.3636	0.8249	0.996899	0.981496	0.0148098	0.891706	1	0
ARHGEF5	0.170925	0.055081	0.270492	-0.246761	0.0452837	0.205345	-0.120104	0.210276	0.428898	-0.16876	0.14299	0.441795	0.387032	0.000212893	11.1395	13.3182	0.298557	1.21361	0.211832	-0.127485	0.239312	1	0
ARHGEF6	-0.152456	0.172424	0.474961	0.165002	0.112247	0.333263	-0.0367683	0.816542	0.910638	0.34458	0.0053417	0.0969401	0.236273	0.027579	11.814	12.6591	0.579046	1.09251	0.520909	-0.0541809	0.618186	1	0
ARHGEF7	-0.0303998	0.778288	0.912769	0.0694478	0.623181	0.810372	-0.123437	0.346365	0.575489	0.165191	0.195439	0.503693	0.375109	0.000343813	12.4419	12.0455	0.848104	1.06898	0.641346	-0.0380535	0.726389	1	0
ARHGEF9	0.0356394	0.784667	0.914732	0.0356623	0.845572	0.932338	-0.214262	0.191625	0.404995	0.101606	0.46518	0.72978	0.0692299	0.524021	12.5349	11.9545	0.691844	0.924962	0.573852	0.0475158	0.662086	1	0
ARID1A	-0.0689404	0.553461	0.800213	0.0084254	0.949595	0.97806	-0.107646	0.46585	0.681782	0.301817	0.0303399	0.216812	0.0857507	0.429693	13.8837	10.6364	0.124324	0.89289	0.390383	0.107251	0.322781	1	0
ARID1B	-0.0145223	0.875754	0.952968	-0.0635788	0.572943	0.777679	-0.0653934	0.555591	0.751106	0.15754	0.177315	0.482493	0.14126	0.191865	12.4884	12	0.894996	0.963019	0.817046	0.0502258	0.644088	1	0
ARID2	-0.0959381	0.296853	0.61256	0.169689	0.0620351	0.243022	0.028174	0.803295	0.9026	0.113356	0.354785	0.648867	0.258193	0.0157559	12.3023	12.1818	0.896955	0.933906	0.677598	0.0698486	0.52031	1	0
ARID3A	0.0754974	0.372706	0.677601	-0.0757387	0.306273	0.565393	-0.04208	0.659513	0.817822	-0.110892	0.374164	0.664448	0.47806	2.82984e-06	11.7907	12.6818	0.599366	1.22115	0.266439	-0.102772	0.343517	1	0
ARID3B	0.0171507	0.806178	0.924378	-0.00507583	0.950033	0.97828	-0.110698	0.132385	0.323579	0.0734729	0.459069	0.725957	0.328307	0.00190608	13.1163	11.3864	0.450749	0.888239	0.537496	0.0769647	0.478605	1	0
ARID3C	0.0028263	0.940519	0.97985	0.0448201	0.388198	0.637108	0.0140515	0.723285	0.856768	-0.0561435	0.260743	0.570406	-0.00824926	0.939552	10.3953	14.0455	0.0812307	1.55374	0.318145	-0.123115	0.255931	1	0
ARID4A	0.104195	0.263909	0.58079	-0.202555	0.0594481	0.237737	-0.266421	0.0129587	0.0680578	0.141474	0.247021	0.558162	0.227081	0.0344171	13.4419	11.0682	0.241438	0.886308	0.436893	0.102896	0.342931	1	0
ARID4B	0.131218	0.184317	0.490667	-0.113524	0.259154	0.51981	-0.333418	0.000559988	0.00684058	0.0708987	0.636873	0.834565	0.219268	0.0412987	12.9535	11.5455	0.524846	0.868652	0.33879	0.119999	0.268255	1	0
ARID5A	-0.0642672	0.566386	0.806042	0.0570758	0.655096	0.832782	0.122177	0.353735	0.581391	0.0079567	0.957248	0.983287	0.595859	1.14047e-09	10.186	14.25	0.0477024	1.26025	0.050932	-0.176052	0.102864	1	0
ARID5B	0.149613	0.172244	0.474762	-0.229994	0.0640918	0.247593	-0.218291	0.100832	0.274201	-0.0168663	0.904427	0.9627	0.214574	0.0459581	12.4419	12.0455	0.890245	0.962042	0.749204	0.0442291	0.684174	1	0
ARIH1	-0.0409684	0.6859	0.870725	0.0371656	0.715244	0.866174	-0.0451234	0.709192	0.84841	0.135436	0.325569	0.626433	0.448357	1.33048e-05	13	11.5	0.537478	1.00436	0.973311	0.00430505	0.968433	1	0
ARIH2	-0.146572	0.0857309	0.337254	0.130633	0.0939515	0.303309	0.0575328	0.522834	0.726628	0.253181	0.0498077	0.272099	0.140893	0.193033	11.9535	12.5227	0.845545	1.09682	0.654143	-0.0476072	0.661476	1	0
ARIH2OS	0.0849523	0.231717	0.545847	0.150761	0.0843353	0.286657	-0.136623	0.0566999	0.187775	-0.204833	0.0392442	0.241759	0.364262	0.000523492	11.907	12.5682	0.766844	1.30593	0.200107	-0.110691	0.307412	1	0
ARL1	-0.0476181	0.679535	0.867825	0.0521625	0.586369	0.786535	0.0188467	0.884566	0.945066	0.0748739	0.662565	0.846731	0.184695	0.0867912	11.3488	13.1136	0.29093	1.199	0.245072	-0.117391	0.278871	1	0
ARL10	-0.212816	0.0411272	0.232289	0.177596	0.103344	0.318728	0.125517	0.319174	0.550543	0.331879	0.016339	0.165223	0.0684201	0.528899	12.7209	11.7727	0.698612	0.997258	0.986828	0.0146194	0.89309	1	0
ARL11	0.0733559	0.40647	0.703304	-0.275222	0.0207539	0.134648	-0.201307	0.0401079	0.148862	0.212621	0.0500442	0.272628	0.35374	0.000776289	13.5349	10.9773	0.25691	1.10537	0.575492	-0.0535445	0.622324	1	0
ARL13A	-0.0297457	0.389325	0.690154	0.0587153	0.285325	0.545334	-0.0280542	0.517238	0.722734	0.069781	0.0269999	0.204957	-0.223124	0.0377711	12.2791	12.2045	0.953341	1.22069	0.733946	-0.03586	0.74159	1	0
ARL13B	-0.0575132	0.532616	0.787674	0.138012	0.0936283	0.302766	-0.0090213	0.932783	0.969768	0.0686154	0.603993	0.816156	0.358424	0.000652472	12.7907	11.7045	0.667666	0.968249	0.80885	0.0418004	0.70067	1	0
ARL14EP	-0.0272162	0.813274	0.927952	-0.0290071	0.790231	0.905473	0.0419734	0.710124	0.848953	0.0532209	0.768087	0.899383	0.296285	0.00532898	12.6279	11.8636	0.778616	1.01081	0.930192	-0.00683965	0.949867	1	0
ARL14EPL	0.0538974	0.207334	0.51997	-0.154289	0.0114806	0.0977083	-0.043288	0.109793	0.288344	0.00929241	0.888759	0.956121	-0.0908926	0.402445	13.0698	11.4318	0.451977	0.598013	0.232844	0.151664	0.160827	1	0
ARL15	-0.140241	0.183595	0.489732	0.0676093	0.538802	0.75306	0.012136	0.902693	0.954801	0.330499	0.0427304	0.252514	0.306348	0.00390396	13.4651	11.0455	0.258985	0.886955	0.321467	0.127264	0.240134	1	0
ARL16	-0.217982	0.0407422	0.230916	0.417565	0.000450776	0.0166617	0.179677	0.159044	0.361886	0.11068	0.424287	0.700359	0.578841	4.2888e-09	10.9302	13.5227	0.199569	1.13221	0.320575	-0.0961323	0.375754	1	0
ARL17A	-0.0712591	0.411652	0.707218	0.0952162	0.33311	0.588811	0.0824514	0.363282	0.590537	0.0415702	0.740659	0.886586	0.499224	8.5683e-07	12.6512	11.8409	0.863606	1.03164	0.829563	0.00389525	0.971436	1	0
ARL17B	-0.0578398	0.551546	0.79943	0.129954	0.220227	0.477755	-0.0917909	0.33763	0.567721	0.16362	0.261299	0.570785	0.406526	9.34007e-05	11.5116	12.9545	0.437684	1.00634	0.964036	0.0208268	0.848157	1	0
ARL2	0.308752	0.00261424	0.0453388	-0.211812	0.150447	0.390814	-0.438856	6.81138e-07	4.74917e-05	-0.242176	0.0983848	0.370474	0.694318	8.81932e-14	11.8837	12.5909	0.591586	1.06969	0.642395	-0.0403369	0.710677	1	0
ARL2BP	-0.212813	0.0123834	0.118298	-0.00383541	0.955163	0.979712	0.322322	0.00144476	0.0140645	0.256978	0.0334829	0.226121	0.492906	1.23439e-06	11.6512	12.8182	0.581532	1.0147	0.934263	-0.0067216	0.950731	1	0
ARL3	0.0688613	0.38824	0.689503	0.0395189	0.616045	0.805961	-0.0983298	0.240421	0.466046	-0.117903	0.323238	0.624595	0.537821	7.79342e-08	11.093	13.3636	0.25737	1.13882	0.404407	-0.0918519	0.397477	1	0
ARL4A	-0.437998	0.000722118	0.0195616	0.50892	0.000421969	0.0162107	0.398512	0.00282386	0.0231637	0.427413	0.0244095	0.196713	0.330427	0.0017736	12.8605	11.6364	0.5396	1.01114	0.923842	-0.0109558	0.919778	1	0
ARL4C	-0.249922	0.0974688	0.360702	0.260836	0.0255134	0.150398	0.373259	0.0776913	0.230413	0.11053	0.543811	0.779792	0.079802	0.462492	11.8372	12.6364	0.716533	1.10866	0.40434	-0.0737786	0.497053	1	0
ARL4D	-0.161619	0.187445	0.494445	0.180585	0.285826	0.545602	0.165495	0.228247	0.451261	0.143421	0.351084	0.646271	0.257661	0.0159802	12.9535	11.5455	0.446041	0.986209	0.918993	0.00332541	0.975613	1	0
ARL5A	-0.0392531	0.656829	0.855914	0.0474321	0.587282	0.786817	-0.0446597	0.624523	0.797197	0.122511	0.357869	0.651236	0.407455	8.96894e-05	11.5814	12.8864	0.398035	1.20072	0.299952	-0.0994846	0.359254	1	0
ARL5AP3	0.00756062	0.943474	0.981215	0.130743	0.194681	0.445616	-0.0948184	0.174227	0.382255	-0.0172855	0.925981	0.970637	-0.287896	0.00685143	12.4651	12.0227	0.610082	1.01542	0.915139	-0.0512514	0.637329	0	0
ARL5B	-0.0597591	0.520975	0.780879	0.166333	0.11003	0.329553	0.0165629	0.873671	0.940521	0.0266711	0.83627	0.9331	0.332354	0.0016605	12.814	11.6818	0.693828	0.985035	0.920081	0.0299398	0.783099	1	0
ARL5C	0.0752168	0.324519	0.638133	-0.0625654	0.46658	0.700981	-0.203407	0.0138616	0.0714541	0.0518575	0.627906	0.829628	0.278697	0.00895104	10.9767	13.4773	0.181343	1.17835	0.361743	-0.0987512	0.362825	1	0
ARL6	0.0578247	0.567433	0.806942	0.0525581	0.590251	0.789064	-0.0306906	0.736247	0.864031	-0.168606	0.299869	0.606434	0.42371	4.32629e-05	12.8372	11.6591	0.611467	1.02347	0.870752	0.00178307	0.986923	1	0
ARL6IP1	-0.117682	0.254242	0.57179	0.201681	0.0599425	0.23854	0.0654126	0.602245	0.782455	0.111001	0.417739	0.695955	0.426976	3.71964e-05	10.0465	14.3864	0.03326	1.17711	0.279139	-0.113422	0.295557	1	0
ARL6IP4	0.0122999	0.862592	0.946964	0.113813	0.260844	0.521567	-0.0836525	0.241452	0.46747	-0.0299117	0.750752	0.890856	0.781616	4.13317e-19	11.6047	12.8636	0.650794	1.18102	0.260572	-0.114847	0.289493	1	0
ARL6IP5	0.134205	0.225837	0.540212	-0.134097	0.177243	0.423501	-0.289878	0.0221812	0.0995282	0.0314316	0.843813	0.936013	0.418499	5.48762e-05	11.8837	12.5909	0.641008	1.03072	0.840583	-0.0199093	0.854772	1	0
ARL6IP6	-0.311934	0.0161804	0.137441	0.357714	0.0102318	0.0920902	0.21738	0.0739971	0.22386	0.378621	0.0594945	0.294628	0.172588	0.109925	12.7442	11.75	0.695194	1.0357	0.756722	-0.0225913	0.835466	1	0
ARL8A	0.0407791	0.680776	0.86846	-0.160952	0.081201	0.281121	-0.0842879	0.494663	0.704763	0.0946973	0.473205	0.73413	0.475907	3.18157e-06	11.4884	12.9773	0.44684	1.19039	0.318023	-0.096931	0.371782	1	0
ARL8B	0.0325766	0.73692	0.894897	-0.1564	0.0691942	0.257798	-0.0423624	0.675284	0.826639	0.0697096	0.639127	0.835814	0.457	8.60651e-06	12.2326	12.25	0.936652	1.01593	0.916087	-0.00861897	0.936849	1	0
ARL9	-0.163371	0.117004	0.393866	0.306231	0.00323512	0.0495214	0.0706438	0.454527	0.672289	0.156088	0.347292	0.643392	0.185435	0.0855137	12.3953	12.0909	0.832024	0.905248	0.463874	0.0889197	0.412778	1	0
ARMC1	0.0352852	0.709406	0.882136	-0.0221631	0.855005	0.93675	-0.121792	0.255729	0.483602	0.0470669	0.7008	0.866697	0.342099	0.00118205	12.1395	12.3409	0.893808	1.02545	0.867319	-0.014185	0.896249	1	0
ARMC10	-0.061136	0.501189	0.767856	0.0703136	0.279201	0.540163	0.0815728	0.471753	0.68702	0.0325715	0.799333	0.914899	0.394777	0.000154399	10.9535	13.5	0.184405	1.17529	0.344621	-0.0996261	0.358568	1	0
ARMC12	-0.036806	0.737205	0.895135	0.0565088	0.63755	0.820503	-0.0127747	0.90142	0.954489	0.0749671	0.657522	0.844485	0.213995	0.0465624	13.2093	11.2955	0.260032	0.959549	0.741802	0.0149848	0.890434	1	0
ARMC2	0.114047	0.229832	0.543898	-0.253871	0.0114018	0.0974319	-0.189298	0.0541495	0.181725	0.0697999	0.61689	0.823708	0.384408	0.000236955	13.0465	11.4545	0.422872	1.03384	0.815855	-0.011306	0.917222	1	0
ARMC3	0.326144	0.0261571	0.180851	-0.287159	0.0420292	0.197242	-0.545088	0.00351649	0.0272034	-0.122	0.517032	0.762272	0.440668	1.94109e-05	12.9535	11.5455	0.486388	0.964685	0.729559	0.0408844	0.706927	1	0
ARMC4	0.20065	0.0394132	0.226189	-0.293047	0.0138891	0.108796	-0.387749	3.24095e-06	0.000146834	0.0670729	0.648382	0.840756	0.372602	0.000379391	12.1628	12.3182	0.932594	0.884763	0.511295	0.0718404	0.508455	1	0
ARMC4P1	0.136349	0.0708917	0.306237	-0.0141426	0.878032	0.946098	-0.123346	0.108124	0.285835	-0.240859	0.0246238	0.197305	0.174592	0.105797	9.97674	14.4545	0.0129081	2.00568	0.00850325	-0.231252	0.0311558	0	0
ARMC5	-0.00595004	0.945191	0.981695	0.0618722	0.543844	0.756408	-0.0825489	0.383617	0.610235	0.0586679	0.623229	0.826776	0.386574	0.000216924	11.5814	12.8864	0.640174	0.925077	0.671327	0.0354738	0.744277	1	0
ARMC6	-0.147895	0.152014	0.447116	0.24242	0.0849995	0.288055	0.0618571	0.544529	0.743215	0.169353	0.234301	0.544665	0.500332	8.03073e-07	11.7442	12.7273	0.71938	1.12145	0.393659	-0.090165	0.406238	1	0
ARMC7	-0.0444204	0.60163	0.826371	0.0131578	0.906871	0.95975	0.00711868	0.936039	0.971211	0.107324	0.352821	0.647372	0.609339	3.77604e-10	12.0698	12.4091	0.850445	1.1451	0.433339	-0.0816526	0.452144	1	0
ARMC8	-0.120008	0.213584	0.526667	0.106793	0.240889	0.499768	0.122892	0.224752	0.44684	0.126742	0.386298	0.67441	0.0672089	0.536236	12.6977	11.7955	0.662122	1.09585	0.623875	-0.0477791	0.660329	1	0
ARMC9	-0.113572	0.258179	0.575204	0.200822	0.0678622	0.255047	0.0269964	0.799408	0.900254	0.140999	0.332596	0.631576	0.234767	0.0286134	12.7907	11.7045	0.659522	1.02808	0.852002	-0.00173014	0.987311	1	0
ARMCX1	-0.0837115	0.428798	0.718208	-0.00919057	0.929614	0.9691	0.0995615	0.419063	0.642171	0.135766	0.359348	0.652124	0.354862	0.000744821	13.3488	11.1591	0.251514	0.995925	0.976931	0.00567656	0.958384	1	0
ARMCX2	-0.0920861	0.509471	0.772728	-0.10146	0.331968	0.587905	0.0436061	0.760521	0.878122	0.287293	0.19352	0.501791	0.196277	0.0684494	13.7209	10.7955	0.151131	0.928779	0.420902	0.0962479	0.375177	1	0
ARMCX3	-0.000191422	0.998406	0.99915	-0.13551	0.0852974	0.288687	0.0473461	0.628619	0.799662	0.0506764	0.736047	0.884727	0.387049	0.000212752	13.0233	11.4773	0.453261	0.943278	0.644653	0.0594753	0.584234	1	0
ARMCX4	-0.0839315	0.370799	0.676423	-0.0103434	0.915928	0.963061	0.162063	0.117562	0.300741	0.0707051	0.597834	0.812551	0.194895	0.0704579	13.0698	11.4318	0.377172	0.891823	0.470567	0.0844279	0.43687	1	0
ARMCX5	0.0255303	0.815171	0.928589	-0.0476802	0.694473	0.855003	-0.0526914	0.632778	0.802274	0.019817	0.902683	0.96204	0.116378	0.283066	12.6279	11.8636	0.734113	1.02075	0.882839	-0.00629143	0.953881	1	0
ARMCX6	-0.155566	0.174425	0.477185	0.0404065	0.596649	0.793279	0.258624	0.0384327	0.144594	0.131299	0.461774	0.727473	0.428492	3.46592e-05	11.3953	13.0682	0.407149	1.08494	0.493438	-0.0727532	0.503068	1	0
ARMS2	-0.0143202	0.388346	0.689576	0.0116226	0.616953	0.806395	-0.000949063	0.957505	0.979729	0.0325759	0.125906	0.418292	0.172576	0.109951	13.5814	10.9318	0.125484	0.328743	0.232096	0.113496	0.295239	1	0
ARNT	0.0107429	0.90174	0.963091	-0.0591548	0.455334	0.692269	-0.0814402	0.421793	0.644762	0.100434	0.41661	0.694899	0.278011	0.00912808	12.0465	12.4318	0.761079	0.978797	0.892848	0.0385342	0.723072	1	0
ARNT2	0.129123	0.350808	0.659453	-0.0117341	0.949081	0.977913	-0.2728	0.102579	0.277269	-0.0632709	0.699591	0.86597	0.0165652	0.878962	13	11.5	0.468298	1.01122	0.927404	0.00586085	0.957034	1	0
ARNTL	-0.253922	0.0381426	0.222706	0.142615	0.147158	0.385835	0.114466	0.410834	0.635456	0.484957	0.00714425	0.111951	0.134104	0.215586	14.3256	10.2045	0.0321961	0.963157	0.7944	0.0213405	0.844458	1	0
ARNTL2	-0.25422	0.0236192	0.170507	0.509798	0.000328092	0.0139586	0.181275	0.0731151	0.222306	0.142249	0.392721	0.679064	0.391121	0.000179864	12.4884	12	0.888693	1.06374	0.603878	-0.0356557	0.743011	1	0
[truncated: 19,565 more rows]
