# Supplementary material for: A longer time to relapse is associated with a larger increase in differences between paired primary and recurrent IDH wild-type glioblastomas at both the transcriptomic and genomic levels
Source: Acta Neuropathol Commun. 2024 May 18;12:77. doi: 10.1186/s40478-024-01790-3 (PMC11102269; doi:10.1186/s40478-024-01790-3)
Supplement: Supplementary file 3 — Supplementary Material 3 [file 40478_2024_1790_MOESM3_ESM.xlsx]

## Sheet: Note
Additional file 3: Table S3. The correlation between paired P-R GBMs in gene expression profiles and TMB.
	Related to	Content
GLASS-87pairs:	Figs. 4A-4C	87 paired P-R IDHwt GBMs derived from the GLASS cohort (Ref. 1).
TROM scores:	Fig. 4A	TROM scores of any two GBM samples selected from all the 174 GBM samples (87x2) in the GLASS dataset.
scRNA-13pairs (scRNA-seq):	Fig. S1	13 paired P-R IDHwt GBMs derived from Wang et al.’s study (Ref. 2). The single cell RNA-seq (scRNA-seq) data were downloaded from the NCBI Gene Expression Omnibus repository (https://www.ncbi.nim.nih.gov/geo/) with the accession number of GSE174554.
Korber et al.’s study-16pairs:	Fig. S4	16 paired P-R IDHwt GBMs derived from Korber et al.’s study (Ref. 3). The RNA-seq data were downloaded from the European Genome-phenome Archive he European Genome-phenome Archive (https://ega-archive.org/) with permission under the accession number of EGAD00001004564.
References:
Ref. 1	Varn FS, et al. Glioma progression is shaped by genetic evolution and microenvironment interactions. Cell 185, 2184-2199 e2116 (2022).
Ref. 2	Wang L, et al. A single-cell atlas of glioblastoma evolution under therapy reveals cell-intrinsic and cell-extrinsic therapeutic targets. Nat Cancer 3, 1534-1552 (2022).
Ref. 3	Korber V, et al. Evolutionary Trajectories of IDH(WT) Glioblastomas Reveal a Common Path of Early Tumorigenesis Instigated Years ahead of Initial Diagnosis. Cancer Cell 35, 692-704 e612 (2019).

## Sheet: GLASS-87pairs
Case_barcode	Sample_barcode (pGBM)	Sample_barcode (rGBM)	TTR (month)	pGBM_PC1(for gene expression)	rGBM_PC1(for gene expression)	Fitted.values (for gene expression)	pGBM_TMB (mutations/Mb)	rGBM_TMB (mutations/Mb)	Fitted.values (for mutation)
GLSS-19-0266	GLSS-19-0266-TP	GLSS-19-0266-R1	18	-17.5617	-2.34166	-7.86699	2.8035	2.728	0.605561
GLSS-19-0267	GLSS-19-0267-TP	GLSS-19-0267-R1	10	-17.8325	-15.7941	-7.98828	1.1194	1.1245	0.259881
GLSS-19-0268	GLSS-19-0268-TP	GLSS-19-0268-R1	10	-8.88344	10.5161	-3.97944	NA	NA	NA
GLSS-19-0269	GLSS-19-0269-TP	GLSS-19-0269-R1	10	-10.036	-12.4878	-4.49575	2.1163	3.1286	0.499682
GLSS-19-0270	GLSS-19-0270-TP	GLSS-19-0270-R1	1	30.7461	17.7045	13.7731	NA	NA	NA
GLSS-19-0271	GLSS-19-0271-TP	GLSS-19-0271-R1	12	-5.99702	1.49773	-2.68644	2.6746	3.8861	0.587838
GLSS-19-0272	GLSS-19-0272-TP	GLSS-19-0272-R1	18	18.6483	23.7417	8.35371	2.6929	2.8122	0.590406
GLSS-19-0273	GLSS-19-0273-TP	GLSS-19-0273-R1	10	1.22086	-4.37385	0.546897	2.4449	19.471	0.554028
GLSS-19-0274	GLSS-19-0274-TP	GLSS-19-0274-R1	9	-4.7345	-3.48439	-2.12088	2.4001	3.2828	0.547064
GLSS-19-0277	GLSS-19-0277-TP	GLSS-19-0277-R1	1	-11.0468	-17.5143	-4.94856	NA	NA	NA
GLSS-19-0278	GLSS-19-0278-TP	GLSS-19-0278-R1	10	-8.47759	-3.74452	-3.79764	2.7307	4.8657	0.595654
GLSS-19-0280	GLSS-19-0280-TP	GLSS-19-0280-R1	5	33.9544	6.28059	15.2103	2.9669	4.7276	0.626891
GLSS-CU-P003	GLSS-CU-P003-TP	GLSS-CU-P003-R1	5	-104.561	-91.3493	-46.8392	2.0553	1.1937	0.48867
GLSS-CU-P046	GLSS-CU-P046-TP	GLSS-CU-P046-R1	7	-114.118	-77.2119	-51.1206	NA	NA	NA
GLSS-CU-P055	GLSS-CU-P055-TP	GLSS-CU-P055-R1	4	-138.849	-102.124	-62.1993	NA	NA	NA
GLSS-CU-P069	GLSS-CU-P069-TP	GLSS-CU-P069-R1	8	-117.633	-83.5831	-52.695	2.5249	2.0652	0.566151
GLSS-CU-P102	GLSS-CU-P102-TP	GLSS-CU-P102-R1	19	-95.161	37.8363	-42.6285	NA	NA	NA
GLSS-CU-R001	GLSS-CU-R001-TP	GLSS-CU-R001-R1	5	59.5935	27.8197	26.6956	3.046	2.6051	0.636798
GLSS-CU-R002	GLSS-CU-R002-TP	GLSS-CU-R002-R1	10	10.8399	17.6543	4.85587	7.8753	3.7766	0.994461
GLSS-CU-R003	GLSS-CU-R003-TP	GLSS-CU-R003-R1	9	81.5108	-1.55218	36.5137	NA	NA	NA
GLSS-CU-R004	GLSS-CU-R004-TP	GLSS-CU-R004-R1	6	71.9698	65.0844	32.2398	3.5916	3.7532	0.698837
GLSS-CU-R005	GLSS-CU-R005-TP	GLSS-CU-R005-R1	5	42.6589	65.8564	19.1096	2.7155	3.0405	0.593552
GLSS-CU-R006	GLSS-CU-R006-TP	GLSS-CU-R006-R1	11	96.814	-85.8774	43.369	NA	NA	NA
GLSS-CU-R007	GLSS-CU-R007-TP	GLSS-CU-R007-R1	12	105.895	183.743	47.4369	15.1258	166.943	1.24021
GLSS-CU-R008	GLSS-CU-R008-TP	GLSS-CU-R008-R1	10	100.375	77.3126	44.9644	2.6755	3.3743	0.587965
GLSS-CU-R010	GLSS-CU-R010-TP	GLSS-CU-R010-R1	17	62.7118	30.6227	28.0925	4.0134	128.44	0.740647
GLSS-CU-R019	GLSS-CU-R019-TP	GLSS-CU-R019-R1	9	-62.0468	-64.2311	-27.7946	2.018	1.5913	0.481773
GLSS-HF-2548	GLSS-HF-2548-TP	GLSS-HF-2548-R1	32	-15.5373	8.57358	-6.96014	1.946	40.9642	0.468094
GLSS-HF-2919	GLSS-HF-2919-TP	GLSS-HF-2919-R1	12	20.533	5.1043	9.198	2.4489	3.1344	0.554643
GLSS-HF-2998	GLSS-HF-2998-TP	GLSS-HF-2998-R1	1	58.7253	30.9061	26.3067	NA	NA	NA
GLSS-HF-3050	GLSS-HF-3050-TP	GLSS-HF-3050-R1	16	-25.0214	6.16554	-11.2087	1.6117	2.2052	0.397124
GLSS-HF-57AE	GLSS-HF-57AE-TP	GLSS-HF-57AE-R1	4	9.22515	9.68906	4.13252	0.9484	1.3002	0.197464
GLSS-HF-6504	GLSS-HF-6504-TP	GLSS-HF-6504-R1	8	-3.96966	-18.1436	-1.77826	2.1315	1.9269	0.502377
GLSS-HF-6658	GLSS-HF-6658-TP	GLSS-HF-6658-R1	5	-20.0501	-14.4932	-8.9817	2.0223	2.2349	0.482575
GLSS-HF-9A7A	GLSS-HF-9A7A-TP	GLSS-HF-9A7A-R1	58	-13.7838	2.43822	-6.1746	2.5479	3.3981	0.569565
GLSS-HF-B972	GLSS-HF-B972-TP	GLSS-HF-B972-R1	7	14.1278	-2.25589	6.32871	2.3462	1.7213	0.538512
GLSS-HF-DF35	GLSS-HF-DF35-TP	GLSS-HF-DF35-R1	10	4.30739	-3.41704	1.92955	2.049	2.6894	0.487514
GLSS-HF-EE74	GLSS-HF-EE74-TP	GLSS-HF-EE74-R1	13	-28.5563	-24.5671	-12.7921	NA	NA	NA
GLSS-HK-0001	GLSS-HK-0001-TP	GLSS-HK-0001-R1	10	-38.3582	-14.6874	-17.183	3.2442	3.1855	0.660534
GLSS-HK-0003	GLSS-HK-0003-TP	GLSS-HK-0003-R1	13	38.3582	14.6874	17.183	2.8501	3.4372	0.611768
GLSS-LU-00B9	GLSS-LU-00B9-TP	GLSS-LU-00B9-R1	2	-98.6683	-71.3671	-44.1997	3.1025	3.5515	0.643718
GLSS-LU-00C1	GLSS-LU-00C1-TP	GLSS-LU-00C1-R1	22	-25.1405	-51.6921	-11.262	9.0676	5.1118	1.04754
GLSS-LU-00C2	GLSS-LU-00C2-TP	GLSS-LU-00C2-R1	45	-59.2195	58.5341	-26.5281	6.7304	9.2779	0.93531
GLSS-LU-00C4	GLSS-LU-00C4-TP	GLSS-LU-00C4-R1	23	38.3883	250.159	17.1965	3.7419	3.5865	0.714273
GLSS-LU-00C7	GLSS-LU-00C7-TP	GLSS-LU-00C7-R1	17	186.495	-58.9266	83.5426	2.7299	5.9867	0.595544
GLSS-LU-0B10	GLSS-LU-0B10-TP	GLSS-LU-0B10-R1	17	92.0027	-55.4754	41.2137	9.7777	3.4728	1.07593
GLSS-LU-0B12	GLSS-LU-0B12-TP	GLSS-LU-0B12-R1	16	-73.2141	-29.6941	-32.7972	9.7318	5.5036	1.07416
GLSS-LU-0B13	GLSS-LU-0B13-TP	GLSS-LU-0B13-R1	14	-60.6433	-41.5382	-27.1659	8.8315	19.8635	1.03761
GLSS-MD-0022	GLSS-MD-0022-TP	GLSS-MD-0022-R1	4	-41.1277	8.1979	-18.4237	4.2262	3.7524	0.7601
GLSS-MD-0023	GLSS-MD-0023-TP	GLSS-MD-0023-R1	8	90.4866	1.481	40.5345	2.9738	3.5146	0.627765
GLSS-MD-0026	GLSS-MD-0026-TP	GLSS-MD-0026-R1	34	-55.4135	-37.5136	-24.8231	3.3987	4.3968	0.678051
GLSS-MD-0035	GLSS-MD-0035-TP	GLSS-MD-0035-R1	20	14.0881	-27.5024	6.31092	2.7236	11.7673	0.594674
GLSS-MD-0042	GLSS-MD-0042-TP	GLSS-MD-0042-R1	8	-14.5555	38.3839	-6.52029	3.4465	22.8183	0.68331
GLSS-MD-LP04	GLSS-MD-LP04-TP	GLSS-MD-LP04-R1	19	6.52204	16.9532	2.92163	2.0988	7.0015	0.496555
GLSS-SM-R060	GLSS-SM-R060-TP	GLSS-SM-R060-R1	18	-14.5585	45.8356	-6.52168	NA	NA	NA
GLSS-SM-R061	GLSS-SM-R061-TP	GLSS-SM-R061-R1	1	-2.19252	27.9396	-0.982165	3.0507	2.699	0.637378
GLSS-SM-R063	GLSS-SM-R063-TP	GLSS-SM-R063-R1	30	37.9635	-7.62922	17.0062	NA	NA	NA
GLSS-SM-R064	GLSS-SM-R064-TP	GLSS-SM-R064-R1	26	115.772	-9.01271	51.8616	NA	NA	NA
GLSS-SM-R065	GLSS-SM-R065-TP	GLSS-SM-R065-R1	14	16.9843	31.9919	7.60833	NA	NA	NA
GLSS-SM-R066	GLSS-SM-R066-TP	GLSS-SM-R066-R1	14	0.144388	57.2373	0.0646801	1.6148	3.4317	0.397847
GLSS-SM-R067	GLSS-SM-R067-TP	GLSS-SM-R067-R1	1	4.53628	-16.9719	2.03208	1.0601	1.2166	0.239387
GLSS-SM-R068	GLSS-SM-R068-TP	GLSS-SM-R068-R1	16	80.8062	76.1366	36.1981	2.0707	3.6406	0.49148
GLSS-SM-R070	GLSS-SM-R070-TP	GLSS-SM-R070-R1	7	5.58112	-8.55708	2.50013	2.7409	3.5097	0.597058
GLSS-SM-R071	GLSS-SM-R071-TP	GLSS-SM-R071-R1	11	44.8431	106.004	20.088	2.3852	3.1424	0.54472
GLSS-SM-R072	GLSS-SM-R072-TP	GLSS-SM-R072-R1	5	-127.302	-104.273	-57.0264	NA	NA	NA
GLSS-SM-R095	GLSS-SM-R095-TP	GLSS-SM-R095-R1	14	-88.8816	-83.8344	-39.8156	NA	NA	NA
GLSS-SM-R099	GLSS-SM-R099-TP	GLSS-SM-R099-R1	2	-26.3624	59.5004	-11.8093	NA	NA	NA
GLSS-SM-R100	GLSS-SM-R100-TP	GLSS-SM-R100-R1	5	79.2885	78.2634	35.5183	1.1932	1.1063	0.283921
GLSS-SM-R101	GLSS-SM-R101-TP	GLSS-SM-R101-R1	10	-20.5274	61.6786	-9.19551	2.9533	3.5699	0.625161
GLSS-SM-R103	GLSS-SM-R103-TP	GLSS-SM-R103-R1	2	-37.9089	30.0014	-16.9818	NA	NA	NA
GLSS-SM-R104	GLSS-SM-R104-TP	GLSS-SM-R104-R1	6	-5.62104	-70.175	-2.51801	NA	NA	NA
GLSS-SM-R106	GLSS-SM-R106-TP	GLSS-SM-R106-R1	7	-36.0303	51.1254	-16.1402	1.6416	2.3869	0.404045
GLSS-SM-R107	GLSS-SM-R107-TP	GLSS-SM-R107-R1	8	40.2877	-101.848	18.0474	1.7538	2.6367	0.428939
GLSS-SM-R108	GLSS-SM-R108-TP	GLSS-SM-R108-R1	5	-20.8288	-66.7338	-9.33052	2.6349	3.9464	0.582207
GLSS-SM-R109	GLSS-SM-R109-TP	GLSS-SM-R109-R1	12	6.71433	-75.4205	3.00776	2.0937	3.511	0.495639
GLSS-SM-R110	GLSS-SM-R110-TP	GLSS-SM-R110-R1	3	-52.7083	-81.2585	-23.6113	1.3433	1.3215	0.328536
GLSS-SN-0001	GLSS-SN-0001-TP	GLSS-SN-0001-R1	17	-65.7301	-28.0694	-29.4446	2.8971	0.571	0.617927
GLSS-SN-0002	GLSS-SN-0002-TP	GLSS-SN-0002-R1	8	-17.4251	-115.93	-7.80579	3.5526	4.2489	0.694726
GLSS-SN-0003	GLSS-SN-0003-TP	GLSS-SN-0003-R1	9	-14.0244	-50.1925	-6.28241	2.199	0.6235	0.514115
GLSS-SN-0004	GLSS-SN-0004-TP	GLSS-SN-0004-R1	33	36.9548	87.6385	16.5544	1.5071	75.1443	0.371858
GLSS-SN-0006	GLSS-SN-0006-TP	GLSS-SN-0006-R1	22	45.0806	101.528	20.1944	0.9604	2.0465	0.202198
GLSS-SN-0009	GLSS-SN-0009-TP	GLSS-SN-0009-R1	7	17.3282	107.46	7.76239	3.628	3.1919	0.702634
GLSS-SN-0010	GLSS-SN-0010-TP	GLSS-SN-0010-R1	11	-13.5121	-63.3249	-6.05289	2.7031	4.0567	0.591829
GLSS-SN-0016	GLSS-SN-0016-TP	GLSS-SN-0016-R1	8	11.328	-39.1092	5.07453	3.5262	8.3662	0.691918
TCGA-06-0125	TCGA-06-0125-TP	TCGA-06-0125-R1	27	-19.6184	-5.41623	-8.78829	4.6455	5.1725	0.795718
TCGA-06-0210	TCGA-06-0210-TP	TCGA-06-0210-R1	2	19.6184	5.41623	8.78829	3.7512	4.0596	0.715208
TCGA-14-1034	TCGA-14-1034-TP	TCGA-14-1034-R1	15	-1.29859e-13	-2.05105e-13	-5.53359e-14	3.93	4.7622	0.73274

## Sheet: TROM scores
	GLSS-19-0266-TP	GLSS-19-0267-TP	GLSS-19-0268-TP	GLSS-19-0269-TP	GLSS-19-0270-TP	GLSS-19-0271-TP	GLSS-19-0272-TP	GLSS-19-0273-TP	GLSS-19-0274-TP	GLSS-19-0277-TP	GLSS-19-0278-TP	GLSS-19-0280-TP	GLSS-CU-P003-TP	GLSS-CU-P046-TP	GLSS-CU-P055-TP	GLSS-CU-P069-TP	GLSS-CU-P102-TP	GLSS-CU-R001-TP	GLSS-CU-R002-TP	GLSS-CU-R003-TP	GLSS-CU-R004-TP	GLSS-CU-R005-TP	GLSS-CU-R006-TP	GLSS-CU-R007-TP	GLSS-CU-R008-TP	GLSS-CU-R010-TP	GLSS-CU-R019-TP	GLSS-HF-2548-TP	GLSS-HF-2919-TP	GLSS-HF-2998-TP	GLSS-HF-3050-TP	GLSS-HF-57AE-TP	GLSS-HF-6504-TP	GLSS-HF-6658-TP	GLSS-HF-9A7A-TP	GLSS-HF-B972-TP	GLSS-HF-DF35-TP	GLSS-HF-EE74-TP	GLSS-HK-0001-TP	GLSS-HK-0003-TP	GLSS-LU-00B9-TP	GLSS-LU-00C1-TP	GLSS-LU-00C2-TP	GLSS-LU-00C4-TP	GLSS-LU-00C7-TP	GLSS-LU-0B10-TP	GLSS-LU-0B12-TP	GLSS-LU-0B13-TP	GLSS-MD-0022-TP
GLSS-19-0266-TP	300	1.65336	3.76711	0	3.00239	15.8193	0	0	0	8.71933	0	0	0	0	0	0	0	0	0.44874	0	1.46296	0	0	0	0	0	0	0	0	0	2.26545	3.9894	0	0	0	9.39875	0.653704	0	7.64592	0	0	5.71435	4.74046	3.13381	0	0	0.206506	7.0742	0
GLSS-19-0267-TP	1.65336	300	8.33488	13.5401	12.7343	21.4662	0	4.02625	6.12876	0	3.08521	4.60442	0	9.01747	0	4.73426	45.0939	0	0	0	0	0	0.576916	0	3.69183	0	0	0	0	0	0	19.6837	0	41.0957	0	0	6.48451	44.9176	5.94749	0	4.07506	2.97148	12.7346	0.909043	0	0	0	0.708939	0
GLSS-19-0268-TP	3.76711	8.33488	300	11.7713	0	0.1673	0	0	0	0	21.125	0	0	3.28589	0	3.05613	0	0	0.963916	0	0	0	0	0	1.68206	0.584236	0	2.07092	0.50156	0	3.75221	0.0595737	0	2.10702	4.69622	0	1.84738	31.3484	7.91377	0	7.42749	5.24579	17.1167	3.23529	0.22814	0	0	2.5523	6.51178
GLSS-19-0269-TP	0	13.5401	11.7713	300	0	3.0266	0	0	0	0	2.88179	5.96529	0	0	0	11.7992	0	0	0	0	0	0	0	0	4.81687	0	0	0	0	0	0	17.2197	0	6.06294	0	1.30894	0	33.4247	10.6199	0	0	0	0	0	0	0	0	0	10.5594
GLSS-19-0270-TP	3.00239	12.7343	0	0	300	0	0	2.7513	0	0	2.75292	0	0	12.1947	0	0	5.28914	0	0	0	0	0	0	0	0	0	4.75348	5.82268	0	0	0	0	0	0	22.6745	0	3.06462	0	0	0	0	0	0	0	0	0	8.74501	0	0
GLSS-19-0271-TP	15.8193	21.4662	0.1673	3.0266	0	300	0	0	5.92809	0	0	4.97762	0	0	0	0	28.1752	0	0	0	0	0	3.93654	0	0	0	0	0	0	0	3.42652	29.7244	0	3.72702	0	11.9952	0.465682	0	0	0	6.84137	16.9663	1.56619	0	0	0	0	0	0
GLSS-19-0272-TP	0	0	0	0	0	0	300	3.89133	7.46822	11.0457	0	0	1.52005	0	1.18764	1.49674	0	0	0	0	0	0	0	0	0	0	0	0	0	2.94626	7.61681	3.76847	22.4671	0	0	10.7901	0	1.49093	0	0	12.4177	0	0	0	0	0	19.7991	5.74955	11.4097
GLSS-19-0273-TP	0	4.02625	0	0	2.7513	0	3.89133	300	5.8976	59.0549	0	0	0.660591	0	11.7713	0	0.373893	0	0	0	0	0	0	0	0	0	0	0	0	24.0143	0	6.33475	24.5373	0	0.922097	0.0516262	0	0	0	0	0	0	0	0	0.196856	0	0.430336	9.90721	0
GLSS-19-0274-TP	0	6.12876	0	0	0	5.92809	7.46822	5.8976	300	20.0508	12.4753	0	0	0	0	0	0	0	0.922369	0	24.0716	0	7.11972	2.29631	1.2598	10.8602	0	1.90903	0	12.2181	9.272	87.5076	16.8845	0	0	6.12036	0	0	1.14683	2.87772	25.0395	0.650946	4.00193	1.23205	15.6248	0.769752	18.0434	0.146952	0
GLSS-19-0277-TP	8.71933	0	0	0	0	0	11.0457	59.0549	20.0508	300	8.92587	0	0	1.5263	19.7557	0	0	0	0	0	7.62697	0	0	0	0	0	0	0	1.62493	49.8564	0	0.516653	45.6258	0	0.0212785	4.28601	0	0	0	0	5.99086	0	0	0	2.53656	0	20.0588	11.9072	0
GLSS-19-0278-TP	0	3.08521	21.125	2.88179	2.75292	0	0	0	12.4753	8.92587	300	0	0	2.20227	0	0	0	0	0	0	0	0	0	0	0	0	0	0	2.71679	0	0	4.09649	0	0	3.28083	6.571	1.2309	1.57024	2.27854	0	0.573512	0	1.49806	0	1.0315	0	0	0	0
GLSS-19-0280-TP	0	4.60442	0	5.96529	0	4.97762	0	0	0	0	0	272.968	3.13869	0	0	0	0	0	0	0	0	4.39883	0	0	0	0	0	0	0	0	2.76027	0	0	0	0	8.75583	0	0	0	0	0	0	0	0	0	0	0	0	0
GLSS-CU-P003-TP	0	0	0	0	0	0	1.52005	0.660591	0	0	0	3.13869	300	142.174	300	260.605	65.1298	0	0	0	0	0	0	0	0	0	27.174	24.8521	33.3462	7.43352	31.7939	0	0	0	0	12.8121	0	0	0	0	40.0971	0	1.48311	0	0	0	8.99368	11.1654	5.28081
GLSS-CU-P046-TP	0	9.01747	3.28589	0	12.1947	0	0	0	0	1.5263	2.20227	0	142.174	300	313.452	300	244.198	0	0	0	0	0	0	0	0	0	233.089	11.0877	17.1705	0	19.5721	0	0	0	0.619496	0	0	11.2944	15.7007	0	39.8889	0.0850549	14.7382	0	0	0	37.6737	30.4889	0
GLSS-CU-P055-TP	0	0	0	0	0	0	1.18764	11.7713	0	19.7557	0	0	300	313.452	300	300	181.875	0	0	0	0	0	0	0	0	0	169.956	8.47784	63.3906	3.35537	16.1494	0	3.65039	0	5.42357	0	0	0	0	0	77.9261	0	24.3044	0	0	0	90.5974	58.7831	7.29871
GLSS-CU-P069-TP	0	4.73426	3.05613	11.7992	0	0	1.49674	0	0	0	0	0	260.605	300	300	300	240.301	0	0	0	0	0	0	0	0	0	273.125	0	0	0	0	0	0	0	0	0	0	46.2677	7.46013	0	43.6613	0	0.277861	0	0	0	38.6931	11.134	38.2628
GLSS-CU-P102-TP	0	45.0939	0	0	5.28914	28.1752	0	0.373893	0	0	0	0	65.1298	244.198	181.875	240.301	300	0	0	0	0	0	51.4012	0	0	0	176.667	12.3909	6.99429	0	20.8261	67.767	0	14.5406	0	0	2.73399	0	12.259	0	13.0481	0	0	0	0	0	6.18593	9.78811	0
GLSS-CU-R001-TP	0	0	0	0	0	0	0	0	0	0	0	0	0	0	0	0	0	300	62.9655	47.86	7.66505	77.8975	0	35.1069	64.0778	52.5911	0	0	0	0	0	0	0	0	0.00923691	0	0.0809178	0	0	0	0	1.96375	0	0.543211	0	0	0	7.29572	0
GLSS-CU-R002-TP	0.44874	0	0.963916	0	0	0	0	0	0.922369	0	0	0	0	0	0	0	0	62.9655	300	140.894	295.219	246.763	0	62.5828	144.149	300	0	0	0	0	3.02736	0.0249742	3.01327	0	0	0	1.83975	2.07932	0	0	5.72427	13.5321	28.8408	33.5895	17.9895	7.39334	8.95798	6.82731	0
GLSS-CU-R003-TP	0	0	0	0	0	0	0	0	0	0	0	0	0	0	0	0	0	47.86	140.894	300	29.0244	116.973	0	43.9067	99.0393	127.354	0	0	0	0	0	0	0	0	0	0	0	0	0	0	2.24763	20.1118	7.48599	1.4444	1.97168	0	0	17.044	0
GLSS-CU-R004-TP	1.46296	0	0	0	0	0	0	0	24.0716	7.62697	0	0	0	0	0	0	0	7.66505	295.219	29.0244	300	46.0733	0	22.4297	20.8473	300	0	0	2.00714	0	0	5.03722	2.08942	0	0	0	0	0.761317	4.49479	0	6.72315	13.671	53.438	51.5032	37.0256	16.5735	45.6192	1.85378	0
GLSS-CU-R005-TP	0	0	0	0	0	0	0	0	0	0	0	4.39883	0	0	0	0	0	77.8975	246.763	116.973	46.0733	300	0	49.6844	153.367	187.677	0	0	0	0	0	0	0	0	0	0	10.3043	7.96234	0	0	0	0.453498	3.59264	13.8337	6.71652	0	0	4.31242	0
GLSS-CU-R006-TP	0	0.576916	0	0	0	3.93654	0	0	7.11972	0	0	0	0	0	0	0	51.4012	0	0	0	0	0	300	0	0	0	0	0	0	0	2.3335	20.8678	0	34.3686	0	0	0	0	0	0.705309	0	0	0	0	0	0	0	0	0
GLSS-CU-R007-TP	0	0	0	0	0	0	0	0	2.29631	0	0	0	0	0	0	0	0	35.1069	62.5828	43.9067	22.4297	49.6844	0	300	46.5435	67.9794	0	0	0	0	0	3.90316	0	0	0	0	0	0	0	0	0	0	0	2.63695	1.82501	0	0	0	0
GLSS-CU-R008-TP	0	3.69183	1.68206	4.81687	0	0	0	0	1.2598	0	0	0	0	0	0	0	0	64.0778	144.149	99.0393	20.8473	153.367	0	46.5435	300	166.804	0	6.35536	0	0	2.52256	1.60847	0	0	0	0	0.089965	2.52837	0	0	5.27725	4.39161	9.73571	11.8466	1.45641	0	0	1.43528	0
GLSS-CU-R010-TP	0	0	0.584236	0	0	0	0	0	10.8602	0	0	0	0	0	0	0	0	52.5911	300	127.354	300	187.677	0	67.9794	166.804	300	0	4.93572	0	0	7.3864	1.31042	0	0	0	0	0	0.0254314	0	0	11.6799	36.8637	57.535	41.8245	9.50339	16.8565	10.685	12.5805	0
GLSS-CU-R019-TP	0	0	0	0	4.75348	0	0	0	0	0	0	0	27.174	233.089	169.956	273.125	176.667	0	0	0	0	0	0	0	0	0	300	0	8.16051	14.704	0	0	0	0	0	0	0	0	9.30527	0	0	0	4.81016	0	0	0	19.9689	2.31932	0
GLSS-HF-2548-TP	0	0	2.07092	0	5.82268	0	0	0	1.90903	0	0	0	24.8521	11.0877	8.47784	0	12.3909	0	0	0	0	0	0	0	6.35536	4.93572	0	300	86.0175	28.1637	183.356	0	0	0	0	0	0	0	6.70702	0	0	11.4929	2.06095	0	6.79423	0	0	0	0
GLSS-HF-2919-TP	0	0	0.50156	0	0	0	0	0	0	1.62493	2.71679	0	33.3462	17.1705	63.3906	0	6.99429	0	0	0	2.00714	0	0	0	0	0	8.16051	86.0175	300	21.8972	133.643	0	0	0	0	0	0	0	2.89586	0	15.798	3.26699	5.02376	0	2.66946	0	0	0.851933	0
GLSS-HF-2998-TP	0	0	0	0	0	0	2.94626	24.0143	12.2181	49.8564	0	0	7.43352	0	3.35537	0	0	0	0	0	0	0	0	0	0	0	14.704	28.1637	21.8972	300	18.4841	0	19.925	0	0	2.76014	0	0	0	0	0	0	0	0	0	0	3.66721	1.1483	0
GLSS-HF-3050-TP	2.26545	0	3.75221	0	0	3.42652	7.61681	0	9.272	0	0	2.76027	31.7939	19.5721	16.1494	0	20.8261	0	3.02736	0	0	0	2.3335	0	2.52256	7.3864	0	183.356	133.643	18.4841	300	0	0	0	0	0	0	0	15.2569	0	4.70649	16.3854	3.22877	0	9.18484	0	0	5.2428	0
GLSS-HF-57AE-TP	3.9894	19.6837	0.0595737	17.2197	0	29.7244	3.76847	6.33475	87.5076	0.516653	4.09649	0	0	0	0	0	67.767	0	0.0249742	0	5.03722	0	20.8678	3.90316	1.60847	1.31042	0	0	0	0	0	300	0.473964	23.4042	0	0	0.841875	35.2416	19.2097	0.476285	20.1278	1.09878	0	6.08466	10.6085	6.02343	9.70942	0	0
GLSS-HF-6504-TP	0	0	0	0	0	0	22.4671	24.5373	16.8845	45.6258	0	0	0	0	3.65039	0	0	0	3.01327	0	2.08942	0	0	0	0	0	0	0	0	19.925	0	0.473964	300	0.736625	0.874754	1.83269	0.447744	0	0	0	7.49355	0.18888	0	0	0	0	46.1411	11.6915	0
GLSS-HF-6658-TP	0	41.0957	2.10702	6.06294	0	3.72702	0	0	0	0	0	0	0	0	0	0	14.5406	0	0	0	0	0	34.3686	0	0	0	0	0	0	0	0	23.4042	0.736625	300	6.76999	0	25.6291	78.4307	0	7.6454	0	0	0	0	0	0	0	0	0
GLSS-HF-9A7A-TP	0	0	4.69622	0	22.6745	0	0	0.922097	0	0.0212785	3.28083	0	0	0.619496	5.42357	0	0	0.00923691	0	0	0	0	0	0	0	0	0	0	0	0	0	0	0.874754	6.76999	300	0	3.92524	14.1565	0	0	0	0	3.52053	0	0	0	22.8678	4.56517	1.85432
GLSS-HF-B972-TP	9.39875	0	0	1.30894	0	11.9952	10.7901	0.0516262	6.12036	4.28601	6.571	8.75583	12.8121	0	0	0	0	0	0	0	0	0	0	0	0	0	0	0	0	2.76014	0	0	1.83269	0	0	300	2.75335	0	0	0	0.196065	2.70828	0	0	0	0	0.715429	0	0
GLSS-HF-DF35-TP	0.653704	6.48451	1.84738	0	3.06462	0.465682	0	0	0	0	1.2309	0	0	0	0	0	2.73399	0.0809178	1.83975	0	0	10.3043	0	0	0.089965	0	0	0	0	0	0	0.841875	0.447744	25.6291	3.92524	2.75335	300	29.7936	10.6058	0	0	3.50895	5.3941	0	0	0	0	0.604837	0
GLSS-HF-EE74-TP	0	44.9176	31.3484	33.4247	0	0	1.49093	0	0	0	1.57024	0	0	11.2944	0	46.2677	0	0	2.07932	0	0.761317	7.96234	0	0	2.52837	0.0254314	0	0	0	0	0	35.2416	0	78.4307	14.1565	0	29.7936	300	21.8323	0	4.4352	4.0656	32.0163	6.77707	0	0	0.0736317	0	17.9292
GLSS-HK-0001-TP	7.64592	5.94749	7.91377	10.6199	0	0	0	0	1.14683	0	2.27854	0	0	15.7007	0	7.46013	12.259	0	0	0	4.49479	0	0	0	0	0	9.30527	6.70702	2.89586	0	15.2569	19.2097	0	0	0	0	10.6058	21.8323	300	0	0	7.0932	41.8183	1.55514	6.29072	0	0	9.79046	0
GLSS-HK-0003-TP	0	0	0	0	0	0	0	0	2.87772	0	0	0	0	0	0	0	0	0	0	0	0	0	0.705309	0	0	0	0	0	0	0	0	0.476285	0	7.6454	0	0	0	0	0	223.155	0	0	0	0	0	0	0	0	0
GLSS-LU-00B9-TP	0	4.07506	7.42749	0	0	6.84137	12.4177	0	25.0395	5.99086	0.573512	0	40.0971	39.8889	77.9261	43.6613	13.0481	0	5.72427	2.24763	6.72315	0	0	0	5.27725	11.6799	0	0	15.798	0	4.70649	20.1278	7.49355	0	0	0.196065	0	4.4352	0	0	300	28.5753	41.8274	1.11689	0	0	39.4402	124.198	0
GLSS-LU-00C1-TP	5.71435	2.97148	5.24579	0	0	16.9663	0	0	0.650946	0	0	0	0	0.0850549	0	0	0	1.96375	13.5321	20.1118	13.671	0.453498	0	0	4.39161	36.8637	0	11.4929	3.26699	0	16.3854	1.09878	0.18888	0	0	2.70828	3.50895	4.0656	7.0932	0	28.5753	300	13.4498	20.2827	0	1.81317	4.26445	20.6301	0
GLSS-LU-00C2-TP	4.74046	12.7346	17.1167	0	0	1.56619	0	0	4.00193	0	1.49806	0	1.48311	14.7382	24.3044	0.277861	0	0	28.8408	7.48599	53.438	3.59264	0	0	9.73571	57.535	4.81016	2.06095	5.02376	0	3.22877	0	0	0	3.52053	0	5.3941	32.0163	41.8183	0	41.8274	13.4498	300	7.21096	0	0	37.0132	18.5606	5.84884
GLSS-LU-00C4-TP	3.13381	0.909043	3.23529	0	0	0	0	0	1.23205	0	0	0	0	0	0	0	0	0.543211	33.5895	1.4444	51.5032	13.8337	0	2.63695	11.8466	41.8245	0	0	0	0	0	6.08466	0	0	0	0	0	6.77707	1.55514	0	1.11689	20.2827	7.21096	300	0	0.824645	2.19759	8.74877	0
GLSS-LU-00C7-TP	0	0	0.22814	0	0	0	0	0.196856	15.6248	2.53656	1.0315	0	0	0	0	0	0	0	17.9895	1.97168	37.0256	6.71652	0	1.82501	1.45641	9.50339	0	6.79423	2.66946	0	9.18484	10.6085	0	0	0	0	0	0	6.29072	0	0	0	0	0	300	2.67566	0	0	0
GLSS-LU-0B10-TP	0	0	0	0	0	0	0	0	0.769752	0	0	0	0	0	0	0	0	0	7.39334	0	16.5735	0	0	0	0	16.8565	0	0	0	0	0	6.02343	0	0	0	0	0	0	0	0	0	1.81317	0	0.824645	2.67566	300	0.59184	0	0
GLSS-LU-0B12-TP	0.206506	0	0	0	8.74501	0	19.7991	0.430336	18.0434	20.0588	0	0	8.99368	37.6737	90.5974	38.6931	6.18593	0	8.95798	0	45.6192	0	0	0	0	10.685	19.9689	0	0	3.66721	0	9.70942	46.1411	0	22.8678	0.715429	0	0.0736317	0	0	39.4402	4.26445	37.0132	2.19759	0	0.59184	300	80.5234	4.9887
GLSS-LU-0B13-TP	7.0742	0.708939	2.5523	0	0	0	5.74955	9.90721	0.146952	11.9072	0	0	11.1654	30.4889	58.7831	11.134	9.78811	7.29572	6.82731	17.044	1.85378	4.31242	0	0	1.43528	12.5805	2.31932	0	0.851933	1.1483	5.2428	0	11.6915	0	4.56517	0	0.604837	0	9.79046	0	124.198	20.6301	18.5606	8.74877	0	0	80.5234	300	7.06583
GLSS-MD-0022-TP	0	0	6.51178	10.5594	0	0	11.4097	0	0	0	0	0	5.28081	0	7.29871	38.2628	0	0	0	0	0	0	0	0	0	0	0	0	0	0	0	0	0	0	1.85432	0	0	17.9292	0	0	0	0	5.84884	0	0	0	4.9887	7.06583	300
GLSS-MD-0023-TP	0	0	0	0	0	0	0	0	0	1.03779	0	0	0	0	0	0	0	0	0.576442	3.4891	0	0	0	0	1.22081	4.40334	0	0	0	0	5.65888	0	0	0	0	0	0	0	0	0	0	0	1.58959	0	3.02934	0	0	2.13626	0
GLSS-MD-0026-TP	0	7.65673	0	2.55232	2.97473	0	3.54031	3.16061	0	0	0	0	0	87.605	44.4076	116.1	27.7032	0	0	0	8.67409	0	0	0	0	0	49.5084	0	0	0	0	3.3434	0	10.8695	0	0	3.59472	47.2791	2.35743	0	19.1291	0	33.2635	0	0	0	44.7553	27.4337	15.4411
GLSS-MD-0035-TP	2.64433	5.93187	0	2.75437	0	0	0	0	0	0	0	4.9726	0	0	0	0	0	0	0	3.53456	0	8.54122	0	0	3.7404	4.48271	0	0	0	0	0.13927	2.05526	0	0	0	2.24397	0	0	0	0	0	0	2.20447	0	0	0	0	0	0
GLSS-MD-0042-TP	1.49317	0	0	0	0	16.4761	0	0	9.08018	0	0	0.991588	7.73396	3.97073	9.26705	4.85221	21.7238	0	0	0	0	0	6.98631	0	0	0	19.3699	0	0.881693	0	11.8015	4.56411	0	0	0	6.28896	0	0	0	0	1.94495	12.8206	0	0	0	0.543402	4.97757	0	0
GLSS-MD-LP04-TP	32.1091	10.0844	0	0	20.2431	0	0	2.4416	0.0258719	0	0	0	0	3.67798	0	0	1.61986	0	0	0	0	0	0	0	0	0	21.107	0	0	0	3.28621	0.838316	0	0	0	0	13.8585	0	40.1392	0	0	0	20.9107	0	0	0	0	0	0
GLSS-SM-R060-TP	0	0	0	0	0	0	0	0	0	0	0	0	0	0	1.53886	0	0	0	0	0	0	0	0	0	0	0	0	1.0285	1.60052	0	5.23159	0	0	0	0	0	0	0	0	0	0	0	0	0	0	0	0	0	0
GLSS-SM-R061-TP	1.21265	0	0	0	0	0.164286	0	2.56284	0	0	0	0	0	5.17389	1.48948	0	8.83897	0	0	0	0	0	0	0	0	0	0	7.00433	23.3319	0.882806	34.7881	0	0	0	0.632687	0	0	0	0.308399	0	0	4.0906	8.36244	0	0	0	0	0	0
GLSS-SM-R063-TP	0	0	0	0	0	0	0.395312	0	16.9646	0	0	0	0	0	0	0	0	0	0	0	0	0	1.36815	0	0	0	0	0	0	0	0	1.25905	17.3007	0	0	0	0	0	0	0	5.5709	0	0	0	4.34215	0	1.69539	2.96116	0
GLSS-SM-R064-TP	0	0.0024576	0	0	0	0	0	0	0.558839	0	0	0	0	0	0	0	4.93192	0	0	0	0	0	19.8878	0	0	0.971207	0	1.22985	7.60859	0	11.0459	0	0	0.937162	0	0	0	0	0	0	0	0	0	0	1.97336	0	0	0	0
GLSS-SM-R065-TP	0	1.92139	0.0199184	0	0	0	12.4393	0	0	0	0	0	0	0	0	0	0	0	0	0	0	0	0	0	0	0	0	0	0	0	1.41385	4.50041	0	0	0	2.69254	0	0	0	0	0	0	0	0	0	0	0	0	0
GLSS-SM-R066-TP	0	17.9756	1.32543	0	0	0	0	2.94759	0	0	0	0	0	6.45686	0	1.90279	1.32936	0	0	0	0	0	18.0146	0	0	0	0	0	0	1.20409	0	3.14587	0	23.0019	0	0	0	15.8521	0	3.37386	0	0	1.22725	0	0	0	0	0	3.32265
GLSS-SM-R067-TP	0	0.581176	0	0	4.0353	2.20081	0	0	0	0	0	0	0	2.33666	0	0	0	0	0	0	0	0	0	0	0	0	10.3797	4.40387	3.36382	0.691952	4.2944	0	5.9825	0	0	0	0	0	0	0	0.926832	0	0	0	0	0	0	0	0
GLSS-SM-R068-TP	0	0	0	0	0.0903412	0	0	0	0	0	0	4.61193	3.1856	4.69278	0	10.0852	2.17351	0	0	0	0	0	0	0	0	0	0	2.22244	0	0	0	0	0	0	4.00975	1.47493	0	0	0	0	12.0862	0	5.75091	0	0	0	8.14325	14.6167	0
GLSS-SM-R070-TP	0	0	0	0	0	0	0	0	0	0	2.22889	0	5.95712	1.24151	2.48737	2.74565	0	0	0	0	0	0	0	0	0	1.19479	0	1.5094	0	0	4.05746	0	0	0	0	0	0	4.51265	11.7472	0	0	0.763619	1.17394	0	0	0	0	0	0
GLSS-SM-R071-TP	0	0	0	0	0	0	0	0	0	0	0	0	53.3174	64.9067	133.375	101.484	21.9854	0	0	0	0	0	0	0	0	0	0.349846	0	0	0	0	0	0	0	9.2788	11.3509	1.74701	0	0	0	75.0855	0	37.0761	0	0	0	26.4062	83.2261	4.34085
GLSS-SM-R072-TP	0	4.60797	0.592056	19.8062	0.0368526	4.89575	0	0	0	0	3.38193	0	123.841	101.268	270.736	63.0262	108.655	0	0	0	7.13047	0	0	0	0	0	38.9181	31.6433	49.9959	0	39.713	0	0	1.93637	10.6318	1.8031	9.24571	5.10433	20.8848	0	39.9664	8.19815	15.5335	0	0	0	15.8946	1.6362	3.1769
GLSS-SM-R095-TP	0	0	6.29067	0	0	0	7.0312	5.00094	9.6154	25.9331	7.0876	0	205.392	56.5748	243.87	12.2313	3.66636	0	0	0	9.20509	0	0	0	0	0	0	49.6832	88.4101	11.5891	112.497	0	8.09101	0	0.787559	0	0	0	13.3989	0	37.8793	0.253135	3.24116	0	0	0	14.3766	6.61182	0.170615
GLSS-SM-R099-TP	0	13.2115	2.01557	0.0463548	0	0	5.43831	2.22881	0	0.714627	0	0	0	6.34339	4.66765	18.3758	0.595237	0	0	0	0	0	0	0	0	0	0	0	0	0	0	0.899331	4.31437	13.9695	6.43867	0	0	33.4423	0.448605	0	0	0	3.36557	0	0	0	0	0	1.12141
GLSS-SM-R100-TP	1.52367	30.9804	0	0	25.4719	19.2333	0	0	0	0	0	0	0	18.2664	0	0	92.9217	0	0	0	0	0	0.414539	0	0	0	23.562	0	0	0	0	39.3312	0	2.81991	1.54687	0	9.14832	0	11.3133	0	0	0	12.8758	0	0	0	0	4.62036	0
GLSS-SM-R101-TP	0	0	0.907308	0	0	0	0	0	0	0	0	0	14.3302	6.87847	11.8713	0	0	0	0	0	0.174006	0	0	0	0	0.402139	0	54.9929	44.0854	0	78.3858	0	0	0	0	0	0	0	4.74565	0	0	0	3.63876	0	0	0	0	0	7.90015
GLSS-SM-R103-TP	0	32.4017	11.6871	14.4139	0	0	0.424519	0	0	0	0	0	0	16.5419	2.50124	66.8299	3.32207	0	0	0	4.17608	0	0	0	1.61246	1.73372	0	2.85822	0	0	3.10419	19.7142	0	38.6461	7.14714	0	4.47391	147.437	35.2522	0	7.50095	2.7654	30.6044	2.96249	0.403142	0	0.0264403	1.40427	25.4446
GLSS-SM-R104-TP	1.25197	1.09688	0	0	0.961306	0.203658	0	0	0	0	0	0	1.40118	1.93449	2.66814	0	9.5725	0	0	0	0	0	0	0	0	0	3.89852	0	0	0	0	0	0	0	0	2.6558	0	0	0	0	0	0	0	0	0	0	0	0	0
GLSS-SM-R106-TP	0	0	0	0	0	0	0.0821063	0	0	0	0	0	26.895	0	18.7894	1.81382	0.835528	0	0	0	0	0	0	0	0	0	7.32691	0	0	8.35254	3.65233	0	1.92236	0	0	11.146	0	0	0	0	0	0	0	0	0	0	0	0	0
GLSS-SM-R107-TP	0	0	0	0	0	0	0	0	0	0	0	0	0	30.9006	16.147	55.3225	14.2708	0	0	0	0	0	0	0	0	0	40.5557	0	0	0	0	0	0	0	0	0	0.411253	0.64486	0	0	0	0	0	0	0	0	0.702716	0	0
GLSS-SM-R108-TP	0	0	0	0	0	0.408213	17.9493	0	45.6657	0	0	3.68652	33.7124	0	1.10118	0	0	0	0	0	0	0	0	0	0	0.893062	0	0	0	0.493748	14.9684	0	32.2076	0	0	0	0	0	0	8.37653	46.1501	0	0	0	0	0	18.1331	0	0
GLSS-SM-R109-TP	0	0	0	0	0	0	0	4.38339	0	11.5195	0	0	5.75295	0.292827	5.68055	4.6196	0	0	0	0	0	0	0	0	0	0	7.40331	0	0	7.90565	0	0	1.05858	0	0	3.51034	0	0	0	0	0	0	0	0	0.04038	0	6.91024	0	0
GLSS-SM-R110-TP	5.5139	0	0	0	0	0	0.747257	0	0	0	0	0	46.6515	7.65173	62.0028	10.529	4.29991	0	0	0	0	0	0	0	0	0	15.5273	0	0	0.14871	0	0	1.21844	0	0	11.5837	0	0	0	0	1.16785	0	0	0	0	0	4.97172	2.93274	0
GLSS-SN-0001-TP	0	28.9967	13.1059	14.1618	0	0	0	0	0	0	0	0	14.5465	39.552	30.8283	138.467	14.0008	0	0	0	0	0	0	0	0	0	0	0	0	0	0	2.49402	0	29.5943	3.04473	0	1.95406	100.867	20.1638	0	20.1381	0	29.9737	0	0	0	2.16909	0	19.3298
GLSS-SN-0002-TP	0	0	0	0	0	0	0	0	0.0147236	0	0	7.55638	2.11422	0	0	0	0	0	0	0	0	0	0	0	0	1.29152	0	2.82937	2.85625	0	1.88497	0	0	0	0	0	0.803865	0	1.67745	0	11.8805	0	0	0	0	0	0	0	0
GLSS-SN-0003-TP	1.4339	0	0	0	0	0	13.8517	3.67261	0	7.37196	0	0	37.0277	0	25.9056	0	0	0	0	0	0	0	0	0	0	0	0	0	0	10.1368	0	0	3.83777	0	9.18012	17.1033	0	0	0	0	6.89836	0	0	0	0	0	0	0	0
GLSS-SN-0004-TP	0	0	0	0	0	0	4.64216	2.07973	10.944	5.25641	0	0	0	0	0	0	0	0	0	0	0	0	0	0	0	0	2.44095	0	0	16.0437	0	0	42.4084	0	0	0	0	0	0	1.078	1.27154	0	0	0	0	0	13.9729	0	0
GLSS-SN-0006-TP	0	6.32634	0	11.4929	0	24.2725	0	0	40.8688	0	0	0	0	0	0	0	90.7783	0	0	0	0	0	21.8548	0	0	0	0	0	0	0	19.6763	300	0	0.4273	0	0	0	16.3186	33.7868	0	1.62992	0	0	0	11.7826	0	0	0	0
GLSS-SN-0009-TP	0	0	1.80115	0	0	0	12.631	0	1.09185	2.1179	0	0.112596	0	1.71613	0	0	0	0	0	0	0	0	0	0	0	0	0	0	0	0	2.87597	0	17.2478	0	0	1.98811	0	0	0	0	7.33434	0	0	0	0	0	7.85571	2.16972	0
GLSS-SN-0010-TP	0	0	0	0	0	0	0	0	0	0	0	0	0	0	0	0	0	0	0	0	6.27834	0	0.795397	0	0	2.6637	0	0	0	0	0	0	0	0	0	0	0	0	0	0	4.72545	5.92502	0	0	0	0	0	4.67122	0
GLSS-SN-0016-TP	0	12.2035	0	0	5.82444	0	0	2.60603	0	0	0	0	0	16.3966	3.86205	10.411	35.9693	0	0	0	0	0	0	0	0	0	11.4023	0	0	0	0	0	0	0	8.0673	0	8.77129	0	0	0	0	0	4.04585	0	0	0	0	0	0
TCGA-06-0125-TP	0	0	0	1.95637	0	0.330021	0	0	0	0	0	0	0	0	0	0	0	0	0	0	0	0	0	0	0	0	0	4.1004	0	0	5.4524	0	0	0	0	0	0	0	0	0	0	0	0	0	0	0	0	0	0
TCGA-06-0210-TP	0	0	0	0	0	0	0	0	0	0	0	0	0	0	0	0	0	0	0	0	0	0	0	0	0	0	0	0	0	2.72491	0	0	0	0	0	0	0	0	0	0	0	0	0	0	0	0	0	0	0
TCGA-14-1034-TP	0	0	0	0	0	0	0	0	0	0	0	0	0	0	0	0	0	0	0	0	0	0	0	0	0	0	0	0	0	0	0	0	0	0	0	0	0	0	0	0	0	0	0	0	0	0	0	0	0
GLSS-19-0266-R1	10.8524	4.99758	0	0	14.0559	0	0	11.7128	2.29351	13.8437	3.59868	0	0	0	0.603311	0	0	0	0	0	1.15483	0	0	0	0	0	0	0	0	0	0	0	0.236824	0	5.05263	0	0	0	0	0	0	0	2.57683	0	0	0	0	0	0
GLSS-19-0267-R1	9.12694	37.4276	3.03346	28.4875	1.58458	35.2449	3.9769	1.21315	84.7405	0	0	0	0	0.00333044	0	0	84.2986	0	0	0	2.01171	0	11.5442	0	0	0	0	0	0	0	11.6933	300	0	0	0	0	0	29.9466	31.6505	0	11.1526	0	0	1.10366	10.0322	0	0	0	0
GLSS-19-0268-R1	0	1.13864	1.97757	0	1.67325	0	0	0	6.05796	0	0	0	0	0	0	0	0	0	0	0	0	0	32.4466	0	0	0	0	0	0	0	0	0	0	35.5992	0	0	0	0	0	19.3125	0	0	0	0	0	0	0	0	0
GLSS-19-0269-R1	4.3928	0	9.76263	38.0497	0	2.28808	1.3874	0	2.09982	8.66458	2.17728	2.10328	4.1771	0	0	0	0	0	0	0.558962	0	0	0	0	0.558361	0	0	0	0	0	3.25589	9.55821	0	0	0	10.0978	0	0	2.77815	0	1.70664	0	0	0	1.41247	0	0	0.505791	0.379111
GLSS-19-0270-R1	0	0	0	0	18.0529	1.41114	2.1363	1.94664	20.4691	5.62595	0	0	0	0	0	0	0	0	0	0	0	0	0	0	0	0	0	0	0	0.938086	0	0	13.6297	0	0	0	0	0	0	6.91625	0	0	0	0	0.148224	0	7.19852	0	0
GLSS-19-0271-R1	6.66038	9.31876	19.8006	3.53144	0	58.719	0	0	2.60761	0	1.92543	2.2709	0	0	0	0	0	0	0	0	0	0	0	0	0	0	0	3.0206	0.367276	0	5.24379	0	0	0	0	5.27101	0.360948	4.57679	0.0151027	0	6.22089	16.0079	9.69293	0	0	2.17878	0	3.56782	0
GLSS-19-0272-R1	0	9.17036	1.16142	0	0	0	9.31728	0	11.2096	0	2.60475	0	0	0	0	0	1.34343	0	0	0	0	0	33.7096	0	0	0	0	0	0	0	0	0.652758	0	40.7535	0	0	0	0.788594	0	7.63864	0	0	0.763564	0	0	0	0	0	0
GLSS-19-0273-R1	4.46539	26.6326	40.3697	13.5509	0	4.85217	17.7267	20.6325	16.9085	3.71015	0	0	0	2.42841	8.07688	36.366	6.5252	0	0.758876	0	14.7138	0	0	0	0	0	0	0.767372	0	0	3.68999	34.6255	0	8.84178	7.72761	0	7.42004	54.019	23.4204	0	0	0	10.6075	0.0758777	6.82234	0	3.12746	7.654	59.6978
GLSS-19-0274-R1	1.93011	0	10.9102	0	0	0	0	0	26.2406	6.97922	22.0121	0	5.58163	0	0	0	0	0	0	0	0	0	0	0	0	0	0	0	0	2.63976	0	0	0	0	0.274847	4.5275	0	0	0	0	3.9987	0	0	0	0	0	0	0	0
GLSS-19-0277-R1	41.1996	1.58423	0	0	9.30319	0	0	7.15634	16.7407	53.615	1.48545	0	0	5.52335	2.36008	0	0	0	0	0	11.0868	0	0	0	0	0	34.5927	0	1.92144	0	6.39224	0	28.8995	0	0	0	1.05731	0	51.1171	0	0	2.73445	36.1096	1.71388	0.261891	0	10.6753	9.91477	0
GLSS-19-0278-R1	0	4.98322	9.02534	3.2646	3.26143	0	0	0	22.0635	3.7784	140.573	2.10479	0	0	0	0	0	0	0	0	2.43046	0	0	0	0	0	0	0	0.629094	0	0	0	0	0	5.41621	3.34397	4.28873	0	1.95302	0.929761	1.88461	0	3.28342	0	1.09489	0	3.6462	0	0
GLSS-19-0280-R1	0	0	0	0	0	7.6919	0	0	0	0	1.12224	18.5708	0	0	0	0	0	0	0	0	0	0	0	0	0	0	0	0	0	0	0	6.88477	0	0	0	6.7747	0	0	0	0	0	0	0	0	0	0	0	0	0
GLSS-CU-P003-R1	0	0	0	0	0	0	28.9837	2.3995	26.8085	12.937	0	0	273.2	94.5689	183.876	88.5228	37.4242	0	0	0	0	0	0	0	0	0	61.6697	0	12.7679	19.1632	8.50375	0	44.2527	0	0	2.17286	0	0	0	0.339914	24.608	0	0	0	0	0	49.3494	3.26142	0
GLSS-CU-P046-R1	0	5.7721	0	0	0	0	0	3.74443	23.7764	0.163824	0	0	22.7359	115.332	55.9311	23.8766	96.8044	0	0	0	0	0	54.8162	0	0	0	61.2021	0	2.02552	6.34838	19.8591	5.22043	31.2714	31.0144	0	0	0	0	0	17.8617	5.74101	0	1.63636	0	0	0	43.1462	7.39777	0
GLSS-CU-P055-R1	0	0	0	0	0	0	0.0617245	0	0	17.6811	2.01849	0	274.793	208.599	300	243.258	154.733	0	0	0	0	0	0	0	0	0	121.007	10.3614	81.2246	0	11.4635	0	0	0	2.69158	0	0	0	0	0	39.1356	0	8.27138	0	0	0	41.3466	7.66044	0
GLSS-CU-P069-R1	5.42093	6.35951	0	0	15.1413	0	2.54486	12.5601	32.3418	8.81826	6.24248	0	31.0014	129.518	52.5298	63.7157	113.252	0	0	0	0	0	4.34301	0	0	0	186.799	3.724	7.42908	6.24994	19.3824	6.08654	10.3994	0	0	0	0	0	33.2098	0.351205	12.481	0.184053	15.7813	0	0.646511	0	7.82096	8.80012	0
GLSS-CU-P102-R1	0	0	0	0	0	0	0	0	7.77802	0.929648	0	0	0	0	0	0	12.3344	0	0	0	0	0	26.2324	0	0	0	0	0.6219	0.319644	9.82272	7.0366	4.41669	4.65867	0	0	0	0	0	0	4.4545	0	0	0	0	0	0	0	0	0
GLSS-CU-R001-R1	1.72963	0	0	0	0	0	0	0	0	0	0	0	0	0	0	0	0	94.5267	300	152.508	177.625	192.985	0	78.9501	195.508	300	0	2.18267	0	0	0	1.55623	0	0	0	0	0	0	0	0	10.2091	19.9496	40.1858	33.5555	5.44566	10.4332	9.50064	24.9079	0
GLSS-CU-R002-R1	0.102496	0	0	0	0	0	0	0	0.312916	0	0	0	0	0	0	0	0	62.3034	300	151.517	300	235.875	0	76.7953	183.34	300	0	0	0	0	2.53226	0	0	0	0	0	0	0	0	0	3.07669	31.0282	34.6087	44.2994	15.5421	17.6599	12.0647	7.3339	0
GLSS-CU-R003-R1	0	6.31533	0	0	0	0	0	0	3.08243	0	0	0	0	0	0	0	0	41.7862	300	76.0974	300	145.585	29.6801	58.9903	96.5652	300	0	0	0	0	0	18.6228	0	100.56	0	0	0.614367	9.30919	0	3.34463	5.24918	25.1201	39.4252	32.1112	19.5052	15.5042	34.4874	8.9153	0
GLSS-CU-R004-R1	4.65588	0	0	0	0	0	0	0	10.6109	0	0	0	0	0	0	0	0	67.8908	300	150.308	300	201.295	0	67.0873	138.629	300	0	0.670437	0	0	4.54265	0	0	0	0	0	0	0	0	0	12.7502	28.8108	41.499	46.8307	36.5473	14.8699	23.8726	19.4039	0
GLSS-CU-R005-R1	0	0	2.99589	0	0	0	0	0	0	0	0	9.29453	0	0	0	0	0	54.2601	83.9205	56.3171	7.12279	185.109	0	28.2864	54.2084	63.1596	0	0	0	0	0	0	0	5.01986	3.6107	0	18.0673	19.1953	0	0	0	0.223055	0	0	0	0	0	0	3.23697
GLSS-CU-R006-R1	0	0	0	0	0	7.61373	3.68077	0	0	0	0	1.15117	186.649	136.74	214.346	306.564	168.615	0	0	0	0	0	0.48385	0	0	0	105.299	0	0	0	0	0	0	0	0	15.0752	0	0	0	0	14.9009	0	0	0	0	0	7.07729	2.33944	0
GLSS-CU-R007-R1	0	0	0	0	0	0	0	0	4.07296	0	0	0	0	0	0	0	0	27.7919	48.6307	21.1181	8.47139	42.287	0	36.1657	12.9616	19.5053	0	0	0	0	0	0	0.370097	3.24308	0	0	8.77746	5.51415	0	0	0	0	0	0	0.896584	0	0	0	0
GLSS-CU-R008-R1	0	0	13.7963	0.624342	0	0	0	0	0	0	0	0	0	0	0	0	0	77.5481	300	179.655	122.115	256.292	0	64.5777	300	300	0	2.5062	0	0	2.00439	0	0	1.38435	0	0	8.38036	22.2489	0.736712	0	6.76689	16.8777	32.4853	24.1925	5.30628	3.02336	0	15.5836	0
GLSS-CU-R010-R1	0	0.148286	3.03952	0	0	0	0	0	0.334184	0	0	0	0	0	0	0	0	58.5356	300	101.677	178.072	230.231	0	67.5424	158.453	300	0	0	0	0	1.56415	0	0	0	0	0	2.91458	14.7519	0	0	0	6.49862	22.7911	35.1094	8.8409	1.65676	0	0	0.540273
GLSS-CU-R019-R1	0	9.44534	0	4.7374	0	14.3284	0	2.08796	33.0933	0	0	0	7.75628	71.1993	4.77945	79.8684	261.465	0	0	0	0	0	54.8646	0	0	0	122.685	0	0	0	10.5722	300	0	0	0	0	0	10.2396	24.2399	0	6.05647	0	0	0	2.62545	0.186542	3.22822	0	0
GLSS-HF-2548-R1	0	2.32055	0.883665	0	0	14.2446	0	0	17.1304	1.0217	1.96993	0	5.42206	8.08965	0	0	63.8044	0	0	0	0	0	16.0657	0	0	0	0	127.182	97.4073	21.6127	205.603	86.7205	0	0	0	0	0	0	24.9647	0	0.926495	10.1436	0	0.288162	6.88954	0	0	0	0
GLSS-HF-2919-R1	0	3.78646	0.611685	3.50136	0	0	0	0	0	0	2.24362	0	8.65272	14.5005	6.37575	1.00158	14.5661	0	0	0	0	0	1.10562	0	0	0	2.42836	154.652	228.196	27.1258	180.818	0	0	0	0	0	0	0	2.70011	0	2.20486	4.50612	1.38176	0	4.35224	0	0	1.90651	0
GLSS-HF-2998-R1	0	0	0	0	0	0	20.593	23.2944	32.524	42.1971	0	0	9.99911	0	6.56862	0	0	0	5.6505	0	0	0	0	0	0	0.955507	0	56.2405	21.8047	224.426	60.3944	0	29.6624	0	0	1.29716	0	0	0	2.80964	8.61703	0	0	0	0.265863	0	8.63106	0	0
GLSS-HF-3050-R1	2.2891	0	0	0	0	0	0	0	4.84152	2.4182	0	0	25.647	5.41031	4.43263	0	0	0	0.65162	0	0	0	0	0	2.40193	3.51705	0	183.338	86.1557	54.7795	266.679	0	0	0	0	0	0	0	0.0429413	0	0.811356	9.92137	0	0	7.0354	0	0.115194	1.72726	0
GLSS-HF-57AE-R1	24.9023	0	0	0	8.1892	0	0	3.63163	10.0136	8.68354	0	0	0	7.04821	0	0	0	0	0	0	2.18426	0	0	0	0	0	22.7122	0	0	0	0	20.4123	46.3157	0	7.04898	0	8.7886	0.788172	45.912	0	0	1.56818	26.6932	0	2.46385	0	6.84455	11.0886	0
GLSS-HF-6504-R1	0	8.93703	0	0	5.82444	0	0	0.396358	3.94578	0	0.374586	0	0	0	0	0	0	0	0	0	3.75656	0	0	0	0	0	0	0	0	0	0	13.6129	65.4119	6.47149	12.2647	0	7.9339	0	5.17839	0	0	0.711881	4.95062	0	3.43872	0	8.28576	3.20488	0
GLSS-HF-6658-R1	0	22.5966	0.558355	7.47411	8.75433	0	0	7.12912	0	0	0	0	0	0.558834	0	0	0.618075	0	0	0	0	0	0	0	2.97165	0	1.39965	0	0	0	0	6.10408	2.76822	71.5436	22.3639	0.76272	16.2446	27.6585	12.788	0	0	2.29307	6.73388	0	0	0	0	14.7861	0
GLSS-HF-9A7A-R1	0	0	0	0	0	0	0	0.0766565	23.9742	0	0	4.86355	0	0	0	0	0	1.07995	5.6046	0	0	15.4693	0	0	0	0	0	0	0	1.4862	0	1.19897	22.8052	5.9005	31.3759	12.7489	14.6316	13.3108	0	0	0.5814	0	0	0	0	1.09989	2.55286	0	0
GLSS-HF-B972-R1	3.93118	45.4351	0	0	22.3913	44.5057	0	4.87899	17.2979	0	0	0	0	0.319217	0	0	70.5062	0	0	0	0	0	0	0	0	0	0	0	0	0	0	164.122	0	13.629	5.82766	14.3057	37.1752	14.0718	21.3425	0	0	3.94392	8.00603	1.92243	1.85499	1.47359	0	0	0
GLSS-HF-DF35-R1	0	0	1.71992	0	1.59516	0	0	0.13238	0	17.0544	15.1235	0	0	0	0	0	0	0	0	0	0	0	0	0	0	0	0	0	0	2.36985	0	1.32301	12.1101	0.376445	21.2925	10.8464	32.0709	0.037496	0	0	5.84992	5.49313	4.43113	0	0	0	8.2244	6.07072	0
GLSS-HF-EE74-R1	0	30.0099	0.843336	24.4719	0	19.3724	1.72443	0	28.3781	0	0	0	0	0	0	0	27.7214	0	0	0	0	3.38463	9.05853	0	0	0	0	0	0	0	0	300	0	91.8663	3.72112	0.262949	17.1908	171.45	9.68583	0	4.80434	0	1.02984	0	0.458201	0	0	0	0
GLSS-HK-0001-R1	5.04499	0	0.656594	0	0	0	0	0	12.7553	9.99091	0.881929	0	0	3.24032	0	0	0	0	0	0	5.25617	0	0	0	0	0	6.96307	0	0	2.16647	0	0	19.1297	0	0	0	0	0	105.113	0	0	1.34529	14.0243	0	0.610426	0	6.7374	1.32508	0
GLSS-HK-0003-R1	0	0	0	0	0	0	0	0	0	0	0	0	0	0	0	0	0	0	0	0	0	0	0	0	0	0	0	0	0	0	0	0	0	0	0	0	0	0	0	0	0	0	0	0	0	0	0	0	0
GLSS-LU-00B9-R1	0	0.535139	2.89526	0	0	3.59747	2.32617	0.14385	32.6085	6.33611	1.82622	0	4.3637	0	16.7024	0	0	0.559378	4.12084	6.27494	4.4743	0	0	0	4.90744	14.2174	0	0	7.89654	3.57527	4.79442	3.0402	40.4065	1.49141	0	0.860807	0	0	0	5.11853	179.908	29.6816	16.5467	1.37533	2.57085	1.71717	38.6775	52.5364	0
GLSS-LU-00C1-R1	1.24318	4.61036	3.47177	0	0	6.35398	0.770193	0	5.72647	0	0	0	0	0	0	0	0	0	38.7031	10.2568	52.8403	5.61357	0.417109	0	1.35349	52.5926	0	1.26886	0	0	8.49453	20.9918	3.88187	31.7865	0	0	1.41982	3.91247	0.565079	1.89055	82.1745	73.3755	118.416	25.2884	16.173	12.2409	72.0012	42.7521	0
GLSS-LU-00C2-R1	0	4.30415	0	0	0	0	0	0	3.26697	0	0	0	0	0	0	0	0	2.63405	24.2356	2.76065	45.9966	4.54038	0	0	7.07423	26.7079	0	0	0	0	1.88623	2.35218	0	0	0	0	0	3.67647	2.70016	0	4.91649	30.7433	23.6141	40.031	11.8767	8.924	11.2829	8.64465	0
GLSS-LU-00C4-R1	0	0	0	0	0	0	0	0	0	0	0	0	0	0	0	0	0	0	0	3.50666	6.26165	0	0	0	0	1.8242	0	0	0	0	0	0	0	0	0	0	0	0	0	0	0.838187	9.31451	0	0.497322	4.77302	0	0	3.63103	0
GLSS-LU-00C7-R1	3.03699	7.72822	43.8754	27.4349	0	1.41574	0	0	0.748041	0	0.0187113	3.22262	16.1445	5.90137	10.7102	36.9462	0.377354	5.18344	25.1148	16.5239	40.3392	15.6418	0	0.335082	17.2894	53.0474	0	9.17536	0	0	6.64237	16.2257	0	4.92785	0	0	6.57546	44.2324	33.6203	0	36.2225	53.6718	97.9774	17.0513	16.8128	3.64823	49.2699	42.9396	38.3553
GLSS-LU-0B10-R1	9.53268	18.2437	0	0	10.2508	12.7615	0	0.210889	25.9981	3.83243	2.17571	0	0	11.5138	0	0	9.35101	0	18.2865	4.96687	45.0405	1.2184	0	0	4.42235	42.1254	0	4.47857	7.83715	0	18.5988	39.0053	3.13256	0	4.61293	0	0.980623	1.74431	18.1531	0	55.3394	55.7752	77.3304	35.5766	12.175	28.3374	39.5603	43.1675	0
GLSS-LU-0B12-R1	10.1113	0	2.0932	0	0.611121	1.35126	0	0	4.41	2.61976	0.552189	0	0	2.32423	5.86361	0	0.0354045	0	15.049	8.35276	34.5104	0.212562	0	0	3.47736	26.1692	0	1.32123	0	0	2.82673	5.38694	0.707961	0	0	3.46088	1.70284	0	9.94175	0	25.18	45.2216	61.1787	23.0334	11.18	18.4159	68.5145	59.9108	0
GLSS-LU-0B13-R1	0	0.160545	0	0	0	0	8.93052	9.52654	0	24.671	0	0	30.9828	34.449	96.2188	93.2123	30.8727	0.32032	0	0	0	0	0	0	0	0	46.8422	0	0	12.0978	0	5.12535	6.47922	0	0	0	0	0	0.83191	0	16.471	0	0	0.155345	0	0	40.2753	109.661	16.281
GLSS-MD-0022-R1	0	0	0.933128	0	0	2.25711	1.01641	2.09382	22.0226	12.4509	6.92032	0	9.85083	0	15.7376	0	0	3.8354	4.61386	0	6.8715	0	0	0	3.21868	8.98304	0	14.3096	6.2849	0.768334	10.9431	0	5.19925	0	4.94186	0	0	0	0	0	20.3971	6.99807	8.46664	0	0.713884	0	14.9164	7.16204	9.12778
GLSS-MD-0023-R1	0	9.66669	28.2264	16.3327	0	5.38699	0	0	3.7917	0	0	0	0	6.56499	0	15.4428	0	0	9.68223	4.76714	3.25091	2.83168	0	0	22.3761	11.0411	0	4.66023	0	0	8.63432	28.1288	0	7.47206	1.99234	0	0	38.951	19.8004	0	8.48001	1.91077	30.0121	0	1.34344	0	0.00963507	23.4577	80.7371
GLSS-MD-0026-R1	3.89007	14.6598	1.5033	0	5.74897	0	0	22.3352	0	12.241	4.7133	0	0	12.2742	20.0039	0	11.6243	0	0	0	0	0	0	0	0	0	2.01264	0	3.31438	1.29553	0	0	1.59129	0	0	1.13388	9.14535	0.676842	0	0	5.05889	0	2.89077	0	0	0	1.41341	5.7779	0
GLSS-MD-0035-R1	0	0	0	2.33831	0	0	0.997794	0	0	3.29855	0	4.84507	32.1284	12.5096	45.0046	52.2752	1.23058	0	0	0	0	0	0	0	0	0	20.876	0	0	0	0	0	0	0	0	0.98749	0	0.485045	0	0	2.02104	0	0	0	0	0	2.65417	0	5.53663
GLSS-MD-0042-R1	0	5.56388	0	0	0	0	0	0	8.33718	0	0	0	0	0	0	0	0	0	0	0	0	0	0	0	0	0	0	0	0.0768771	0	2.76027	2.32397	0	0	0	0.409777	0	0	0	0	0	0	0	0	0	0	0	0	0
GLSS-MD-LP04-R1	0	1.68392	0	0	0	0	2.80903	0	9.95297	0	0	0	0	0	0	0	10.2273	0	0	0	0	0	57.2524	0	0	0	0	0	0	0	0	26.5752	0	96.7565	0	0	0	0	0	14.3967	0	0	0	0	1.43224	0	1.37946	0	0
GLSS-SM-R060-R1	0	0	0	0	0	0	0	0	0	0	0	0	0	0	0	0	0	0	0	0	0	0	0	0	0	0	0	0	0	0	0	0	0	0	0	0	0	0	0	0	0	0	0	0	0	0	0	0	0
GLSS-SM-R061-R1	1.77385	0	0	0	0	0	0	0	0	5.18316	0	0	0	4.30945	10.7182	0	0	0	0	0	0	0	0	0	0	0	4.28031	23.6305	44.65	1.39581	53.4694	0	0	0	0	0	0	0	0	0	0.0944631	5.90572	8.2833	0	0	0	2.03535	8.81874	0
GLSS-SM-R063-R1	0	2.69771	0	0	0	0	5.35865	6.89181	0	6.65718	0	0	0	4.60732	15.4333	0	0	0	0	0	0	0	0	0	0	0	0	0	0.776276	6.66403	2.71851	0	22.5833	0	1.41901	0.610862	0	0	0	0	4.72172	0	1.06154	0	0	0	8.34267	24.6059	0
GLSS-SM-R064-R1	4.29206	0	0	0	0	0	0	0	0	10.3652	0	0	58.9786	0	81.3453	3.12966	2.4947	0	0	0	0	0	0	0	0	0	1.75713	8.3184	14.0804	5.13617	4.53681	0	0	0	3.00724	6.42149	0	0	0	0	2.47735	0	1.08396	0	0	0	0.587399	3.19254	0
GLSS-SM-R065-R1	0	0	0	0	0	6.12434	0	0	18.5605	0	0	0	0	0	0	0	87.0453	0	0	0	0	0	55.4173	0	0	0	0	0	0	0	24.3015	160.493	0	0.198403	0	0	0	0.0620294	9.79693	0	0	0	0	0	0	0	0	0	0
GLSS-SM-R066-R1	0	5.93187	0	0	0	0	0	0	0	0.298058	0	0	0	2.5852	4.13325	0	0	0	0	0	0	0	0.140671	0	0	0	0	0	14.669	0	9.0938	0	0	0	0	0	0	0	0	0	0	0	0	0	0	0	0	0	0
GLSS-SM-R067-R1	0	2.58456	0	3.19904	2.28755	0	0	0	1.01053	0	0	0	0	0	0.981085	0	8.2568	0	0	0	0	0	55.1472	0	0	0	16.1761	0	0	0	0	0	1.90286	54.9234	0	0	0	0	0	17.9865	0	0	0	0	0	0	3.77341	0	0
GLSS-SM-R068-R1	0	0	0.0634077	1.6031	0	0	0	0	0	0	0	5.36178	15.2478	21.4934	33.2549	42.5955	2.16448	0	6.70626	0	1.55303	4.06529	0	0	0	0	0	9.80957	0	0	0.0682132	0	0	0	1.51007	8.24751	1.55728	0.516731	0.871238	0	26.6696	0	39.0901	0	0	0	9.60249	39.1479	15.0475
GLSS-SM-R070-R1	0	1.21421	12.9017	17.1557	0	0	0	0	0	0	0	0	3.31908	11.259	17.2609	76.9183	2.67944	0	0	0	0	0	0	0	0	0	6.87399	0	0	0	1.02809	0	0	4.65181	0	0	4.72	35.8994	34.0642	0	0	0	12.4817	0	0	0	0	0	57.289
GLSS-SM-R071-R1	0	2.40253	0	0	0	0	0	0	4.2477	0	0	0	0	27.3415	0	48.9211	77.5426	0	0	0	0	0	10.3224	0	0	0	5.1202	0	0	0	0	171.066	0	11.555	0	0	0	13.1439	0	0	0.25314	0	1.57234	0	0	0	1.90994	9.34393	0
GLSS-SM-R072-R1	0	0	0	0	0	0	27.5248	0	0	0	0	0	193.089	65.2821	316.511	75.0752	16.3231	0	0	0	0.339387	0	0	0	0	0	27.8032	26.6056	55.7981	0	68.6734	0	0	0	0	0	0	0	0	0	26.6837	0	2.52524	0	0	0	17.3485	0	16.1463
GLSS-SM-R095-R1	0	0	0	0	0	0	23.9335	0	47.4751	17.6841	1.33385	0	57.5754	28.1978	105.566	0	5.88564	0	0	0	6.25326	0	29.9587	0	0	0	0	6.05191	31.0789	3.7294	41.6793	0	68.5019	38.03	0	0	0	0	0	10.2796	27.0903	0	0	0	0	0	57.34	0	0
GLSS-SM-R099-R1	0	1.89784	0	0	0	0	0	0	0	0	0	0	0	6.7947	0	0	18.0187	0	0	0	0	0	24.3999	0	0	0	0.785046	0	0	0	0	6.57195	0	66.6564	1.2145	0	0	0	0	12.9396	0	0	7.46312	0	0	0	6.70136	10.3821	0
GLSS-SM-R100-R1	1.51677	0	0	0	0	0	0	4.11911	0	0	0	0	9.67838	55.7566	71.3241	27.811	6.08597	0	0	0	0	0	0	0	0	0	8.15387	0	0	6.04774	0	0	31.4044	0	16.7153	4.96845	0	0	0	0	13.546	0	14.319	0	0	0	46.7839	69.6646	0
GLSS-SM-R101-R1	0	0	0	0	0	0	4.26219	0	0	0	0	0	7.11001	10.4671	21.5926	24.947	1.14729	0	0	0	0	0	0.317704	0	0	0	49.15	0	0	4.52214	0	0	8.95988	0	0	0	0	0	0	0	0	0	0	0	0	0	8.8956	0	0
GLSS-SM-R103-R1	0.274817	0	0	0	0	0	0	0	6.1553	0	0	0	0	0	0	0	0.774927	0	0	0	0	0	5.65293	0	0	0	1.84005	8.86455	23.3623	0	23.042	0	5.15941	0	0	0	0	0	6.10442	0	2.18775	1.35937	5.96221	2.15034	0.265892	0	2.6147	4.91439	0
GLSS-SM-R104-R1	0	15.2402	0	14.78	0	39.0651	0	0	27.3723	0	0.0237795	0	11.7797	15.5565	4.23863	7.85964	186.518	0	0	0	0	0	44.6063	0	0	0	2.25907	0	0	0	22.3834	300	0	11.9178	0	0	0	20.2159	19.3737	0.324316	12.5285	0	0	0	5.33195	1.94745	0.464661	0	0
GLSS-SM-R106-R1	0	0	0	0	0	0	31.6686	5.04668	5.72853	11.5857	0	0	8.17096	0	28.1402	13.6415	0	0	0	0	0	0	0	0	0	0	30.1038	0	0	23.4314	0	0	17.3411	0	0	0	0	0	0	0	0	0	0	0	0	0	17.4171	0	0
GLSS-SM-R107-R1	0	7.79169	0.0285537	45.0257	1.01204	0	0	0	0	0	0	0	32.3169	111.729	120.057	73.4868	106.057	0	0	0	2.5915	0	0	0	0	0	3.02264	3.98216	0	0	2.33757	42.0216	0	21.6381	25.5212	0	36.5795	51.9606	45.9656	0	27.6635	0	27.1726	0	0	0	4.4764	0	16.9426
GLSS-SM-R108-R1	0	0	2.24018	9.06143	0	0	17.4253	0	0	0	0	1.35931	120.475	31.82	138.824	130.545	8.95657	0	0	0	0	0	0	0	0	0	7.21985	0	0	0	0.0620791	0	0	0	0.27471	0	0	3.96485	0	0	19.3678	0	0	0	0	0	3.35784	0	17.5932
GLSS-SM-R109-R1	0	0	0	5.95777	0	3.82764	0	0	0	1.25188	1.43058	0	80.0922	5.38428	45.8798	42.5955	60.7674	0	0	0	0	0	0	0	0	0	2.75566	7.10764	16.023	0	12.3805	32.6126	0	0	0	0.584036	0	10.8416	6.87865	0	7.52575	0	0	0	0	0	0	0	15.9297
GLSS-SM-R110-R1	0	0	0	0	0	0	3.30401	0	3.20187	0	0	0	122.193	18.9188	163.526	7.05968	4.63405	0	0	0	0	0	0	0	0	0	17.0151	0	14.0242	0	14.1837	0	21.3092	0	0	0	0	0	0	0	5.51452	0	0	0	0	0	17.0563	0	0
GLSS-SN-0001-R1	0	0	0	0	0	1.93669	0	0	0.176398	0	0	0	0	0	0	0	23.4849	0	0	0	0	0	50.3192	0	0	0	0	0	0	0	0	35.2399	0	15.006	0	0	0	0	0	5.82899	0	0	0	0	0.95149	0	0	0	0
GLSS-SN-0002-R1	0	0	0	0	0	0	0	0	0	0	0	0	130.069	314.272	300	300	119.926	0	0	0	0	0	0	0	0	0	129.65	0	0	0	0	0	0	0	9.27	0	8.08289	2.29656	18.3244	0	58.4302	0	58.0448	0	0	0	57.7517	59.4252	32.1229
GLSS-SN-0003-R1	0	6.94935	0	0	0	1.02673	0	0	0.391763	0	0	0	0	0	0	0.0630711	25.2296	0	0	0	0	0	91.3079	0	0	0	0.424187	0	0	0	0	0	0	98.3961	0	0	0	0	0	19.4955	0	0	0	0	0	0	3.4616	0	0
GLSS-SN-0004-R1	0	0	0	0	0	0	0	0	0	0	0	0	0	0	0	0	0	1.54801	18.5854	0.203024	47.0937	0	0	0	2.03216	29.1314	0	0	0	0	0	0	0	0	0	0	0	0	0	0	17.2735	17.1237	37.3829	0	1.22612	3.90373	7.64146	18.7427	0
GLSS-SN-0006-R1	0	0	0	0	0	0	0	0	0	0	0	0	0	0	0	0	0	0	0	0	0	0	9.92044	0	0	0	0	0	0	0	0	2.85684	0	0	0	0	0	0	0	0	0	0	0	0	0	0	0	0	0
GLSS-SN-0009-R1	0	0	0	0	0	0	0	0	0	0	0	0	0	0	0	0	0	0	0	0	0	0	0	0	0	0	0	0	0	0	0	0	0	0	0	0	0	0	0	0	0	1.29396	0	0	0	0	0	0	0
GLSS-SN-0010-R1	0	0	0	0	0.0481938	0	26.9645	0	0	0	0	0	101.916	189.123	297.799	315.732	74.9435	0	0	0	0	0	0	0	0	0	237.755	0	0	3.26786	0	0	39.5791	0	0	0.0617613	0	0	0	0	24.3996	0	1.47248	0	0	0	82.231	43.3169	0
GLSS-SN-0016-R1	0	0	0	0	0	2.50793	0	0	8.2838	0.0507275	0	0	0	0	0	0	34.1617	0	0	0	0	0	0	0	0	0	0	0	0	0.0149544	0.229347	118.944	2.63011	0	0	0	0	0	4.68523	0	1.95876	0	0	0	0	0	0	0	0
TCGA-06-0125-R1	0	0	0	0	0	0	0	0	0	0	2.6887	0	0	0	0	0	0	0	0	0	0	0	0	0	0	0	0	0	0	0	0	0	0	0	0	0	0	0	0	0	0	0	0	0	0	0	0	0	0
TCGA-06-0210-R1	0	0	0	0	0	0	0	0	0	0	0	0	0	0	0	0	0	0	0	0	0	0	0	0	0	0	0	0	0	0	0	0	0	0	0	0	0	0	0	0	0	0	0	0	0	0	0	0	0
TCGA-14-1034-R1	0	0	0	0	0	0	0	0	0	0	0	0	0	0	0	0	0	0	0	0	0	0	0	0	0	0	0	0	0	0	0	0	0	0	0	0	0	0	0	0	0	0	0	0	0	0	0	0	0
[truncated: 125 more columns]

## Sheet: Korber et al.’s study-16pairs
PtID	Sex	pGBM_ID	rGBM_ID	pGBM_PC1 (for gene expression)	rGBM_PC1 (for gene expression)	Fitted.values (for gene expression)
H043-4PGF	male	H043-4PGF-T1	H043-4PGF-T2	-41.9222	-37.9694	-20.352
H043-5VWP	male	H043-5VWP-T1	H043-5VWP-T2	42.752	68.2891	20.7549
H043-63R6	male	H043-63R6-T1	H043-63R6-T2	-129.636	-49.6427	-62.9346
H043-6F91	female	H043-6F91-T1	H043-6F91-T2	-95.6471	-6.07394	-46.4339
H043-BU96	male	H043-BU96-T1	H043-BU96-T2	-23.4184	-40.2481	-11.369
H043-D9MRCY	male	H043-D9MRCY-T1	H043-D9MRCY-T2	58.5639	41.5692	28.4311
H043-DSX2	male	H043-DSX2-T1	H043-DSX2-T2	-118.629	-42.2225	-57.5908
H043-GESMJV	male	H043-GESMJV-T1	H043-GESMJV-T2	40.5778	131.267	19.6993
H043-GKS176	male	H043-GKS176-T1	H043-GKS176-T2	-44.3008	-63.3829	-21.5067
H043-LNWEGT	male	H043-LNWEGT-T1	H043-LNWEGT-T2	161.902	37.7774	78.5987
H043-N7LCPV	male	H043-N7LCPV-T1	H043-N7LCPV-T2	54.1105	-45.4376	26.2691
H043-PWC258	female	H043-PWC258-T1	H043-PWC258-T2	-43.1816	-117.694	-20.9634
H043-W99H5K	female	H043-W99H5K-T1	H043-W99H5K-T2	10.0384	22.9987	4.87335
H043-XACH	female	H043-XACH-T1	H043-XACH-T2	-27.0697	3.4752	-13.1416
H043-XG4KY2	female	H043-XG4KY2-T1	H043-XG4KY2-T2	114.391	89.6912	55.5334
H043-ZMHY	female	H043-ZMHY-T1	H043-ZMHY-T2	41.4693	7.60293	20.1321

## Sheet: scRNA-13pairs
PtID	pGBM_ID	rGBM_ID	Age	Sex	Elapsed time to reurrence (TTR; day)	Overall survival	pGBM_PC1 (for gene expression)	rGBM_PC1 (for gene expression)	Fitted.values (for gene expression)
4	SF10432	SF11248	50	F	633	NA	-96321.2	-136394	-28038.9
6	SF11082	SF11488	59	F	301	350	-194133	-139534	-56511.7
9	SF11780	SF12243	46	F	327	662	164520	95159.8	47891.6
14	SF3391	SF3448	56	F	64	316	-69463.2	-173823	-20220.6
18	SF4810	SF6098	59	F	251	NA	963864	213168	280579
21	SF6809	SF7025	57	M	223	313	-106972	-68412	-31139.3
28	SF9871	SF10108	46	M	231	392	-129613	-84793.6	-37730.1
30	SF4209	SF4324	57	F	188	NA	-150190	-86228.4	-43720.1
31	SF11916	SF12382	71	M	323	343	-192495	91081.7	-56034.9
32	SF11815	SF12408	49	F	412	564	33166.5	234875	9654.71
33	SF10857	SF12008	52	M	853	1057	-82342.6	-32947.2	-23969.8
35	SF11587	SF11981	58	F	293	624	59346.5	207655	17275.7
36	SF11873	SF12407	64	F	379	625	-199368	-119807	-58035.6
