# Supplementary material for: A longer time to relapse is associated with a larger increase in differences between paired primary and recurrent IDH wild-type glioblastomas at both the transcriptomic and genomic levels
Source: Acta Neuropathol Commun. 2024 May 18;12:77. doi: 10.1186/s40478-024-01790-3 (PMC11102269; doi:10.1186/s40478-024-01790-3)
Supplement: Supplementary file 4 — Supplementary Material 4 [file 40478_2024_1790_MOESM4_ESM.xlsx]

## Sheet: Note
Additional file 4: Table S4. The identified TTR-associated genes and prognostic models for PFS.
	Related to	Content
TTR-associated genes&model:	Figs. 5 and S6	The identified TTR-associated genes and prognostic gene signatures for Model-ours, Model-new1, and Model-new2.
GLASS:	Figs. 5, 6, S6, and S7	The "GLASS" worksheet included the Model-ours-, Model-new1-, and Model-new2-based risk scores for each pGBM case in the training set (the GLASS cohort).
TCGA:	Figs. 7 and S6	The "TCGA" worksheet included the Model-ours-, Model-new1-, and Model-new2-based risk scores for each pGBM case in the testing set (the TCGA cohort).
G-SAM:	Figs. 7 and S6	The "G-SAM" worksheet included the Model-ours-, Model-new1-, and Model-new2-based risk scores for each pGBM case in the testing set (the G-SAM cohort).
Note: The clinical information and tumor hypermutation (HM) status of the G-SAM dataset was obtained from the authors of the G-SAM study.
Reference of the G-SAM study:	Hoogstrate Y, Draaisma K, Ghisai SA, van Hijfte L, Barin N, de Heer I, Coppieters W, van den Bosch TPP, Bolleboom A, Gao Z, et al: Transcriptome analysis reveals tumor microenvironment changes in glioblastoma. Cancer Cell 2023, 41:678-692 e677.

## Sheet: TTR-associated genes&model
TTR-associated genes				The constructed prognostic gene signatures based on the training set (the GLASS cohort)
Model-ours	Model-new1	Model-new2		Model-ours	Coef.	HR	95% CI	P value
SIGLEC14	TTLL7	SIGLEC14		SIGLEC14	0.3296	1.3904	1.0974-1.7616	0.006338
MGMT	LSMEM2	PROK2		CDKL1	-0.7833	0.4569	0.3141-0.6645	4.17e-05
TLCD2	GPER1	DCSTAMP		TBX15	0.5557	1.7431	1.2949-2.3466	0.000249
OLFML1	TMEFF2	SLAMF9		ZSCAN10	0.8261	2.2843	1.3124-3.9760	0.003484
GGN	CSAG1	MGMT		TAS2R1	2.1475	8.5635	1.6260-45.1018	0.011296
GHRHR	MTFP1	TLE6		CD101	-0.4108	0.6631	0.4806-0.9151	0.012424
GDF15	PLEKHA6	GGN		GHRHR	0.2804	1.3237	1.0103-1.7343	0.041899
TAS2R1	COBL	GHRHR		C-index=0.753; P=0.0000000003; Risk cut-off=1.03852515160064
C15orf48	PPP1R3E	TTLL7
LHX2	DENND2A	LHX2
BCL2A1		BCL2A1		Model-new1	Coef.	HR	95% CI	P value
GLYATL1		GLYATL1		TTLL7	-0.4959	0.609	0.4720-0.7859	0.000138
SYCE3		BACE2		PLEKHA6	0.7046	2.023	1.5276-2.6791	8.82e-07
SERPINE1		SLC10A5		TMEFF2	-0.2233	0.8	0.6843-0.9349	0.005022
ITGB6		MC5R		PPP1R3E	-0.4936	0.61	0.4156-0.8966	0.011863
CDKL1				C-index=0.71; P=0.0000001; Risk cut-off=1.01743380690931
SMIM1
RPS28
ZSCAN10				Model-new2	Coef.	HR	95% CI	P value
MAP1LC3A				SIGLEC14	0.4231	1.5267	1.1847-1.9673	0.00107
CAMK1				TTLL7	-0.3572	0.6996	0.5225-0.9368	0.01648
SLC22A18				PROK2	0.5024	1.6526	0.9343-2.9231	0.08425
G0S2				MC5R	-0.8593	0.4234	0.2281-0.7862	0.00649
LTB				SLAMF9	0.377	1.4579	1.1074-1.9192	0.0072
HMOX1				C-index=0.716; P=0.00000002; Risk cut-off=0.983455148948942
CILP2
TRIM29
CCDC71L
APOBEC3F
PHLDA2
S100A9
TBX15
CYBA
SLC11A1
SLC16A3
TOX
NFAM1
ERBB2
GAPDH
VMO1
S100A8
TSC22D4
TMEM159
TNFRSF10C
JUP
EPS8L1
TIMP1
IL17B
CD101
ADAM12
CYTIP
GSTM5
SRPX2
ALOX5AP
UGT3A2

## Sheet: GLASS
									Model-ours		Model-new1		Model-new2
Case_barcode	Sample_barcode (pGBM)	GLASS barcode (data source ID)	Sequencing Centers	TTR (month)	MGMT_methylation (M: methylated; U: unmethylated; NA: not available)	With TMZ treatment (1: yes; 0: no; NA: not available)	Molecular groups in the primary GBM patients (1: Group 1; 2: Group 2) (related to Fig. 5)	Transcriptional subtype	pGBM_riskscore	High-/Low-risk score (H/L)	pGBM_riskscore	High-/Low-risk score (H/L)	pGBM_riskscore	High-/Low-risk score (H/L)
GLSS-19-0266	GLSS-19-0266-TP	GLSS-19	Tempus (Chicago, IL)	18	M	1	1	Classical	0.329984	L	1.22162	H	0.667065	L
GLSS-19-0267	GLSS-19-0267-TP	GLSS-19	Tempus (Chicago, IL)	10	U	1	1	Proneural	1.0579	H	1.01743	H	0.223606	L
GLSS-19-0268	GLSS-19-0268-TP	GLSS-19	Tempus (Chicago, IL)	10	NA	1	1	Proneural	0.507372	L	0.346351	L	1.29559	H
GLSS-19-0269	GLSS-19-0269-TP	GLSS-19	Tempus (Chicago, IL)	10	NA	1	1	Proneural	0.936956	L	1.51319	H	0.761093	L
GLSS-19-0270	GLSS-19-0270-TP	GLSS-19	Tempus (Chicago, IL)	1	NA	0	1	Classical	1.07742	H	1.37884	H	0.831175	L
GLSS-19-0271	GLSS-19-0271-TP	GLSS-19	Tempus (Chicago, IL)	12	U	1	2	Classical	1.41646	H	2.12512	H	2.32466	H
GLSS-19-0272	GLSS-19-0272-TP	GLSS-19	Tempus (Chicago, IL)	18	NA	1	2	Mesenchymal	0.307355	L	0.424166	L	0.151081	L
GLSS-19-0273	GLSS-19-0273-TP	GLSS-19	Tempus (Chicago, IL)	10	NA	1	2	Mesenchymal	0.556646	L	1.06694	H	3.04934	H
GLSS-19-0274	GLSS-19-0274-TP	GLSS-19	Tempus (Chicago, IL)	9	NA	NA	2	Mesenchymal	2.76197	H	0.97342	L	2.85298	H
GLSS-19-0277	GLSS-19-0277-TP	GLSS-19	Tempus (Chicago, IL)	1	NA	0	2	Mesenchymal	1.50368	H	1.55265	H	0.923514	L
GLSS-19-0278	GLSS-19-0278-TP	GLSS-19	Tempus (Chicago, IL)	10	NA	0	2	Classical	3.72167	H	0.622006	L	2.22411	H
GLSS-19-0280	GLSS-19-0280-TP	GLSS-19	Tempus (Chicago, IL)	5	NA	0	1	Classical	1.49311	H	1.23143	H	1.30339	H
GLSS-CU-P003	GLSS-CU-P003-TP	GLSS-CU	Columbia University	5	NA	NA	2	Mesenchymal	1.01706	L	0.652318	L	2.77897	H
GLSS-CU-P046	GLSS-CU-P046-TP	GLSS-CU	Columbia University	7	NA	NA	2	Proneural	1.05515	H	1.50679	H	1.455	H
GLSS-CU-P055	GLSS-CU-P055-TP	GLSS-CU	Columbia University	4	NA	NA	2	Mesenchymal	0.539563	L	0.516586	L	1.82986	H
GLSS-CU-P069	GLSS-CU-P069-TP	GLSS-CU	Columbia University	8	NA	NA	2	Proneural	1.54925	H	1.88268	H	1.80316	H
GLSS-CU-P102	GLSS-CU-P102-TP	GLSS-CU	Columbia University	19	NA	NA	1	Classical	0.320917	L	0.600748	L	0.870444	L
GLSS-CU-R001	GLSS-CU-R001-TP	GLSS-CU	Columbia University	5	NA	0	2	Mesenchymal	5.74302	H	0.709348	L	1.14698	H
GLSS-CU-R002	GLSS-CU-R002-TP	GLSS-CU	Columbia University	10	NA	1	2	Mesenchymal	0.970653	L	0.99877	L	0.46066	L
GLSS-CU-R003	GLSS-CU-R003-TP	GLSS-CU	Columbia University	9	NA	1	1	Classical	0.965631	L	1.50857	H	0.771501	L
GLSS-CU-R004	GLSS-CU-R004-TP	GLSS-CU	Columbia University	6	NA	1	1	Mesenchymal	2.65134	H	1.1747	H	1.06378	H
GLSS-CU-R005	GLSS-CU-R005-TP	GLSS-CU	Columbia University	5	NA	0	1	Classical	1.29258	H	0.943135	L	0.968538	L
GLSS-CU-R006	GLSS-CU-R006-TP	GLSS-CU	Columbia University	11	NA	1	1	Proneural	0.283091	L	0.790185	L	0.39259	L
GLSS-CU-R007	GLSS-CU-R007-TP	GLSS-CU	Columbia University	12	NA	1	1	Classical	0.541399	L	1.08618	H	0.797772	L
GLSS-CU-R008	GLSS-CU-R008-TP	GLSS-CU	Columbia University	10	NA	1	1	Proneural	2.26111	H	1.06603	H	0.770856	L
GLSS-CU-R010	GLSS-CU-R010-TP	GLSS-CU	Columbia University	17	NA	1	1	Proneural	0.324995	L	0.850285	L	0.286675	L
GLSS-CU-R019	GLSS-CU-R019-TP	GLSS-CU	Columbia University	9	NA	1	2	Proneural	1.67187	H	1.89026	H	2.96234	H
GLSS-HF-2548	GLSS-HF-2548-TP	GLSS-HF	MD Anderson Cancer Center/University of Southern California	32	M	1	1	Classical	0.206578	L	0.389023	L	0.170971	L
GLSS-HF-2919	GLSS-HF-2919-TP	GLSS-HF	MD Anderson Cancer Center/University of Southern California	12	U	1	2	Classical	0.642714	L	0.370778	L	1.2746	H
GLSS-HF-2998	GLSS-HF-2998-TP	GLSS-HF	MD Anderson Cancer Center/University of Southern California	1	U	NA	2	Mesenchymal	2.2121	H	2.43178	H	4.78518	H
GLSS-HF-3050	GLSS-HF-3050-TP	GLSS-HF	MD Anderson Cancer Center/University of Southern California	16	U	1	2	Classical	0.523336	L	0.876404	L	1.17057	H
GLSS-HF-57AE	GLSS-HF-57AE-TP	GLSS-HF	MD Anderson Cancer Center/University of Southern California	4	U	1	1	Proneural	1.03853	H	1.13957	H	1.02328	H
GLSS-HF-6504	GLSS-HF-6504-TP	GLSS-HF	MD Anderson Cancer Center/University of Southern California	8	U	1	2	Mesenchymal	2.40288	H	3.88891	H	5.7325	H
GLSS-HF-6658	GLSS-HF-6658-TP	GLSS-HF	MD Anderson Cancer Center/University of Southern California	5	U	1	1	Proneural	8.38355	H	0.441832	L	1.11803	H
GLSS-HF-9A7A	GLSS-HF-9A7A-TP	GLSS-HF	MD Anderson Cancer Center/University of Southern California	58	M	1	1	Mesenchymal	0.100652	L	0.442023	L	0.0566076	L
GLSS-HF-B972	GLSS-HF-B972-TP	GLSS-HF	MD Anderson Cancer Center/University of Southern California	7	U	1	2	Classical	4.67461	H	3.70462	H	4.72495	H
GLSS-HF-DF35	GLSS-HF-DF35-TP	GLSS-HF	MD Anderson Cancer Center/University of Southern California	10	U	1	1	Classical	1.36047	H	1.02521	H	0.874797	L
GLSS-HF-EE74	GLSS-HF-EE74-TP	GLSS-HF	MD Anderson Cancer Center/University of Southern California	13	U	1	1	Proneural	0.485824	L	0.989588	L	0.533873	L
GLSS-HK-0001	GLSS-HK-0001-TP	GLSS-HK	The Jackson Laboratory	10	U	1	1	Proneural	0.529055	L	0.827453	L	1.61557	H
GLSS-HK-0003	GLSS-HK-0003-TP	GLSS-HK	The Jackson Laboratory	13	M	1	2	Mesenchymal	1.89016	H	1.20853	H	0.618976	L
GLSS-LU-00B9	GLSS-LU-00B9-TP	GLSS-LU	University of Leeds (UK)	2	U	1	2	Mesenchymal	23.928	H	8.84562	H	2.28755	H
GLSS-LU-00C1	GLSS-LU-00C1-TP	GLSS-LU	University of Leeds (UK)	22	NA	1	2	Classical	0.784885	L	0.841053	L	0.978948	L
GLSS-LU-00C2	GLSS-LU-00C2-TP	GLSS-LU	University of Leeds (UK)	45	NA	1	1	Proneural	0.309475	L	0.126957	L	0.382965	L
GLSS-LU-00C4	GLSS-LU-00C4-TP	GLSS-LU	University of Leeds (UK)	23	M	1	1	Mesenchymal	0.466992	L	0.401708	L	0.875173	L
GLSS-LU-00C7	GLSS-LU-00C7-TP	GLSS-LU	University of Leeds (UK)	17	U	1	1	Proneural	0.383275	L	2.25498	H	1.28678	H
GLSS-LU-0B10	GLSS-LU-0B10-TP	GLSS-LU	University of Leeds (UK)	17	NA	1	1	Classical	0.451498	L	1.14088	H	0.648573	L
GLSS-LU-0B12	GLSS-LU-0B12-TP	GLSS-LU	University of Leeds (UK)	16	NA	1	2	Mesenchymal	1.81524	H	0.706365	L	2.6789	H
GLSS-LU-0B13	GLSS-LU-0B13-TP	GLSS-LU	University of Leeds (UK)	14	M	1	2	Mesenchymal	1.17288	H	1.45034	H	0.595933	L
GLSS-MD-0022	GLSS-MD-0022-TP	GLSS-MD	MD Anderson Cancer Center	4	NA	1	2	Proneural	1.41964	H	1.63848	H	0.893122	L
GLSS-MD-0023	GLSS-MD-0023-TP	GLSS-MD	MD Anderson Cancer Center	8	NA	1	2	Mesenchymal	1.85326	H	2.47661	H	2.57394	H
GLSS-MD-0026	GLSS-MD-0026-TP	GLSS-MD	MD Anderson Cancer Center	34	NA	1	1	Proneural	0.449831	L	0.18376	L	0.28213	L
GLSS-MD-0035	GLSS-MD-0035-TP	GLSS-MD	MD Anderson Cancer Center	20	NA	1	1	Classical	0.426067	L	0.650432	L	0.834621	L
GLSS-MD-0042	GLSS-MD-0042-TP	GLSS-MD	MD Anderson Cancer Center	8	NA	1	2	Classical	2.49207	H	2.14102	H	2.0167	H
GLSS-MD-LP04	GLSS-MD-LP04-TP	GLSS-MD	MD Anderson Cancer Center	19	NA	1	1	Classical	0.795785	L	0.963002	L	0.916035	L
GLSS-SM-R060	GLSS-SM-R060-TP	GLSS-SM	Samsung Medical Center	18	NA	1	1	Classical	0.350015	L	0.337949	L	0.572972	L
GLSS-SM-R061	GLSS-SM-R061-TP	GLSS-SM	Samsung Medical Center	1	NA	1	2	Classical	1.04225	H	1.96433	H	5.00184	H
GLSS-SM-R063	GLSS-SM-R063-TP	GLSS-SM	Samsung Medical Center	30	M	1	1	Mesenchymal	0.335258	L	0.392704	L	0.225404	L
GLSS-SM-R064	GLSS-SM-R064-TP	GLSS-SM	Samsung Medical Center	26	M	1	1	Classical	0.0681674	L	0.463037	L	0.690612	L
GLSS-SM-R065	GLSS-SM-R065-TP	GLSS-SM	Samsung Medical Center	14	M	1	1	Classical	0.648515	L	0.979886	L	0.766633	L
GLSS-SM-R066	GLSS-SM-R066-TP	GLSS-SM	Samsung Medical Center	14	U	1	2	Proneural	0.30601	L	0.201219	L	0.479768	L
GLSS-SM-R067	GLSS-SM-R067-TP	GLSS-SM	Samsung Medical Center	1	U	1	2	Classical	1.36736	H	1.568	H	1.12479	H
GLSS-SM-R068	GLSS-SM-R068-TP	GLSS-SM	Samsung Medical Center	16	M	1	1	Classical	0.239494	L	0.509013	L	0.275655	L
GLSS-SM-R070	GLSS-SM-R070-TP	GLSS-SM	Samsung Medical Center	7	M	1	2	Proneural	1.51526	H	1.69881	H	0.780017	L
GLSS-SM-R071	GLSS-SM-R071-TP	GLSS-SM	Samsung Medical Center	11	M	1	1	Mesenchymal	0.681119	L	0.312574	L	0.325943	L
GLSS-SM-R072	GLSS-SM-R072-TP	GLSS-SM	Samsung Medical Center	5	M	1	2	Proneural	1.02048	L	1.24449	H	0.678503	L
GLSS-SM-R095	GLSS-SM-R095-TP	GLSS-SM	Samsung Medical Center	14	NA	1	2	Mesenchymal	1.22835	H	1.06949	H	0.504821	L
GLSS-SM-R099	GLSS-SM-R099-TP	GLSS-SM	Samsung Medical Center	2	U	1	2	Proneural	4.12259	H	0.764918	L	2.59596	H
GLSS-SM-R100	GLSS-SM-R100-TP	GLSS-SM	Samsung Medical Center	5	M	1	1	Classical	0.410645	L	1.19588	H	0.528385	L
GLSS-SM-R101	GLSS-SM-R101-TP	GLSS-SM	Samsung Medical Center	10	M	NA	2	Classical	0.201299	L	0.831491	L	1.10434	H
GLSS-SM-R103	GLSS-SM-R103-TP	GLSS-SM	Samsung Medical Center	2	NA	1	1	Proneural	1.00888	L	0.748311	L	0.983455	H
GLSS-SM-R104	GLSS-SM-R104-TP	GLSS-SM	Samsung Medical Center	6	M	1	2	Mesenchymal	3.66597	H	12.3239	H	2.48425	H
GLSS-SM-R106	GLSS-SM-R106-TP	GLSS-SM	Samsung Medical Center	7	U	1	2	Mesenchymal	7.38529	H	1.28238	H	2.98477	H
GLSS-SM-R107	GLSS-SM-R107-TP	GLSS-SM	Samsung Medical Center	8	U	1	2	Proneural	2.78536	H	1.8138	H	1.35054	H
GLSS-SM-R108	GLSS-SM-R108-TP	GLSS-SM	Samsung Medical Center	5	U	1	2	Mesenchymal	2.97519	H	2.21108	H	2.48198	H
GLSS-SM-R109	GLSS-SM-R109-TP	GLSS-SM	Samsung Medical Center	12	U	1	2	Mesenchymal	3.90139	H	0.516233	L	2.13002	H
GLSS-SM-R110	GLSS-SM-R110-TP	GLSS-SM	Samsung Medical Center	3	U	NA	2	Mesenchymal	4.74054	H	3.99961	H	2.86187	H
GLSS-SN-0001	GLSS-SN-0001-TP	GLSS-SN	The Jackson Laboratory	17	M	1	2	Proneural	1.23471	H	1.04735	H	1.01788	H
GLSS-SN-0002	GLSS-SN-0002-TP	GLSS-SN	The Jackson Laboratory	8	U	0	2	Classical	2.08072	H	1.30362	H	1.75117	H
GLSS-SN-0003	GLSS-SN-0003-TP	GLSS-SN	The Jackson Laboratory	9	M	1	2	Mesenchymal	1.95907	H	2.01296	H	3.47242	H
GLSS-SN-0004	GLSS-SN-0004-TP	GLSS-SN	The Jackson Laboratory	33	M	1	2	Mesenchymal	0.357678	L	0.693184	L	0.438735	L
GLSS-SN-0006	GLSS-SN-0006-TP	GLSS-SN	The Jackson Laboratory	22	U	1	1	Proneural	0.142673	L	1.00967	L	0.325108	L
GLSS-SN-0009	GLSS-SN-0009-TP	GLSS-SN	The Jackson Laboratory	7	M	1	2	Mesenchymal	3.34691	H	0.719052	L	2.13666	H
GLSS-SN-0010	GLSS-SN-0010-TP	GLSS-SN	The Jackson Laboratory	11	U	1	2	Proneural	0.951612	L	0.569017	L	0.515696	L
GLSS-SN-0016	GLSS-SN-0016-TP	GLSS-SN	The Jackson Laboratory	8	U	1	1	Proneural	1.22246	H	1.2706	H	1.02798	H
TCGA-06-0125	TCGA-06-0125-TP	TCGA-06	TCGA	27	M	1	1	Classical	0.344681	L	0.313403	L	0.186537	L
TCGA-06-0210	TCGA-06-0210-TP	TCGA-06	TCGA	2	U	0	2	Mesenchymal	2.90124	H	3.19078	H	5.36087	H
TCGA-14-1034	TCGA-14-1034-TP	TCGA-14	TCGA	15	M	NA	2	Classical	1	L	1	L	1	H

## Sheet: TCGA
									Model-ours		Model-new1		Model-new2
Case ID	Sample ID	Tissue source site	Age (years at diagnosis)	Gender	IDH status	PFI	PFI.time (day) (from Cell 173, 400-416, 2018)	PFI.time (month)	pGBM_riskscore	High-/Low-risk score (H/L)	pGBM_riskscore	High-/Low-risk score (H/L)	pGBM_riskscore	High-/Low-risk score (H/L)
TCGA-02-0047	TCGA-02-0047-01A	MD Anderson Cancer Center	78	male	WT	1	57	1.9	1.28016	H	0.792119	L	0.446353	L
TCGA-02-0055	TCGA-02-0055-01A	MD Anderson Cancer Center	62	female	WT	1	6	0.2	2.15686	H	0.551762	L	5.21466	H
TCGA-02-2485	TCGA-02-2485-01A	MD Anderson Cancer Center	53	male	WT	1	186	6.2	0.816909	L	1.11345	H	0.197717	L
TCGA-02-2486	TCGA-02-2486-01A	MD Anderson Cancer Center	64	male	WT	1	618	20.6	0.443342	L	2.05488	H	2.17296	H
TCGA-06-0130	TCGA-06-0130-01A	Henry Ford Hospital	54	male	WT	1	244	8.13333	5.3093	H	1.14507	H	1.37712	H
TCGA-06-0132	TCGA-06-0132-01A	Henry Ford Hospital	49	male	WT	1	482	16.0667	0.680853	L	0.942527	L	0.551607	L
TCGA-06-0138	TCGA-06-0138-01A	Henry Ford Hospital	43	male	WT	1	394	13.1333	1.73994	H	0.659176	L	3.25518	H
TCGA-06-0139	TCGA-06-0139-01A	Henry Ford Hospital	40	male	WT	1	152	5.06667	5.43702	H	0.825449	L	11.0092	H
TCGA-06-0141	TCGA-06-0141-01A	Henry Ford Hospital	62	male	WT	1	145	4.83333	1.83345	H	2.27837	H	6.15438	H
TCGA-06-0157	TCGA-06-0157-01A	Henry Ford Hospital	63	female	WT	1	97	3.23333	0.636554	L	58.4934	H	1.35251	H
TCGA-06-0158	TCGA-06-0158-01A	Henry Ford Hospital	73	male	WT	1	90	3	0.988673	L	0.221502	L	0.559837	L
TCGA-06-0168	TCGA-06-0168-01A	Henry Ford Hospital	59	female	WT	1	461	15.3667	0.589545	L	1.91363	H	1.01037	H
TCGA-06-0174	TCGA-06-0174-01A	Henry Ford Hospital	54	male	WT	1	47	1.56667	1.34035	H	0.652877	L	0.521968	L
TCGA-06-0184	TCGA-06-0184-01A	Henry Ford Hospital	63	male	WT	1	1276	42.5333	0.76198	L	1.07212	H	0.81532	L
TCGA-06-0187	TCGA-06-0187-01A	Henry Ford Hospital	69	male	WT	1	531	17.7	0.284154	L	0.837147	L	1.14075	H
TCGA-06-0190	TCGA-06-0190-01A	Henry Ford Hospital	62	male	WT	1	88	2.93333	3.40907	H	1.50744	H	2.48105	H
TCGA-06-0211	TCGA-06-0211-01B	Henry Ford Hospital	47	male	WT	1	53	1.76667	0.597148	L	0.588052	L	0.921041	L
TCGA-06-0219	TCGA-06-0219-01A	Henry Ford Hospital	67	male	WT	1	22	0.733333	1.44342	H	0.578287	L	1.82361	H
TCGA-06-0238	TCGA-06-0238-01A	Henry Ford Hospital	46	male	WT	1	311	10.3667	1.32543	H	0.852023	L	1.00379	H
TCGA-06-0644	TCGA-06-0644-01A	Henry Ford Hospital	71	male	WT	1	85	2.83333	6.14729	H	2.00082	H	1.78791	H
TCGA-06-0645	TCGA-06-0645-01A	Henry Ford Hospital	55	female	WT	1	175	5.83333	1.80876	H	0.848009	L	3.20139	H
TCGA-06-0646	TCGA-06-0646-01A	Henry Ford Hospital	60	male	WT	1	90	3	3.68095	H	1.15037	H	1.53491	H
TCGA-06-0649	TCGA-06-0649-01B	Henry Ford Hospital	73	female	WT	1	64	2.13333	1.56328	H	2.56458	H	2.39401	H
TCGA-06-0686	TCGA-06-0686-01A	Henry Ford Hospital	53	male	WT	1	160	5.33333	0.975517	L	0.775897	L	0.71011	L
TCGA-06-0743	TCGA-06-0743-01A	Henry Ford Hospital	69	male	WT	1	176	5.86667	0.906592	L	1.00982	L	0.862201	L
TCGA-06-0744	TCGA-06-0744-01A	Henry Ford Hospital	66	male	WT	1	1277	42.5667	0.168833	L	0.471336	L	0.162169	L
TCGA-06-0745	TCGA-06-0745-01A	Henry Ford Hospital	59	male	WT	1	92	3.06667	2.72845	H	1.27683	H	2.17513	H
TCGA-06-0747	TCGA-06-0747-01A	Henry Ford Hospital	53	male	WT	1	82	2.73333	1.06334	H	0.563039	L	0.543129	L
TCGA-06-0749	TCGA-06-0749-01A	Henry Ford Hospital	50	male	WT	1	82	2.73333	1.48445	H	0.629815	L	1.27926	H
TCGA-06-0750	TCGA-06-0750-01A	Henry Ford Hospital	43	male	WT	1	28	0.933333	2.91983	H	0.91496	L	1.65659	H
TCGA-06-0878	TCGA-06-0878-01A	Henry Ford Hospital	74	male	WT	1	66	2.2	0.694627	L	2.20564	H	3.60863	H
TCGA-06-0882	TCGA-06-0882-01A	Henry Ford Hospital	30	male	WT	1	213	7.1	0.540485	L	1.60722	H	3.49577	H
TCGA-06-1804	TCGA-06-1804-01A	Henry Ford Hospital	81	female	WT	1	414	13.8	0.714789	L	0.799789	L	1.21929	H
TCGA-06-2557	TCGA-06-2557-01A	Henry Ford Hospital	76	male	WT	1	33	1.1	0.230971	L	0.998771	L	0.251656	L
TCGA-06-2559	TCGA-06-2559-01A	Henry Ford Hospital	83	male	WT	1	150	5	0.915913	L	0.26696	L	0.0845898	L
TCGA-06-2561	TCGA-06-2561-01A	Henry Ford Hospital	53	female	WT	1	78	2.6	0.247769	L	1.22784	H	0.12653	L
TCGA-06-2562	TCGA-06-2562-01A	Henry Ford Hospital	81	male	WT	1	151	5.03333	0.891385	L	1.52186	H	0.428888	L
TCGA-06-2563	TCGA-06-2563-01A	Henry Ford Hospital	72	female	WT	1	554	18.4667	0.162522	L	0.770051	L	0.574935	L
TCGA-06-2565	TCGA-06-2565-01A	Henry Ford Hospital	59	male	WT	1	178	5.93333	0.219218	L	1.25065	H	0.614304	L
TCGA-06-2567	TCGA-06-2567-01A	Henry Ford Hospital	65	male	WT	1	133	4.43333	1.46889	H	1.23414	H	2.78374	H
TCGA-06-5408	TCGA-06-5408-01A	Henry Ford Hospital	54	female	WT	1	158	5.26667	1.53292	H	1.3437	H	0.516827	L
TCGA-06-5410	TCGA-06-5410-01A	Henry Ford Hospital	72	female	WT	1	108	3.6	2.8139	H	0.978286	L	3.83159	H
TCGA-06-5411	TCGA-06-5411-01A	Henry Ford Hospital	51	male	WT	1	214	7.13333	0.825137	L	3.98126	H	0.63462	L
TCGA-06-5412	TCGA-06-5412-01A	Henry Ford Hospital	78	female	WT	1	88	2.93333	4.18499	H	1.75926	H	4.80106	H
TCGA-06-5413	TCGA-06-5413-01A	Henry Ford Hospital	67	male	WT	1	195	6.5	1.71435	H	1.01831	H	0.717555	L
TCGA-06-5414	TCGA-06-5414-01A	Henry Ford Hospital	61	male	WT	1	167	5.56667	1.00715	L	0.670713	L	4.22426	H
TCGA-06-5418	TCGA-06-5418-01A	Henry Ford Hospital	75	female	WT	1	83	2.76667	0.988873	L	0.402911	L	0.939714	L
TCGA-06-5856	TCGA-06-5856-01A	Henry Ford Hospital	58	male	WT	1	114	3.8	0.319835	L	0.918485	L	0.428442	L
TCGA-06-5858	TCGA-06-5858-01A	Henry Ford Hospital	45	female	WT	1	97	3.23333	0.503238	L	0.34381	L	0.13488	L
TCGA-08-0386	TCGA-08-0386-01A	UCSF	74	male	WT	1	427	14.2333	1	L	1	L	1	H
TCGA-12-0616	TCGA-12-0616-01A	Duke	36	female	WT	1	398	13.2667	1.3996	H	0.637517	L	0.270417	L
TCGA-12-0619	TCGA-12-0619-01A	Duke	60	male	WT	1	203	6.76667	1.75094	H	0.827383	L	1.77222	H
TCGA-12-0821	TCGA-12-0821-01A	Duke	62	male	WT	1	259	8.63333	1.71615	H	6.45547	H	0.382403	L
TCGA-12-1597	TCGA-12-1597-01B	Duke	62	female	WT	1	180	6	1.8619	H	0.545027	L	1.65853	H
TCGA-12-3650	TCGA-12-3650-01A	Duke	46	male	WT	1	239	7.96667	0.684454	L	0.717504	L	1.4461	H
TCGA-12-3652	TCGA-12-3652-01A	Duke	60	male	WT	1	203	6.76667	0.8094	L	1.17796	H	1.76348	H
TCGA-12-3653	TCGA-12-3653-01A	Duke	34	female	WT	1	224	7.46667	0.172345	L	3.56481	H	1.72831	H
TCGA-12-5295	TCGA-12-5295-01A	Duke	60	female	WT	1	399	13.3	1.58339	H	0.803874	L	1.36378	H
TCGA-12-5299	TCGA-12-5299-01A	Duke	56	female	WT	1	98	3.26667	0.713919	L	0.608286	L	0.417637	L
TCGA-14-0781	TCGA-14-0781-01B	Emory University	49	male	WT	1	29	0.966667	1.53526	H	2.48665	H	1.89263	H
TCGA-14-0789	TCGA-14-0789-01A	Emory University	54	male	WT	1	105	3.5	1.9579	H	1.4445	H	1.69404	H
TCGA-14-0790	TCGA-14-0790-01B	Emory University	64	female	WT	1	419	13.9667	0.21603	L	1.81361	H	0.525033	L
TCGA-14-1823	TCGA-14-1823-01A	Emory University	58	female	WT	1	140	4.66667	0.778703	L	0.937896	L	0.775055	L
TCGA-14-1825	TCGA-14-1825-01A	Emory University	70	male	WT	1	82	2.73333	1.56433	H	1.16314	H	1.31811	H
TCGA-14-2554	TCGA-14-2554-01A	Emory University	52	female	WT	1	532	17.7333	1.663	H	0.635617	L	0.850396	L
TCGA-15-0742	TCGA-15-0742-01A	Mayo Clinic - Rochester	65	male	WT	1	232	7.73333	1	L	1	L	1	H
TCGA-16-0846	TCGA-16-0846-01A	Toronto Western Hospital	85	male	WT	1	119	3.96667	1.26353	H	0.815753	L	0.493283	L
TCGA-16-1045	TCGA-16-1045-01B	Toronto Western Hospital	49	female	WT	1	654	21.8	0.791436	L	1.22586	H	2.02723	H
TCGA-19-2619	TCGA-19-2619-01A	Case Western	55	female	WT	1	146	4.86667	0.821051	L	2.35442	H	0.966949	L
TCGA-19-5960	TCGA-19-5960-01A	Case Western	56	male	WT	1	382	12.7333	1.55532	H	1.21845	H	0.364134	L
TCGA-26-5133	TCGA-26-5133-01A	University of Florida	59	male	WT	1	370	12.3333	0.534656	L	1.39017	H	0.185936	L
TCGA-26-5136	TCGA-26-5136-01B	University of Florida	78	female	WT	1	577	19.2333	1.14847	H	0.649348	L	2.63834	H
TCGA-27-1830	TCGA-27-1830-01A	Milan - Italy, Fondazione IRCCS Instituto Neuroligico C. Besta	57	male	WT	1	124	4.13333	0.77033	L	0.515093	L	0.699619	L
TCGA-27-1831	TCGA-27-1831-01A	Milan - Italy, Fondazione IRCCS Instituto Neuroligico C. Besta	66	male	WT	1	144	4.8	0.319297	L	0.725004	L	2.16895	H
TCGA-27-1832	TCGA-27-1832-01A	Milan - Italy, Fondazione IRCCS Instituto Neuroligico C. Besta	59	female	WT	1	176	5.86667	4.93473	H	0.738558	L	0.942722	L
TCGA-27-1834	TCGA-27-1834-01A	Milan - Italy, Fondazione IRCCS Instituto Neuroligico C. Besta	56	male	WT	1	335	11.1667	1.09651	H	1.28251	H	1.97798	H
TCGA-27-1835	TCGA-27-1835-01A	Milan - Italy, Fondazione IRCCS Instituto Neuroligico C. Besta	53	female	WT	1	157	5.23333	0.905476	L	1.80754	H	1.16157	H
TCGA-27-1837	TCGA-27-1837-01A	Milan - Italy, Fondazione IRCCS Instituto Neuroligico C. Besta	36	male	WT	1	136	4.53333	0.816896	L	0.928664	L	0.647717	L
TCGA-27-2519	TCGA-27-2519-01A	Milan - Italy, Fondazione IRCCS Instituto Neuroligico C. Besta	48	male	WT	1	256	8.53333	2.21632	H	1.11543	H	2.42307	H
TCGA-27-2523	TCGA-27-2523-01A	Milan - Italy, Fondazione IRCCS Instituto Neuroligico C. Besta	63	male	WT	1	402	13.4	0.717716	L	0.586289	L	0.0312927	L
TCGA-27-2524	TCGA-27-2524-01A	Milan - Italy, Fondazione IRCCS Instituto Neuroligico C. Besta	56	male	WT	1	231	7.7	1.72105	H	1.98992	H	3.34023	H
TCGA-27-2526	TCGA-27-2526-01A	Milan - Italy, Fondazione IRCCS Instituto Neuroligico C. Besta	79	female	WT	1	87	2.9	0.488944	L	0.81922	L	1.65055	H
TCGA-27-2528	TCGA-27-2528-01A	Milan - Italy, Fondazione IRCCS Instituto Neuroligico C. Besta	62	male	WT	1	72	2.4	0.758878	L	1.57976	H	1.12367	H
TCGA-28-2513	TCGA-28-2513-01A	Cedars Sinai	69	female	WT	1	75	2.5	1.28312	H	0.514745	L	0.987596	H
TCGA-28-5204	TCGA-28-5204-01A	Cedars Sinai	72	male	WT	1	454	15.1333	0.639926	L	0.828942	L	0.193254	L
TCGA-28-5207	TCGA-28-5207-01A	Cedars Sinai	71	male	WT	1	343	11.4333	1.54435	H	0.976021	L	0.916671	L
TCGA-28-5208	TCGA-28-5208-01A	Cedars Sinai	52	male	WT	1	148	4.93333	0.457967	L	0.839483	L	0.338585	L
TCGA-28-5215	TCGA-28-5215-01A	Cedars Sinai	62	female	WT	1	164	5.46667	1.6217	H	0.523091	L	0.974696	L
TCGA-28-5220	TCGA-28-5220-01A	Cedars Sinai	67	male	WT	1	262	8.73333	2.37503	H	18.9591	H	4.12153	H
TCGA-32-1970	TCGA-32-1970-01A	St. Joseph's Hospital (AZ)	59	male	WT	1	408	13.6	0.355287	L	0.520462	L	0.279757	L
TCGA-32-1980	TCGA-32-1980-01A	St. Joseph's Hospital (AZ)	72	male	WT	1	36	1.2	0.730769	L	0.519208	L	0.820902	L
TCGA-32-1982	TCGA-32-1982-01A	St. Joseph's Hospital (AZ)	76	female	WT	1	142	4.73333	2.12404	H	0.502639	L	1.57507	H
TCGA-32-2615	TCGA-32-2615-01A	St. Joseph's Hospital (AZ)	62	male	WT	1	131	4.36667	0.825883	L	0.591399	L	1.54147	H
TCGA-32-2632	TCGA-32-2632-01A	St. Joseph's Hospital (AZ)	80	male	WT	1	269	8.96667	1.52291	H	30.5596	H	1.19027	H
TCGA-32-2638	TCGA-32-2638-01A	St. Joseph's Hospital (AZ)	67	male	WT	1	766	25.5333	0.376352	L	0.761076	L	1.62358	H
TCGA-32-4213	TCGA-32-4213-01A	St. Joseph's Hospital (AZ)	47	female	WT	1	353	11.7667	2.02294	H	3.43723	H	0.615873	L
TCGA-32-5222	TCGA-32-5222-01A	St. Joseph's Hospital (AZ)	66	male	WT	1	118	3.93333	1.55632	H	0.350718	L	1.45553	H
TCGA-41-2571	TCGA-41-2571-01A	Christiana Healthcare	89	male	WT	1	26	0.866667	0.656338	L	0.778978	L	0.203854	L
TCGA-41-2572	TCGA-41-2572-01A	Christiana Healthcare	67	male	WT	1	122	4.06667	1.4387	H	2.87208	H	2.09701	H
TCGA-41-3915	TCGA-41-3915-01A	Christiana Healthcare	48	male	WT	1	288	9.6	1.72974	H	0.497823	L	0.839031	L
TCGA-41-4097	TCGA-41-4097-01A	Christiana Healthcare	63	female	WT	1	6	0.2	0.796975	L	0.813835	L	1.65777	H
TCGA-41-5651	TCGA-41-5651-01A	Christiana Healthcare	59	female	WT	1	210	7	0.768204	L	1.10323	H	1.68181	H
TCGA-76-4925	TCGA-76-4925-01A	Thomas Jefferson University	76	male	WT	1	88	2.93333	1.07908	H	0.56429	L	1.0053	H
TCGA-76-4926	TCGA-76-4926-01B	Thomas Jefferson University	68	male	WT	1	34	1.13333	0.898245	L	1.24174	H	0.89333	L
TCGA-76-4927	TCGA-76-4927-01A	Thomas Jefferson University	58	male	WT	1	416	13.8667	1.39424	H	0.863654	L	0.80536	L
TCGA-76-4928	TCGA-76-4928-01B	Thomas Jefferson University	85	female	WT	1	94	3.13333	1.30404	H	0.929764	L	3.75769	H
TCGA-76-4929	TCGA-76-4929-01A	Thomas Jefferson University	76	female	WT	1	111	3.7	2.08872	H	2.07243	H	0.459778	L
TCGA-76-4931	TCGA-76-4931-01A	Thomas Jefferson University	70	female	WT	1	112	3.73333	0.419756	L	0.428648	L	0.948888	L
TCGA-76-4932	TCGA-76-4932-01A	Thomas Jefferson University	50	female	WT	1	1458	48.6	0.647212	L	2.00067	H	0.843366	L

## Sheet: G-SAM
								Model-ours		Model-new1		Model-new2
StudyID	Data source ID	Gender	Age	PFI (progressionFreeDays)	PFI (month)	IDH status	HM (tumor hypermutation status)	pGBM_riskscore	High-/Low-risk score (H/L)	pGBM_riskscore	High-/Low-risk score (H/L)	pGBM_riskscore	High-/Low-risk score (H/L)
AAB	A	Male	68.3	434	14.4667	Wildtype	No	0.432225	L	0.463232	L	1.14711	H
AAC	A	Female	68.3	67	2.23333	Wildtype	No	1.56362	H	0.407262	L	0.755464	L
AAD	A	Male	64.3	250	8.33333	Wildtype	No	1.02048	L	0.659558	L	0.855393	L
AAF	A	Female	43.6	139	4.63333	Wildtype	No	0.670883	L	0.706774	L	0.695368	L
AAG	A	Female	43.6	108	3.6	Wildtype	No	3.84997	H	0.915287	L	1.33813	H
AAJ	A	Female	60.9	143	4.76667	Wildtype	No	1.09868	H	1.34401	H	0.783066	L
AAL	A	Male	60.1	187	6.23333	Wildtype	No	1.31372	H	0.892838	L	0.811274	L
AAM	A	Female	63	271	9.03333	Wildtype	No	1.13695	H	1.39477	H	1.47084	H
AAN	A	Female	50.3	455	15.1667	Wildtype	No	0.710802	L	0.669361	L	0.889415	L
AAP	A	Female	47.9	534	17.8	Wildtype	No	0.998782	L	0.888598	L	0.705695	L
AAS	A	Male	37.3	264	8.8	Wildtype	No	0.944289	L	2.27971	H	1.42011	H
AAT	A	Female	62.5	833	27.7667	Wildtype	Yes	0.637199	L	0.526218	L	1.01749	H
AAU	A	Female	52.5	647	21.5667	Wildtype	No	2.69599	H	1.59541	H	1.14018	H
AAV	A	Male	60.9	532	17.7333	Wildtype	No	0.763109	L	1.11108	H	1.06962	H
AAW	A	Female	40.7	104	3.46667	Wildtype	No	1.21839	H	1.59097	H	1.49775	H
AAX	A	Female	43	61	2.03333	Wildtype	No	0.540413	L	0.966389	L	1.12107	H
AAY	A	Female	69.6	257	8.56667	Wildtype	No	0.597993	L	1.4085	H	0.944788	L
ACA	A	Male	65.3	147	4.9	Wildtype	No	1.11886	H	0.973816	L	0.897425	L
ADA	A	Male	55.7	363	12.1	Wildtype	No	1.12421	H	2.60731	H	1.10407	H
AFA	A	Male	0.1	496	16.5333	Wildtype	No	1.10541	H	0.78625	L	1.19819	H
AHA	A	Male	50.8	195	6.5	Wildtype	No	0.668135	L	0.580798	L	0.867854	L
AIA	A	Male	65.2	280	9.33333	Wildtype	No	0.857058	L	1.52922	H	1.57443	H
ALA	A	Male	50.5	274	9.13333	Wildtype	No	0.968508	L	1.19679	H	1.18368	H
AOA	A	Female	64.5	434	14.4667	Wildtype	No	0.93288	L	0.803947	L	0.792923	L
AQA	A	Female	75.1	352	11.7333	Wildtype	Yes	1.54982	H	1.14284	H	0.625672	L
AZA	A	Female	64.1	536	17.8667	Wildtype	No	1.61929	H	2.96081	H	1.24075	H
AZB	A	Male	53.7	524	17.4667	Wildtype	No	1.39808	H	0.732942	L	0.836512	L
AZC	A	Male	59.7	508	16.9333	Wildtype	No	1.06613	H	0.873521	L	1.05371	H
AZD	A	Male	64.1	434	14.4667	Wildtype	No	1.0846	H	1.37722	H	0.75126	L
AZE	A	Male	55.9	1620	54	Wildtype	No	0.839352	L	0.386268	L	0.707621	L
AZF	A	Male	46.3	908	30.2667	Wildtype	No	0.586088	L	0.697967	L	0.998433	H
AZG	A	Male	45.5	1014	33.8	Wildtype	No	0.804811	L	2.51948	H	1.58146	H
AZH	A	Female	65.8	741	24.7	Wildtype	No	0.855568	L	0.783812	L	1.01121	H
BAA	B	Male	74.7	234	7.8	Wildtype	No	0.522686	L	1.14729	H	0.916027	L
BAB	B	Female	51.9	721	24.0333	Wildtype	Yes	0.911001	L	0.907491	L	1.15906	H
BAC	B	Male	57.8	334	11.1333	Wildtype	No	5.05405	H	0.854826	L	1.58999	H
BAD	B	Female	62.3	390	13	Wildtype	Yes	1.24929	H	1.22276	H	1.11696	H
BAE	B	Male	77.1	259	8.63333	Wildtype	No	3.18255	H	1.41982	H	1.39198	H
BAH	B	Female	45	393	13.1	Wildtype	No	0.985507	L	2.72598	H	1.36508	H
BAI	B	Female	45.8	879	29.3	Wildtype	No	0.846306	L	0.877353	L	1.06597	H
BAJ	B	Male	67.7	84	2.8	Wildtype	No	0.80996	L	0.900652	L	0.921163	L
BAK	B	Male	64.6	529	17.6333	Wildtype	Yes	0.534688	L	0.782979	L	0.553711	L
BAL	B	Male	58.5	511	17.0333	Wildtype	No	0.90611	L	0.904846	L	0.8561	L
BAM	B	Male	51	204	6.8	Wildtype	No	0.661365	L	0.842103	L	0.727271	L
BAR	B	Male	54.2	228	7.6	Wildtype	No	1.44367	H	0.734438	L	1.04243	H
BAS	B	Male	40.7	223	7.43333	Wildtype	No	0.418021	L	1.05046	H	0.973635	L
BAT	B	Male	52.4	331	11.0333	Wildtype	No	0.441851	L	1.01036	L	0.743166	L
BAW	B	Male	63.9	863	28.7667	Wildtype	No	1.66285	H	0.884688	L	1.51884	H
BAX	B	Male	69	437	14.5667	Wildtype	No	0.945301	L	0.802224	L	0.736688	L
BAY	B	Male	69.8	325	10.8333	Wildtype	No	1.15193	H	0.910313	L	0.976906	L
CAC	C	Male	44.6	270	9	Wildtype	No	0.597111	L	1.59248	H	0.949878	L
CAD	C	Male	51.6	252	8.4	Wildtype	No	1.65754	H	0.731642	L	0.704546	L
CAF	C	Male	28.4	276	9.2	Wildtype	No	1.72702	H	1.14657	H	0.943757	L
CAO	C	Male	50.4	605	20.1667	Wildtype	Yes	0.599418	L	0.82971	L	1.09423	H
CBA	C	Male	56.6	109	3.63333	Wildtype	No	0.326744	L	0.618267	L	0.892849	L
CBE	C	Female	53.9	297	9.9	Wildtype	No	1.6747	H	1.18368	H	1.00844	H
CBH	C	Male	72.8	120	4	Wildtype	No	1.53113	H	0.780458	L	1.04004	H
CBI	C	Female	41.6	290	9.66667	Wildtype	No	1.0877	H	0.983213	L	0.640442	L
CBM	C	Male	55.3	271	9.03333	Wildtype	No	1.42111	H	1.65511	H	1.2174	H
CBP	C	Female	61	181	6.03333	Wildtype	No	1.7739	H	0.521022	L	1.53979	H
CBQ	C	Male	61.3	698	23.2667	Wildtype	No	0.693671	L	0.963022	L	0.893894	L
CBR	C	Male	60	1291	43.0333	Wildtype	No	0.492733	L	0.795446	L	1.08423	H
CBS	C	Female	52.7	170	5.66667	Wildtype	No	0.871664	L	0.479032	L	1.00126	H
CBT	C	Male	52.5	289	9.63333	Wildtype	No	1.4893	H	1.19106	H	1.07179	H
CBV	C	Male	50	308	10.2667	Wildtype	No	0.922736	L	1.25291	H	1.10703	H
CCD	C	Female	52.5	283	9.43333	Wildtype	No	0.809964	L	0.764748	L	0.743978	L
CCW	C	Female	48	191	6.36667	Wildtype	No	0.53033	L	1.58464	H	0.928045	L
CCZ	C	Female	51.2	247	8.23333	Wildtype	No	0.816184	L	1.40341	H	0.806307	L
CDA	C	Male	65.6	628	20.9333	Wildtype	No	1.22114	H	1.34084	H	1.07291	H
CDD	C	Male	55.9	99	3.3	Wildtype	No	2.01244	H	1.83445	H	1.78866	H
CDH	C	Male	56.6	172	5.73333	Wildtype	No	1.20439	H	0.813256	L	1.0463	H
EAC	E	Male	52.8	949	31.6333	Wildtype	No	0.494149	L	0.910153	L	1.16879	H
EAD	E	Male	63.8	996	33.2	Wildtype	No	1.1641	H	0.578003	L	0.655106	L
EAE	E	Male	47.8	733	24.4333	Wildtype	No	1.25223	H	1.13254	H	0.586125	L
EAF	E	Male	31.6	1294	43.1333	Wildtype	No	0.597044	L	0.524437	L	0.580292	L
EAG	E	Female	61.4	599	19.9667	Wildtype	No	0.786344	L	0.934229	L	1.08288	H
EAI	E	Male	48.7	210	7	Wildtype	No	0.906033	L	2.00535	H	0.944634	L
EAJ	E	Male	63.6	194	6.46667	Wildtype	No	0.336554	L	0.670822	L	1.24667	H
EAK	E	Female	47.4	309	10.3	Wildtype	No	0.988781	L	0.637803	L	1.13433	H
EAL	E	Female	53.2	520	17.3333	Wildtype	No	0.537636	L	0.950378	L	1.03032	H
EAO	E	Male	61.2	366	12.2	Wildtype	No	0.557581	L	0.624526	L	0.721446	L
EAP	E	Male	63.4	694	23.1333	Wildtype	No	2.16094	H	1.1418	H	1.48985	H
EAQ	E	Female	48.1	300	10	Wildtype	No	1.32963	H	0.820299	L	1.02467	H
EAT	E	Male	48.7	350	11.6667	Wildtype	No	0.549178	L	0.207117	L	0.435855	L
EAU	E	Female	63.5	431	14.3667	Wildtype	No	1.06431	H	1.13448	H	1.12315	H
EAV	E	Male	42.2	272	9.06667	Wildtype	No	1.25185	H	2.04599	H	0.93604	L
EAW	E	Female	60.5	322	10.7333	Wildtype	No	0.405049	L	0.832158	L	0.999402	H
EAY	E	Female	68	179	5.96667	Wildtype	No	1.25941	H	1.13569	H	0.79412	L
EAZ	E	Male	56.6	1005	33.5	Wildtype	Yes	0.672737	L	0.800376	L	1.15286	H
EBB	E	Male	76.4	771	25.7	Wildtype	No	0.708474	L	1.05357	H	1.10873	H
EBC	E	Male	58.1	371	12.3667	Wildtype	No	1.51017	H	1.05087	H	0.890559	L
EBF	E	Male	48.9	845	28.1667	Wildtype	No	1.4195	H	0.654436	L	0.920362	L
EBG	E	Female	55.5	513	17.1	Wildtype	No	0.761258	L	1.40193	H	1.24622	H
EBH	E	Female	56.6	268	8.93333	Wildtype	No	1.01748	L	1.98768	H	1.86075	H
EBK	E	Male	34.6	183	6.1	Wildtype	No	4.8458	H	1.48118	H	1.02541	H
EBL	E	Female	52	2212	73.7333	Wildtype	No	0.779809	L	2.5899	H	0.861853	L
EBP	E	Male	71.1	320	10.6667	Wildtype	No	2.73157	H	2.09734	H	1.48017	H
EBR	E	Female	50.2	233	7.76667	Wildtype	No	2.59571	H	1.49147	H	1.3328	H
EBU	E	Male	48.3	470	15.6667	Wildtype	No	1.31844	H	0.438265	L	1.08564	H
EBV	E	Male	51.9	600	20	Wildtype	No	0.959406	L	1.37153	H	1.26238	H
EBX	E	Male	56	260	8.66667	Wildtype	No	1.68213	H	1.7371	H	1.05954	H
EBY	E	Female	57	107	3.56667	Wildtype	No	0.833818	L	0.520869	L	0.654747	L
ECA	E	Male	66.4	264	8.8	Wildtype	No	0.696424	L	0.397078	L	1.47491	H
ECD	E	Male	54	501	16.7	Wildtype	No	1.69758	H	0.687695	L	1.09642	H
ECE	E	Male	63.5	228	7.6	Wildtype	No	0.901611	L	1.25114	H	0.789161	L
ECG	E	Female	74.2	189	6.3	Wildtype	No	2.62947	H	5.19677	H	1.32582	H
ECH	E	Male	39.5	98	3.26667	Wildtype	No	0.620828	L	1.23897	H	1.0418	H
ECI	E	Male	70.2	260	8.66667	Wildtype	No	0.375906	L	0.641958	L	0.921533	L
ECK	E	Male	63.3	361	12.0333	Wildtype	No	1.5347	H	0.818071	L	0.964936	L
ECN	E	Male	62.4	177	5.9	Wildtype	No	0.807795	L	1.29747	H	1.01907	H
FAB	F	Male	43.6	561	18.7	Wildtype	No	0.901116	L	1.03717	H	1.04523	H
FAD	F	Male	44.2	382	12.7333	Wildtype	No	0.256856	L	1.33944	H	1.258	H
FAG	F	Female	51.3	457	15.2333	Wildtype	Yes	0.790526	L	0.724533	L	1.00729	H
FAI	F	Female	54.9	333	11.1	Wildtype	No	1.2657	H	1.09184	H	0.976473	L
FAJ	F	Female	53.8	1197	39.9	Wildtype	No	1.0056	L	0.62846	L	0.570489	L
FAK	F	Male	56.1	254	8.46667	Wildtype	No	1.2765	H	1.10425	H	0.997634	H
FAM	F	Female	61.9	672	22.4	Wildtype	No	0.686002	L	0.808136	L	1.26287	H
FAN	F	Female	50.3	702	23.4	Wildtype	Yes	1.28858	H	1.23171	H	1.21269	H
FAP	F	Male	61.8	215	7.16667	Wildtype	No	2.81688	H	1.42198	H	0.920413	L
FAQ	F	Male	62.8	201	6.7	Wildtype	No	1.35091	H	0.926357	L	0.963796	L
GAA	G	Female	45.9	231	7.7	Wildtype	No	1.03382	L	0.578122	L	1.2157	H
GAE	G	Male	60.5	344	11.4667	Wildtype	No	0.677645	L	0.570236	L	0.936805	L
GAG	G	Male	54.5	512	17.0667	Wildtype	No	1.18369	H	1.94747	H	1.19217	H
GAH	G	Female	65.1	586	19.5333	Wildtype	No	0.571011	L	0.7523	L	0.952152	L
GAI	G	Male	60.2	199	6.63333	Wildtype	No	0.960191	L	0.685036	L	0.866942	L
GAJ	G	Male	33	205	6.83333	Wildtype	No	1.05766	H	0.788609	L	1.49909	H
GAK	G	Female	61.7	346	11.5333	Wildtype	No	0.952823	L	0.420995	L	0.97974	L
GAL	G	Female	59.4	635	21.1667	Wildtype	No	0.292725	L	6.59587	H	0.782826	L
GAM	G	Male	65.6	556	18.5333	Wildtype	No	1.26079	H	0.795943	L	0.998055	H
GAN	G	Male	62.4	247	8.23333	Wildtype	No	1.28732	H	1.60873	H	0.749082	L
GAO	G	Male	48.8	433	14.4333	Wildtype	No	0.703399	L	0.537082	L	0.765629	L
GAP	G	Female	40.7	254	8.46667	Wildtype	No	8.87851	H	0.316677	L	0.695502	L
GAQ	G	Male	47.9	94	3.13333	Wildtype	No	1.14599	H	6.4277	H	1.02382	H
GAR	G	Male	54.5	550	18.3333	Wildtype	Yes	1.45587	H	1.47778	H	1.52924	H
GAS	G	Female	57.8	622	20.7333	Wildtype	No	0.44088	L	0.667193	L	1.24504	H
HAA	H	Female	47.4	998	33.2667	Wildtype	No	0.431368	L	0.518707	L	0.890044	L
HAB	H	Female	52.4	236	7.86667	Wildtype	No	0.409408	L	0.742939	L	0.813733	L
HAD	H	Male	35.7	276	9.2	Wildtype	No	2.06731	H	1.64634	H	1.02694	H
HAE	H	Female	48.7	186	6.2	Wildtype	No	1.09363	H	1.39042	H	0.929485	L
HAF	H	Female	46.3	236	7.86667	Wildtype	No	2.16447	H	1.15344	H	1.58113	H
HAH	H	Male	67	171	5.7	Wildtype	No	1.15709	H	0.982801	L	0.914851	L
JAC	J	Female	39.9	832	27.7333	Wildtype	Yes	0.782609	L	0.415103	L	0.653763	L
JAE	J	Female	46	194	6.46667	Wildtype	No	1.08596	H	1.24909	H	1.26267	H
JAF	J	Female	49.1	150	5	Wildtype	Yes	2.22631	H	0.941597	L	1.49203	H
JAG	J	Male	60.3	865	28.8333	Wildtype	Yes	0.783747	L	1.19293	H	1.19656	H
JAH	J	Male	42.8	1083	36.1	Wildtype	No	0.776383	L	1.55674	H	0.876411	L
JAI	J	Female	46.7	430	14.3333	Wildtype	No	0.58576	L	1.18683	H	0.544549	L
JAJ	J	Female	36.9	784	26.1333	Wildtype	No	0.474215	L	0.802823	L	0.981702	L
JAK	J	Male	44.8	430	14.3333	Wildtype	No	1.13919	H	1.47369	H	1.35433	H
JAL	J	Male	52.2	188	6.26667	Wildtype	No	1.80194	H	0.967363	L	0.966407	L
JAM	J	Male	66.9	358	11.9333	Wildtype	No	1.52326	H	0.811981	L	1.10654	H
KAA	K	Male	63.8	750	25	Wildtype	No	0.896932	L	1.03074	H	0.760894	L
KAB	K	Female	57.1	828	27.6	Wildtype	No	1.50718	H	1.49059	H	1.41641	H
KAD	K	Male	50.8	431	14.3667	Wildtype	No	0.662518	L	0.763048	L	0.988708	H
KAE	K	Female	51.3	766	25.5333	Wildtype	No	1.11655	H	0.852981	L	0.938468	L
